# Supplementary material for: Whole genome population genetics analysis of Sudanese goats identifies regions harboring genes associated with major traits
Source: BMC Genet. 2017 Oct 23;18:92. doi: 10.1186/s12863-017-0553-z (PMC5651574; doi:10.1186/s12863-017-0553-z)
Supplement: Supplementary file 2 — Locations of protein coding genes. (TXT 3463 kb) [file 12863_2017_553_MOESM2_ESM.txt]

#Replicon Name	Replicon Accession	Start	Stop	Strand	GeneID	Locus	Protein product	Length	Protein name
Un	NW_005101027.1	1192	23613	-	102178439	LRP2BP	XP_005701186.1	348	PREDICTED: LRP2-binding protein
Un	NW_005101027.1	30644	46866	+	100861074	ANKRD37	XP_005701189.1	159	PREDICTED: ankyrin repeat domain-containing protein 37 isoform X2
Un	NW_005101027.1	30644	36507	+	100861074	ANKRD37	XP_005701188.1	160	PREDICTED: ankyrin repeat domain-containing protein 37 isoform X1
Un	NW_005101027.1	30644	32916	+	100861074	ANKRD37	XP_005701190.1	158	PREDICTED: ankyrin repeat domain-containing protein 37 isoform X3
Un	NW_005101027.1	33311	52019	-	102178718	UFSP2	XP_005701187.1	469	PREDICTED: ufm1-specific protease 2
Un	NW_005101027.1	57072	61991	+	102179652	LOC102179652	XP_005701191.2	303	PREDICTED: UPF0602 protein C4orf47 homolog
Un	NW_005101027.1	57072	61991	+	102179652	LOC102179652	XP_013832150.1	303	PREDICTED: UPF0602 protein C4orf47 homolog
Un	NW_005101029.1	359154	465425	+	102179930	PCDH17	XP_013832151.1	1161	PREDICTED: protocadherin-17
Un	NW_005101031.1	5668	6513	+	102180207	LOC102180207	XP_005701193.1	281	PREDICTED: melanoma-associated antigen B17-like
Un	NW_005101031.1	21635	22677	+	102180477	LOC102180477	XP_005701194.1	315	PREDICTED: melanoma-associated antigen B4-like
Un	NW_005101032.1	93621	243088	+	102181017	HEPH	XP_005701196.1	1181	PREDICTED: hephaestin isoform X1
Un	NW_005101032.1	93621	243088	+	102181017	HEPH	XP_013832153.1	1180	PREDICTED: hephaestin isoform X2
Un	NW_005101032.1	93621	243088	+	102181017	HEPH	XP_013832154.1	1110	PREDICTED: hephaestin isoform X3
Un	NW_005101032.1	93621	240031	+	102181017	HEPH	XP_013832156.1	1037	PREDICTED: hephaestin isoform X5
Un	NW_005101032.1	101655	243088	+	102181017	HEPH	XP_013832155.1	1072	PREDICTED: hephaestin isoform X4
Un	NW_005101032.1	295872	296998	+	102183950	LOC102183950	XP_005701207.1	333	PREDICTED: Y-box-binding protein 3-like
Un	NW_005101032.1	374526	375224	+	102184238	LOC102184238	XP_013832152.1	232	PREDICTED: spindlin-2B-like
Un	NW_005101032.1	386948	387724	+	102181286	SPIN2B	XP_005701197.1	258	PREDICTED: spindlin-2B
Un	NW_005101032.1	483275	484659	+	102181853	LOC102181853	XP_005701199.1	265	PREDICTED: spindlin-2 isoform X1
Un	NW_005101032.1	483883	484659	+	102181853	LOC102181853	XP_005701200.1	258	PREDICTED: spindlin-2 isoform X2
Un	NW_005101032.1	483883	484659	+	102181853	LOC102181853	XP_005701201.1	258	PREDICTED: spindlin-2 isoform X2
Un	NW_005101032.1	483883	484659	+	102181853	LOC102181853	XP_005701202.1	258	PREDICTED: spindlin-2 isoform X2
Un	NW_005101032.1	896264	898090	-	102185079	UBQLN2	XP_013832157.1	624	PREDICTED: ubiquilin-2
Un	NW_005101032.1	1029423	1139993	-	102182959	KLF8	XP_005701203.1	335	PREDICTED: Krueppel-like factor 8
Un	NW_005101032.1	1394598	1432689	-	102183225	RRAGB	XP_005701205.1	346	PREDICTED: ras-related GTP-binding protein B isoform X2
Un	NW_005101032.1	1394598	1432689	-	102183225	RRAGB	XP_005701204.1	374	PREDICTED: ras-related GTP-binding protein B isoform X1
Un	NW_005101032.1	1521181	1522131	-	102183678	FOXR2	XP_005701206.1	316	PREDICTED: forkhead box protein R2
Un	NW_005101033.1	7777	164592	-	102185549	LOC102185549	XP_013832158.1	1292	PREDICTED: multidrug resistance-associated protein 4-like
Un	NW_005101041.1	1309	33304	-	102186942	LOC102186942	XP_013832163.1	311	PREDICTED: dihydrodiol dehydrogenase 3-like
Un	NW_005101041.1	50279	77465	-	102189109	LOC102189109	XP_013832159.1	282	PREDICTED: dihydrodiol dehydrogenase 3-like
Un	NW_005101041.1	99644	109149	-	102187204	LOC102187204	XP_005701213.1	323	PREDICTED: dihydrodiol dehydrogenase 3
Un	NW_005101041.1	134033	152732	-	102187932	LOC102187932	XP_013832162.1	323	PREDICTED: dihydrodiol dehydrogenase 3-like isoform X2
Un	NW_005101041.1	134033	152732	-	102187932	LOC102187932	XP_013832161.1	327	PREDICTED: dihydrodiol dehydrogenase 3-like isoform X1
Un	NW_005101041.1	167889	170365	-	102187666	LOC102187666	XP_013832165.1	130	PREDICTED: prostaglandin F synthase 1-like
Un	NW_005101041.1	188587	213013	-	102188299	LOC102188299	XP_013832164.1	310	PREDICTED: prostaglandin F synthase 1-like
Un	NW_005101041.1	262682	277797	-	102188841	LOC102188841	XP_005701216.1	323	PREDICTED: dihydrodiol dehydrogenase 3-like
Un	NW_005101041.1	329038	339228	-	102190498	LOC102190498	XP_013832160.1	295	PREDICTED: dihydrodiol dehydrogenase 3-like, partial
Un	NW_005101047.1	9929	20383	-	102170219	LOC102170219	XP_005701226.1	280	PREDICTED: pregnancy-associated glycoprotein 1-like, partial
Un	NW_005101047.1	35828	44668	-	102190769	LOC102190769	XP_005701220.1	380	PREDICTED: pregnancy-associated glycoprotein 1-like
Un	NW_005101047.1	242313	250250	-	102191315	LOC102191315	XP_005701221.1	377	PREDICTED: pregnancy-associated glycoprotein 1-like
Un	NW_005101047.1	355128	363992	-	100861207	PAG12	NP_001272497.1	380	pregnancy-associated glycoprotein 12 precursor
Un	NW_005101047.1	411895	420396	-	102168523	LOC102168523	XP_013832167.1	233	PREDICTED: pregnancy-associated glycoprotein 1-like
Un	NW_005101047.1	451501	460565	-	102168812	LOC102168812	XP_005701223.1	381	PREDICTED: pregnancy-associated glycoprotein 1-like
Un	NW_005101047.1	495936	498842	-	102171858	LOC102171858	XP_005701227.1	175	PREDICTED: pregnancy-associated glycoprotein 1-like
Un	NW_005101047.1	528713	539107	-	102169089	LOC102169089	XP_013832168.1	334	PREDICTED: pregnancy-associated glycoprotein 1-like
Un	NW_005101047.1	570195	579144	-	102169373	LOC102169373	XP_005701224.1	379	PREDICTED: pregnancy-associated glycoprotein 1-like
Un	NW_005101047.1	653419	662390	-	100861205	PAG-11	NP_001272494.1	380	pregnancy-associated glycoprotein-11 precursor
Un	NW_005101050.1	19651	174667	+	102172427	LOC102172427	XP_013832169.1	1214	PREDICTED: multidrug resistance-associated protein 4-like
Un	NW_005101051.1	630461	653275	+	102172984	VSTM2A	XP_005701229.1	240	PREDICTED: V-set and transmembrane domain-containing protein 2A isoform X1
Un	NW_005101051.1	630461	653141	+	102172984	VSTM2A	XP_005701230.1	236	PREDICTED: V-set and transmembrane domain-containing protein 2A isoform X2
Un	NW_005101051.1	630461	652973	+	102172984	VSTM2A	XP_013832171.1	226	PREDICTED: V-set and transmembrane domain-containing protein 2A isoform X3
Un	NW_005101051.1	630461	645806	+	102172984	VSTM2A	XP_013832172.1	212	PREDICTED: V-set and transmembrane domain-containing protein 2A isoform X4
Un	NW_005101052.1	29366	38201	-	102177045	LOC102177045	XP_005701232.1	341	PREDICTED: pregnancy-associated glycoprotein 4-like isoform X2
Un	NW_005101052.1	29366	38201	-	102177045	LOC102177045	XP_005701231.1	380	PREDICTED: pregnancy-associated glycoprotein 4-like isoform X1
Un	NW_005101052.1	95867	105434	-	102177512	LOC102177512	XP_005701233.1	380	PREDICTED: pregnancy-associated glycoprotein 1-like
Un	NW_005101052.1	168326	177516	-	102178059	LOC102178059	XP_005701234.1	380	PREDICTED: pregnancy-associated glycoprotein 4-like
Un	NW_005101052.1	265425	273743	-	102178345	LOC102178345	XP_005701235.1	380	PREDICTED: pregnancy-associated glycoprotein 1-like
Un	NW_005101052.1	420913	429646	-	102178615	LOC102178615	XP_005701236.1	380	PREDICTED: pregnancy-associated glycoprotein 1-like
Un	NW_005101052.1	526404	533176	+	102179463	LOC102179463	XP_013832175.1	323	PREDICTED: LOW QUALITY PROTEIN: protein phosphatase 1A-like
Un	NW_005101052.1	604893	624853	+	102182212	LOC102182212	XP_005701239.1	340	PREDICTED: pregnancy-associated glycoprotein 1-like
Un	NW_005101052.1	652163	661027	-	100861199	PAG-3	NP_001272483.1	380	pregnancy-associated glycoprotein-3 precursor
Un	NW_005101052.1	700849	731707	-	102180299	LOC102180299	XP_013832174.1	355	PREDICTED: pregnancy-associated glycoprotein 1-like
Un	NW_005101052.1	768393	777202	-	100861202	PAG-6	NP_001272489.1	380	pregnancy-associated glycoprotein-6 precursor
Un	NW_005101053.1	26808	27743	-	102184416	LOC102184416	XP_005701243.1	311	PREDICTED: olfactory receptor 1030-like
Un	NW_005101053.1	44048	44980	+	102183054	LOC102183054	XP_005701240.1	310	PREDICTED: olfactory receptor 508
Un	NW_005101053.1	58740	59669	+	102184705	LOC102184705	XP_005701244.1	309	PREDICTED: olfactory receptor 478-like
Un	NW_005101053.1	83689	84621	-	102183310	LOC102183310	XP_005701241.1	310	PREDICTED: olfactory receptor 491-like
Un	NW_005101053.1	145544	146476	-	102185258	LOC102185258	XP_005701245.1	310	PREDICTED: olfactory receptor 491-like
Un	NW_005101053.1	163787	170833	-	102185550	LOC102185550	XP_005701246.2	300	PREDICTED: olfactory receptor 478-like, partial
Un	NW_005101053.1	177225	192056	+	102185822	LOC102185822	XP_005701247.2	366	PREDICTED: olfactory receptor 10T2-like
Un	NW_005101053.1	195968	196900	+	102184135	LOC102184135	XP_005701242.1	310	PREDICTED: olfactory receptor 491-like
Un	NW_005101053.1	205259	206221	-	102186104	LOC102186104	XP_005701248.1	320	PREDICTED: olfactory receptor 502-like
Un	NW_005101053.1	229784	230728	-	102186384	LOC102186384	XP_005701249.1	314	PREDICTED: olfactory receptor 502-like
Un	NW_005101053.1	244620	245426	+	102186675	LOC102186675	XP_005701250.1	268	PREDICTED: olfactory receptor 10Z1-like
Un	NW_005101053.1	258763	259707	-	102186943	LOC102186943	XP_013832176.1	314	PREDICTED: olfactory receptor 481-like
Un	NW_005101053.1	275192	276130	-	102187205	LOC102187205	XP_005701252.1	312	PREDICTED: olfactory receptor 481-like
Un	NW_005101056.1	48059	109212	-	102189471	SHROOM2	XP_013832181.1	1177	PREDICTED: protein Shroom2
Un	NW_005101056.1	208517	230685	+	102187934	GPR143	XP_013832182.1	413	PREDICTED: G-protein coupled receptor 143
Un	NW_005101056.1	239280	298015	-	102189748	TBL1X	XP_013832179.1	528	PREDICTED: F-box-like/WD repeat-containing protein TBL1X
Un	NW_005101056.1	239280	298015	-	102189748	TBL1X	XP_013832180.1	528	PREDICTED: F-box-like/WD repeat-containing protein TBL1X
Un	NW_005101056.1	1218659	1363581	+	102190597	ANOS1	XP_013832178.1	612	PREDICTED: anosmin-1
Un	NW_005101057.1	31199	57361	+	102191316	LOC102191316	XP_013832183.1	742	PREDICTED: LOW QUALITY PROTEIN: killer cell immunoglobulin-like receptor 3DS1, partial
Un	NW_005101058.1	7390	46886	-	102168524	PNPLA4	XP_005701260.1	253	PREDICTED: patatin-like phospholipase domain-containing protein 4 isoform X1
Un	NW_005101058.1	7390	43546	-	102168524	PNPLA4	XP_013832184.1	166	PREDICTED: patatin-like phospholipase domain-containing protein 4 isoform X2
Un	NW_005101059.1	362327	363475	+	102168992	PABPC5	XP_005701262.1	382	PREDICTED: polyadenylate-binding protein 5
Un	NW_005101059.1	624571	625164	+	102169573	LOC102169573	XP_005701263.1	197	PREDICTED: histone H2B 1/2-like
Un	NW_005101059.1	787979	837220	+	102169849	LOC102169849	XP_013832185.1	1023	PREDICTED: protocadherin-11 X-linked
Un	NW_005101064.1	628687	653583	+	102171501	LOC102171501	XP_013832187.1	472	PREDICTED: olfactory receptor 5W2-like
Un	NW_005101067.1	40152	59916	-	102172615	LOC102172615	XP_005701266.1	582	PREDICTED: guanylate-binding protein 4
Un	NW_005101068.1	3579	5033	+	102174010	LOC102174010	XP_013832188.1	484	PREDICTED: LOW QUALITY PROTEIN: zinc finger protein 501-like
Un	NW_005101068.1	51802	58818	+	106503855	LOC106503855	XP_013832191.1	741	PREDICTED: zinc finger protein 708-like
Un	NW_005101068.1	116445	133556	+	102174824	LOC102174824	XP_013832190.1	769	PREDICTED: LOW QUALITY PROTEIN: zinc finger protein 345-like
Un	NW_005101068.1	227306	249820	+	102173727	LOC102173727	XP_013832189.1	875	PREDICTED: zinc finger protein 708-like
Un	NW_005101069.1	47163	48746	-	102175383	LOC102175383	XP_013832192.1	527	PREDICTED: zinc finger protein 665-like
Un	NW_005101072.1	7978	8942	+	106503856	LOC106503856	XP_013832193.1	321	PREDICTED: LOW QUALITY PROTEIN: olfactory receptor 52Z1-like
Un	NW_005101072.1	22039	22989	-	102176217	LOC102176217	XP_005701273.2	316	PREDICTED: olfactory receptor 51V1-like
Un	NW_005101072.1	35923	36864	+	102176512	LOC102176512	XP_013832194.1	313	PREDICTED: LOW QUALITY PROTEIN: olfactory receptor 51V1-like
Un	NW_005101072.1	51729	52679	+	102175664	LOC102175664	XP_005701272.1	316	PREDICTED: olfactory receptor 52A5-like
Un	NW_005101072.1	83460	84409	-	102176778	LOC102176778	XP_013832195.1	316	PREDICTED: LOW QUALITY PROTEIN: putative olfactory receptor 52P1
Un	NW_005101073.1	35511	52501	+	102177047	LOC102177047	XP_013832196.1	422	PREDICTED: ankyrin repeat domain-containing protein 26-like, partial
Un	NW_005101075.1	11030	156631	-	102177789	LOC102177789	XP_013832197.1	775	PREDICTED: multidrug resistance-associated protein 4-like, partial
Un	NW_005101079.1	24001	65950	+	102178346	LOC102178346	XP_013832199.1	314	PREDICTED: uncharacterized protein C10orf68 homolog
Un	NW_005101079.1	110254	134359	-	102178060	ITGB1	XP_005701278.2	798	PREDICTED: integrin beta-1
Un	NW_005101081.1	29432	42670	-	102178616	LOC102178616	XP_005701280.1	241	PREDICTED: placental prolactin-related protein 1-like
Un	NW_005101088.1	60365	61321	+	102178896	LOC102178896	XP_005701281.1	318	PREDICTED: C1GALT1-specific chaperone 1-like
Un	NW_005101088.1	88941	115204	+	102179183	LOC102179183	XP_005701282.1	401	PREDICTED: arylacetamide deacetylase-like 2
Un	NW_005101093.1	6461	103406	+	102179751	LOC102179751	XP_005701283.1	490	PREDICTED: multidrug resistance-associated protein 4-like, partial
Un	NW_005101097.1	46979	52413	+	102180840	LOC102180840	XP_005701284.1	296	PREDICTED: uncharacterized protein LOC102180840
Un	NW_005101097.1	124465	134823	+	102182492	LOC102182492	XP_013832201.1	281	PREDICTED: uncharacterized protein LOC102182492
Un	NW_005101097.1	164306	166099	+	102183311	LOC102183311	XP_013832202.1	335	PREDICTED: LOW QUALITY PROTEIN: uncharacterized protein LOC102183311
Un	NW_005101097.1	283634	292549	+	102185259	LOC102185259	XP_005701285.1	241	PREDICTED: uncharacterized protein LOC102185259
Un	NW_005101098.1	6236	21151	+	106503862	LOC106503862	XP_013832203.1	161	PREDICTED: GTPase IMAP family member 7-like
Un	NW_005101098.1	57870	61358	+	102186105	LOC102186105	XP_005701286.1	317	PREDICTED: GTPase IMAP family member 4-like
Un	NW_005101098.1	86387	91518	-	102186385	LOC102186385	XP_013832206.1	298	PREDICTED: GTPase IMAP family member 6-like
Un	NW_005101098.1	124365	127366	-	106503863	LOC106503863	XP_013832205.1	295	PREDICTED: GTPase IMAP family member 5-like
Un	NW_005101102.1	52926	53492	+	102186676	LOC102186676	XP_005701288.1	188	PREDICTED: neuroligin-4, X-linked-like
Un	NW_005101104.1	149487	154468	-	102186944	LOC102186944	XP_005701289.1	172	PREDICTED: allergen Bos d 2-like
Un	NW_005101104.1	149487	154468	-	102186944	LOC102186944	XP_005701290.1	172	PREDICTED: allergen Bos d 2-like
Un	NW_005101104.1	160425	164230	-	102189201	LOC102189201	XP_005701296.1	178	PREDICTED: allergen Bos d 2
Un	NW_005101104.1	191639	197970	-	102189472	LOC102189472	XP_013832207.1	178	PREDICTED: allergen Bos d 2-like
Un	NW_005101104.1	268893	273364	-	102187755	LOC102187755	XP_005701291.2	172	PREDICTED: allergen Bos d 2-like
Un	NW_005101104.1	344745	357519	-	102188300	LOC102188300	XP_005701292.1	172	PREDICTED: odorant-binding protein-like
Un	NW_005101104.1	363885	377107	-	102188576	LOC102188576	XP_013832209.1	172	PREDICTED: odorant-binding protein-like
Un	NW_005101104.1	385314	390482	-	102189749	LOC102189749	XP_013832208.1	81	PREDICTED: odorant-binding protein-like
Un	NW_005101112.1	67508	92488	-	102191030	LOC102191030	XP_013832214.1	750	PREDICTED: zinc finger protein 665-like isoform X2
Un	NW_005101112.1	67508	92488	-	102191030	LOC102191030	XP_013832213.1	1423	PREDICTED: zinc finger protein 160-like isoform X1
Un	NW_005101112.1	126636	143847	-	102168439	LOC102168439	XP_013832210.1	771	PREDICTED: zinc finger protein 2 homolog
Un	NW_005101112.1	144042	171549	-	102168713	LOC102168713	XP_013832211.1	297	PREDICTED: uncharacterized protein LOC102168713
Un	NW_005101112.1	261358	262969	-	106503870	LOC106503870	XP_013832212.1	458	PREDICTED: zinc finger protein 160-like
Un	NW_005101112.1	315018	317273	-	102191511	LOC102191511	XP_013832215.1	751	PREDICTED: zinc finger protein 665
Un	NW_005101112.1	398426	400515	-	102169574	LOC102169574	XP_013832216.1	695	PREDICTED: LOW QUALITY PROTEIN: zinc finger protein 665-like
Un	NW_005101117.1	23122	190246	+	102169851	LOC102169851	XP_005701302.1	490	PREDICTED: cytochrome P450 2C31-like isoform X1
Un	NW_005101117.1	23122	71293	+	102169851	LOC102169851	XP_005701303.1	490	PREDICTED: cytochrome P450 2C31-like isoform X2
Un	NW_005101117.1	218871	220699	+	102170685	LOC102170685	XP_005701306.2	96	PREDICTED: cytochrome P450 2C26-like
Un	NW_005101134.1	31625	202829	+	102171502	RUNDC3B	XP_005701308.1	517	PREDICTED: RUN domain-containing protein 3B
Un	NW_005101134.1	189916	190215	+	102171231	LOC102171231	XP_013832219.1	99	PREDICTED: potassium voltage-gated channel subfamily E member 3-like
Un	NW_005101134.1	207933	235054	-	102171775	LOC102171775	XP_013832217.1	291	PREDICTED: uncharacterized protein LOC102171775, partial
Un	NW_005101137.1	41074	63543	+	102173282	LOC102173282	XP_013832220.1	278	PREDICTED: apolipoprotein L2-like
Un	NW_005101137.1	84149	92606	+	102172428	LOC102172428	XP_013832221.1	322	PREDICTED: apolipoprotein L3-like
Un	NW_005101140.1	417248	459653	+	106503872	LOC106503872	XP_013832222.1	313	PREDICTED: allergen Bos d 2-like
Un	NW_005101142.1	17554	25921	+	102174011	LOC102174011	XP_013832223.1	202	PREDICTED: intelectin-1-like
Un	NW_005101143.1	1639	2018	+	106503874	LOC106503874	XP_013832224.1	110	PREDICTED: killer cell immunoglobulin-like receptor 2DS1, partial
Un	NW_005101143.1	14220	18520	+	102174825	LOC102174825	XP_013832225.1	290	PREDICTED: LOW QUALITY PROTEIN: putative killer cell immunoglobulin-like receptor-like protein KIR3DX1
Un	NW_005101144.1	67885	73765	-	102176219	SNRPN	XP_013832227.1	240	PREDICTED: small nuclear ribonucleoprotein-associated protein N
Un	NW_005101144.1	81405	90737	-	102175942	SNURF	XP_005701312.1	71	PREDICTED: SNRPN upstream reading frame protein
Un	NW_005101144.1	705527	706504	+	102176779	LOC102176779	XP_005701314.1	325	PREDICTED: necdin
Un	NW_005101144.1	747820	751349	+	102177048	LOC102177048	XP_013832228.1	1183	PREDICTED: nascent polypeptide-associated complex subunit alpha, muscle-specific form
Un	NW_005101144.1	800754	802329	-	102177323	MKRN3	XP_005701316.2	476	PREDICTED: probable E3 ubiquitin-protein ligase makorin-3
Un	NW_005101144.1	967185	970378	-	102177610	LOC102177610	XP_013832226.1	925	PREDICTED: LOW QUALITY PROTEIN: endogenous retrovirus group K member 11 Pol protein-like
Un	NW_005101145.1	28831	36784	-	102180749	LOC102180749	XP_005701325.1	617	PREDICTED: putative DBH-like monooxygenase protein 2
Un	NW_005101145.1	49586	55345	-	102178161	LOC102178161	XP_005701318.1	244	PREDICTED: probable inactive serine protease 58
Un	NW_005101145.1	58968	66088	-	102178440	LOC102178440	XP_005701319.1	243	PREDICTED: serine protease 58-like
Un	NW_005101145.1	73111	76925	-	102178719	LOC102178719	XP_005701320.1	246	PREDICTED: cationic trypsin
Un	NW_005101145.1	96768	100401	-	102179184	LOC102179184	XP_005701322.1	246	PREDICTED: cationic trypsin
Un	NW_005101145.1	252434	255469	+	102184895	LOC102184895	XP_013832229.1	303	PREDICTED: uncharacterized protein LOC102184895
Un	NW_005101148.1	1250	88922	-	102185452	LOC102185452	XP_013832232.1	510	PREDICTED: multidrug resistance protein 3-like
Un	NW_005101154.1	27026	30427	-	102185912	LOC102185912	XP_013832233.1	328	PREDICTED: olfactory receptor 12-like, partial
Un	NW_005101154.1	60209	69748	+	106501785	LOC106501785	XP_013832234.1	321	PREDICTED: olfactory receptor 12-like, partial
Un	NW_005101155.1	312233	313507	-	106503877	LOC106503877	XP_013832236.1	198	PREDICTED: EKC/KEOPS complex subunit LAGE3-like
Un	NW_005101157.1	67894	85009	-	102188030	LOC102188030	XP_005701331.1	908	PREDICTED: zinc finger protein 665 isoform X1
Un	NW_005101157.1	67894	85009	-	102188030	LOC102188030	XP_013832237.1	908	PREDICTED: zinc finger protein 665 isoform X1
Un	NW_005101157.1	67894	85009	-	102188030	LOC102188030	XP_013832238.1	908	PREDICTED: zinc finger protein 665 isoform X1
Un	NW_005101157.1	67894	85009	-	102188030	LOC102188030	XP_013832239.1	908	PREDICTED: zinc finger protein 665 isoform X1
Un	NW_005101157.1	67894	85009	-	102188030	LOC102188030	XP_013832240.1	908	PREDICTED: zinc finger protein 665 isoform X1
Un	NW_005101157.1	67894	70401	-	102188030	LOC102188030	XP_013832241.1	835	PREDICTED: zinc finger protein 665 isoform X2
Un	NW_005101166.1	5	667	-	102191600	LOC102191600	XP_005701336.1	221	PREDICTED: olfactory receptor 12-like, partial
Un	NW_005101170.1	36	6202	+	102170961	LOC102170961	XP_013832242.1	977	PREDICTED: mucin-3B-like
Un	NW_005101170.1	14695	32417	+	102171503	LOC102171503	XP_013832243.1	3634	PREDICTED: mucin-3A-like
Un	NW_005101170.1	55121	64208	+	106503880	LOC106503880	XP_013832244.1	361	PREDICTED: mucin-12-like
Un	NW_005101170.1	91997	94242	+	102171776	TRIM56	XP_013832251.1	754	PREDICTED: E3 ubiquitin-protein ligase TRIM56
Un	NW_005101170.1	122553	128121	+	102169375	SERPINE1	XP_005701338.1	402	PREDICTED: plasminogen activator inhibitor 1
Un	NW_005101170.1	122553	128121	+	102169375	SERPINE1	XP_013832249.1	402	PREDICTED: plasminogen activator inhibitor 1
Un	NW_005101170.1	142878	147747	+	102170040	AP1S1	XP_013832250.1	210	PREDICTED: AP-1 complex subunit sigma-1A
Un	NW_005101170.1	150205	151972	-	106503881	LOC106503881	XP_013832245.1	224	PREDICTED: neurosecretory protein VGF-like
Un	NW_005101170.1	152277	152500	-	106503882	LOC106503882	XP_013832248.1	306	PREDICTED: neurosecretory protein VGF, partial
Un	NW_005101170.1	160934	174241	-	102172051	NAT16	XP_013832246.1	374	PREDICTED: LOW QUALITY PROTEIN: probable N-acetyltransferase 16
Un	NW_005101170.1	185008	188199	-	102170308	LOC102170308	XP_013832252.1	347	PREDICTED: 2-acylglycerol O-acyltransferase 3
Un	NW_005101170.1	197733	198855	-	102172343	LOC102172343	XP_005701348.2	226	PREDICTED: uncharacterized protein LOC102172343, partial
Un	NW_005101173.1	2346	26420	+	100861186	LOC100861186	XP_005701349.2	490	PREDICTED: cytochrome P450 2C31
Un	NW_005101175.1	8	5000	-	102173652	LOC102173652	XP_013832254.1	329	PREDICTED: LOW QUALITY PROTEIN: uncharacterized protein LOC102173652, partial
Un	NW_005101175.1	20227	24506	-	102173174	LOC102173174	XP_005701350.1	336	PREDICTED: ankyrin repeat domain-containing protein 26-like
Un	NW_005101176.1	51979	60797	+	102175847	LOC102175847	XP_013832255.1	957	PREDICTED: LOW QUALITY PROTEIN: trophinin, partial
Un	NW_005101176.1	66156	194437	-	102173930	PFKFB1	XP_005701354.1	460	PREDICTED: 6-phosphofructo-2-kinase/fructose-2,6-bisphosphatase 1 isoform X3
Un	NW_005101176.1	66156	188345	-	102173930	PFKFB1	XP_005701353.1	471	PREDICTED: 6-phosphofructo-2-kinase/fructose-2,6-bisphosphatase 1 isoform X2
Un	NW_005101176.1	66156	188345	-	102173930	PFKFB1	XP_005701352.1	483	PREDICTED: 6-phosphofructo-2-kinase/fructose-2,6-bisphosphatase 1 isoform X1
Un	NW_005101176.1	199204	206476	+	102174734	APEX2	XP_005701356.1	514	PREDICTED: DNA-(apurinic or apyrimidinic site) lyase 2 isoform X1
Un	NW_005101176.1	201973	206476	+	102174734	APEX2	XP_005701357.1	343	PREDICTED: DNA-(apurinic or apyrimidinic site) lyase 2 isoform X2
Un	NW_005101176.1	201973	206476	+	102174734	APEX2	XP_005701358.1	343	PREDICTED: DNA-(apurinic or apyrimidinic site) lyase 2 isoform X2
Un	NW_005101176.1	208249	228896	-	102175385	ALAS2	XP_005701360.1	550	PREDICTED: 5-aminolevulinate synthase, erythroid-specific, mitochondrial isoform X2
Un	NW_005101176.1	208249	228896	-	102175385	ALAS2	XP_005701359.1	587	PREDICTED: 5-aminolevulinate synthase, erythroid-specific, mitochondrial isoform X1
Un	NW_005101176.1	208249	228896	-	102175385	ALAS2	XP_013832256.1	587	PREDICTED: 5-aminolevulinate synthase, erythroid-specific, mitochondrial isoform X1
Un	NW_005101177.1	274299	275543	-	102177149	LOC102177149	XP_013832257.1	414	PREDICTED: heterogeneous nuclear ribonucleoprotein A1-like
Un	NW_005101177.1	333321	469617	-	102177882	LOC102177882	XP_013832258.1	580	PREDICTED: formin-2-like, partial
Un	NW_005101180.1	90126	93751	-	102178348	LOC102178348	XP_013832261.1	319	PREDICTED: LOW QUALITY PROTEIN: GTPase IMAP family member 4-like
Un	NW_005101180.1	126189	127502	+	102178162	LOC102178162	XP_013832262.1	166	PREDICTED: GTPase IMAP family member 1-like, partial
Un	NW_005101180.1	176031	182545	+	102179185	LOC102179185	XP_013832263.1	314	PREDICTED: LOW QUALITY PROTEIN: GTPase IMAP family member 4-like
Un	NW_005101180.1	270199	271077	-	102179465	LOC102179465	XP_013832259.1	292	PREDICTED: GTPase IMAP family member 7-like
Un	NW_005101181.1	40489	196015	-	102180841	LOC102180841	XP_013832265.1	1248	PREDICTED: multidrug resistance-associated protein 4-like
Un	NW_005101181.1	203089	327032	+	102181111	LOC102181111	XP_013832266.1	1115	PREDICTED: multidrug resistance-associated protein 4-like, partial
Un	NW_005101182.1	18634	62804	-	102181672	LOC102181672	XP_005701372.2	714	PREDICTED: adhesion G protein-coupled receptor E2-like
Un	NW_005101182.1	157810	158769	-	102182493	LOC102182493	XP_005701373.1	319	PREDICTED: olfactory receptor-like protein OLF4
Un	NW_005101182.1	173661	174593	-	102182777	LOC102182777	XP_005701374.1	310	PREDICTED: olfactory receptor 7A17-like
Un	NW_005101182.1	174664	182614	-	102183056	LOC102183056	XP_005701375.1	391	PREDICTED: olfactory receptor 7A17-like
Un	NW_005101182.1	204946	205917	-	102183312	LOC102183312	XP_005701376.1	323	PREDICTED: olfactory receptor 7A17-like
Un	NW_005101182.1	216920	217918	-	102183587	LOC102183587	XP_005701377.1	332	PREDICTED: olfactory receptor 7A10-like
Un	NW_005101182.1	265105	266073	-	102184418	LOC102184418	XP_005701378.1	322	PREDICTED: olfactory receptor 7A10-like
Un	NW_005101182.1	286651	287655	-	102184708	LOC102184708	XP_013832267.1	334	PREDICTED: putative olfactory receptor 7A2
Un	NW_005101182.1	328634	329584	+	102184987	LOC102184987	XP_005701380.1	316	PREDICTED: olfactory receptor-like protein OLF4
Un	NW_005101182.1	347220	348185	+	102185260	LOC102185260	XP_013832268.1	321	PREDICTED: olfactory receptor 7A17-like
Un	NW_005101182.1	367237	368193	+	102185824	LOC102185824	XP_005701382.1	318	PREDICTED: olfactory receptor-like protein OLF4
Un	NW_005101182.1	399813	400784	+	102186386	LOC102186386	XP_005701383.1	323	PREDICTED: olfactory receptor 7A17-like
Un	NW_005101182.1	421372	422352	+	102186677	LOC102186677	XP_013832270.1	326	PREDICTED: olfactory receptor 7A10-like
Un	NW_005101182.1	432560	433426	+	102186946	LOC102186946	XP_013832271.1	288	PREDICTED: olfactory receptor 7A10-like
Un	NW_005101182.1	456803	457771	+	102187473	LOC102187473	XP_013832272.1	322	PREDICTED: olfactory receptor 7A10-like
Un	NW_005101182.1	507836	508789	+	102188579	LOC102188579	XP_005701387.1	317	PREDICTED: olfactory receptor-like protein OLF4
Un	NW_005101182.1	518737	519609	-	102188842	LOC102188842	XP_013832273.1	290	PREDICTED: olfactory receptor-like protein OLF4
Un	NW_005101189.1	1517	2470	-	102169376	LOC102169376	XP_005701390.1	317	PREDICTED: olfactory receptor 7C2-like
Un	NW_005101189.1	51774	52742	-	102169661	LOC102169661	XP_005701391.1	322	PREDICTED: olfactory receptor 7A17-like
Un	NW_005101189.1	84534	85502	+	102169951	LOC102169951	XP_005701392.1	322	PREDICTED: olfactory receptor 7A10-like
Un	NW_005101189.1	119649	120620	+	102170771	LOC102170771	XP_005701393.1	323	PREDICTED: olfactory receptor 7A17-like
Un	NW_005101189.1	131971	133014	+	102171052	LOC102171052	XP_005701394.1	318	PREDICTED: olfactory receptor-like protein OLF4
Un	NW_005101191.1	28814	41433	-	102171591	IKBKG	XP_013832277.1	406	PREDICTED: NF-kappa-B essential modulator isoform X2
Un	NW_005101191.1	28814	41433	-	102171591	IKBKG	XP_005701396.2	407	PREDICTED: NF-kappa-B essential modulator isoform X1
Un	NW_005101191.1	28814	41433	-	102171591	IKBKG	XP_013832276.1	407	PREDICTED: NF-kappa-B essential modulator isoform X1
Un	NW_005101191.1	46143	57167	+	102171321	G6PD	XP_013832278.1	515	PREDICTED: glucose-6-phosphate 1-dehydrogenase
Un	NW_005101191.1	64701	72022	+	102171859	FAM3A	XP_005701397.1	228	PREDICTED: protein FAM3A
Un	NW_005101191.1	78985	80399	+	102172531	SLC10A3	XP_013832280.1	471	PREDICTED: LOW QUALITY PROTEIN: P3 protein
Un	NW_005101191.1	81818	83809	+	102173378	UBL4A	XP_005701403.2	246	PREDICTED: ubiquitin-like protein 4A isoform X1
Un	NW_005101191.1	81818	82251	+	102173378	UBL4A	XP_013832281.1	210	PREDICTED: ubiquitin-like protein 4A isoform X2
Un	NW_005101191.1	90038	91849	+	102173653	LAGE3	XP_005701404.1	117	PREDICTED: EKC/KEOPS complex subunit LAGE3
Un	NW_005101191.1	94182	107581	-	102173931	PLXNA3	XP_013832282.1	1877	PREDICTED: LOW QUALITY PROTEIN: plexin-A3
Un	NW_005101191.1	118034	122146	-	102172804	FAM50A	XP_005701401.2	340	PREDICTED: protein FAM50A
Un	NW_005101191.1	124984	128742	-	102173081	GDI1	XP_005701402.2	447	PREDICTED: rab GDP dissociation inhibitor alpha
Un	NW_005101195.1	29741	121454	+	102174202	LOC102174202	XP_013832283.1	1235	PREDICTED: multidrug resistance protein 1-like
Un	NW_005101196.1	17552	34166	-	102174470	LOC102174470	XP_005701407.2	159	PREDICTED: HRAS-like suppressor 3
Un	NW_005101198.1	22199	31346	+	102177150	PLCXD1	XP_013832297.1	361	PREDICTED: PI-PLC X domain-containing protein 1
Un	NW_005101198.1	35670	42444	-	102177426	LOC102177426	XP_013832298.1	519	PREDICTED: LOW QUALITY PROTEIN: putative GTP-binding protein 6
Un	NW_005101198.1	48282	91812	-	102177705	PPP2R3B	XP_013832299.1	603	PREDICTED: serine/threonine-protein phosphatase 2A regulatory subunit B\'\' subunit beta
Un	NW_005101198.1	270392	349346	+	102177969	SHOX	XP_005701418.1	227	PREDICTED: short stature homeobox protein
Un	NW_005101198.1	598077	615950	-	102178258	CRLF2	XP_005701419.2	378	PREDICTED: cytokine receptor-like factor 2
Un	NW_005101198.1	641137	667272	+	102175201	CSF2RA	XP_005701409.1	425	PREDICTED: granulocyte-macrophage colony-stimulating factor receptor subunit alpha isoform X1
Un	NW_005101198.1	641137	666032	+	102175201	CSF2RA	XP_005701410.1	352	PREDICTED: granulocyte-macrophage colony-stimulating factor receptor subunit alpha isoform X2
Un	NW_005101198.1	650219	667272	+	102175201	CSF2RA	XP_013832300.1	298	PREDICTED: granulocyte-macrophage colony-stimulating factor receptor subunit alpha isoform X3
Un	NW_005101198.1	678431	701175	+	102174924	LOC102174924	XP_013832301.1	430	PREDICTED: granulocyte-macrophage colony-stimulating factor receptor subunit alpha-like
Un	NW_005101198.1	678431	701175	+	102174924	LOC102174924	XP_013832302.1	430	PREDICTED: granulocyte-macrophage colony-stimulating factor receptor subunit alpha-like
Un	NW_005101198.1	702210	741524	+	102178527	LOC102178527	XP_013832285.1	727	PREDICTED: uncharacterized protein LOC102178527
Un	NW_005101198.1	744374	747047	-	102178813	SLC25A6	XP_013832292.1	298	PREDICTED: ADP/ATP translocase 3
Un	NW_005101198.1	755504	771294	-	102179088	ASMTL	XP_013832293.1	633	PREDICTED: N-acetylserotonin O-methyltransferase-like protein
Un	NW_005101198.1	778983	779536	-	102179373	P2RY8	XP_013832294.1	314	PREDICTED: P2Y purinoceptor 8
Un	NW_005101198.1	861087	861521	+	102179657	AKAP17A	XP_013832286.1	260	PREDICTED: A-kinase anchor protein 17A, partial
Un	NW_005101198.1	880837	902653	+	100861249	ASMT	NP_001272527.1	345	acetylserotonin O-methyltransferase
Un	NW_005101198.1	1115301	1218002	-	102180212	DHRSX	XP_013832295.1	335	PREDICTED: dehydrogenase/reductase SDR family member on chromosome X
Un	NW_005101198.1	1243878	1245269	-	102180483	ZBED1	XP_013832296.1	689	PREDICTED: LOW QUALITY PROTEIN: zinc finger BED domain-containing protein 1
Un	NW_005101198.1	1287481	1287591	+	106503886	LOC106503886	XP_013832287.1	306	PREDICTED: myosin heavy chain IB, partial
Un	NW_005101198.1	1340765	1360609	+	102180751	CD99	XP_013832289.1	238	PREDICTED: CD99 antigen isoform X1
Un	NW_005101198.1	1340765	1357612	+	102180751	CD99	XP_013832290.1	217	PREDICTED: CD99 antigen isoform X2
Un	NW_005101198.1	1367758	1387711	+	102181023	XG	XP_013832291.1	207	PREDICTED: glycoprotein Xg
Un	NW_005101198.1	1399786	1419599	+	102175944	GYG2	XP_005701411.2	507	PREDICTED: glycogenin-2 isoform X1
Un	NW_005101198.1	1399786	1419599	+	102175944	GYG2	XP_005701412.2	472	PREDICTED: glycogenin-2 isoform X2
Un	NW_005101198.1	1399786	1419599	+	102175944	GYG2	XP_005701413.2	436	PREDICTED: glycogenin-2 isoform X3
Un	NW_005101198.1	1399786	1414324	+	102175944	GYG2	XP_013832288.1	412	PREDICTED: glycogenin-2 isoform X4
Un	NW_005101198.1	1428887	1440146	-	102181292	LOC102181292	XP_013832305.1	592	PREDICTED: LOW QUALITY PROTEIN: arylsulfatase D
Un	NW_005101198.1	1445246	1457329	-	102176596	ARSE	XP_005701414.1	581	PREDICTED: LOW QUALITY PROTEIN: arylsulfatase E
Un	NW_005101198.1	1472832	1490273	+	102176870	ARSH	XP_005701415.1	589	PREDICTED: arylsulfatase H
Un	NW_005101198.1	1569814	1587804	-	102181587	LOC102181587	XP_013832303.1	1252	PREDICTED: matrix-remodeling-associated protein 5
Un	NW_005101198.1	1587815	1594647	-	106503888	LOC106503888	XP_013832304.1	1638	PREDICTED: matrix-remodeling-associated protein 5-like, partial
Un	NW_005101198.1	1733020	1744143	-	102181859	PRKX	XP_013832306.1	347	PREDICTED: cAMP-dependent protein kinase catalytic subunit PRKX
Un	NW_005101199.1	21161	24086	+	106503889	LOC106503889	XP_013832307.1	92	PREDICTED: scavenger receptor cysteine-rich domain-containing protein SCART1-like
Un	NW_005101199.1	40414	59185	+	102183057	LOC102183057	XP_013832308.1	638	PREDICTED: LOW QUALITY PROTEIN: uncharacterized protein LOC102183057
Un	NW_005101199.1	116222	117210	+	102183864	LOC102183864	XP_013832309.1	329	PREDICTED: LOW QUALITY PROTEIN: olfactory receptor 13A1-like
Un	NW_005101199.1	128221	138607	+	102182294	LOC102182294	XP_005701432.1	495	PREDICTED: cytochrome P450 2E1
Un	NW_005101199.1	157236	162090	-	102182778	SYCE1	XP_005701434.1	288	PREDICTED: synaptonemal complex central element protein 1
Un	NW_005101200.1	50724	59312	+	102184138	CSRP1	XP_013832311.1	193	PREDICTED: cysteine and glycine-rich protein 1
Un	NW_005101200.1	95585	101934	+	102184709	TNNI1	XP_013832314.1	187	PREDICTED: troponin I, slow skeletal muscle
Un	NW_005101200.1	112847	125184	+	102184988	LAD1	XP_013832310.1	496	PREDICTED: ladinin-1
Un	NW_005101200.1	136911	140790	+	102185261	TNNT2	XP_013832313.1	285	PREDICTED: troponin T, cardiac muscle
Un	NW_005101202.1	27090	29983	-	102185825	LOC102185825	XP_013832315.1	406	PREDICTED: LOW QUALITY PROTEIN: melanoma-associated antigen B4-like
Un	NW_005101202.1	43574	45548	-	102186107	LOC102186107	XP_013832316.1	293	PREDICTED: LOW QUALITY PROTEIN: melanoma-associated antigen B18-like
Un	NW_005101202.1	98339	100248	-	102186387	LOC102186387	XP_005701441.1	401	PREDICTED: melanoma-associated antigen B17-like
Un	NW_005101202.1	100310	118411	-	102186678	LOC102186678	XP_013832317.1	436	PREDICTED: LOW QUALITY PROTEIN: melanoma-associated antigen B3-like, partial
Un	NW_005101206.1	66200	66378	-	106501776	PUDP	XP_013832319.1	133	PREDICTED: pseudouridine-5\'-phosphatase, partial
Un	NW_005101206.1	91713	97380	-	102186947	LOC102186947	XP_013832318.1	113	PREDICTED: pseudouridine-5\'-phosphatase
Un	NW_005101206.1	194048	281994	+	102187208	STS	XP_005701443.1	609	PREDICTED: LOW QUALITY PROTEIN: steryl-sulfatase
Un	NW_005101218.1	2522	46678	-	102187474	LOC102187474	XP_013832320.1	4229	PREDICTED: mucin-5B-like, partial
Un	NW_005101219.1	40818	61364	+	102187758	LOC102187758	XP_013832321.1	381	PREDICTED: LOW QUALITY PROTEIN: probable histone-lysine N-methyltransferase PRDM7, partial
Un	NW_005101227.1	11332	12711	-	102188032	LOC102188032	XP_005701445.2	459	PREDICTED: zinc finger protein 420-like
Un	NW_005101230.1	4376	44531	-	102188304	LOC102188304	XP_005701446.2	384	PREDICTED: cytochrome P450 2C18-like, partial
Un	NW_005101230.1	89719	96701	+	106503891	LOC106503891	XP_013832322.1	343	PREDICTED: cytochrome P450 2C21-like, partial
Un	NW_005101231.1	6238	7251	+	102189113	MRGBP	XP_005701449.2	204	PREDICTED: MRG/MORF4L-binding protein
Un	NW_005101231.1	12363	17320	+	102189388	OGFR	XP_013832327.1	554	PREDICTED: opioid growth factor receptor
Un	NW_005101231.1	20530	38938	+	102188580	COL9A3	XP_005701447.1	684	PREDICTED: collagen alpha-3(IX) chain
Un	NW_005101231.1	40220	55897	-	102189663	TCFL5	XP_005701451.2	371	PREDICTED: transcription factor-like 5 protein
Un	NW_005101231.1	64115	93423	-	102189942	DIDO1	XP_013832324.1	2129	PREDICTED: LOW QUALITY PROTEIN: death-inducer obliterator 1
Un	NW_005101231.1	114542	117428	+	102188843	GID8	XP_013832325.1	228	PREDICTED: glucose-induced degradation protein 8 homolog
Un	NW_005101231.1	126677	135961	+	102190213	SLC17A9	XP_013832326.1	436	PREDICTED: solute carrier family 17 member 9
Un	NW_005101231.1	159030	159357	-	102190504	BHLHE23	XP_005701454.2	222	PREDICTED: class E basic helix-loop-helix protein 23
Un	NW_005101232.1	513	1457	+	102190774	LOC102190774	XP_005701455.1	314	PREDICTED: olfactory receptor 1E5-like
Un	NW_005101232.1	6956	17477	+	102191033	LOC102191033	XP_005701456.2	315	PREDICTED: olfactory receptor-like protein DTMT
Un	NW_005101235.1	78268	80190	-	102191321	LRRC4C	XP_005701457.1	640	PREDICTED: leucine-rich repeat-containing protein 4C
Un	NW_005101238.1	63495	66227	+	102168250	PCDH20	XP_013832329.1	927	PREDICTED: protocadherin-20
Un	NW_005101252.1	4268	62073	+	102168993	LOC102168993	XP_005701459.1	193	PREDICTED: alpha-1,3-mannosyl-glycoprotein 4-beta-N-acetylglucosaminyltransferase A-like
Un	NW_005101252.1	77105	78025	-	102169275	FBXL14	XP_013832330.1	340	PREDICTED: F-box/LRR-repeat protein 14
Un	NW_005101253.1	18848	22670	-	102169576	CCL16	XP_005701461.2	100	PREDICTED: C-C motif chemokine 16
Un	NW_005101253.1	26031	29986	-	102169855	LOC102169855	XP_005701462.2	152	PREDICTED: C-C motif chemokine 14
Un	NW_005101253.1	48421	52851	-	102170310	LOC102170310	XP_005701464.1	145	PREDICTED: C-C motif chemokine 15 isoform X2
Un	NW_005101253.1	48421	52851	-	102170310	LOC102170310	XP_005701463.1	146	PREDICTED: C-C motif chemokine 15 isoform X1
Un	NW_005101253.1	71539	76760	-	102170772	LOC102170772	XP_005701465.1	105	PREDICTED: regakine-1-like
Un	NW_005101253.1	96211	97610	-	102171053	LOC102171053	XP_005701466.1	89	PREDICTED: C-C motif chemokine 18-like
Un	NW_005101257.1	574	2507	+	102172138	LOC102172138	XP_013832332.1	230	PREDICTED: BOLA class I histocompatibility antigen, alpha chain BL3-7-like
Un	NW_005101257.1	574	2507	+	102172138	LOC102172138	XP_013832333.1	230	PREDICTED: BOLA class I histocompatibility antigen, alpha chain BL3-7-like
Un	NW_005101257.1	574	2507	+	102172138	LOC102172138	XP_013832334.1	230	PREDICTED: BOLA class I histocompatibility antigen, alpha chain BL3-7-like
Un	NW_005101258.1	78271	79089	+	106501730	LOC106501730	XP_005701469.1	225	PREDICTED: collagen alpha-2(I) chain-like
Un	NW_005101258.1	124400	125955	-	102173082	TPRA1	XP_013832336.1	358	PREDICTED: transmembrane protein adipocyte-associated 1
Un	NW_005101258.1	138143	155840	+	102173380	MCM2	XP_013832337.1	902	PREDICTED: DNA replication licensing factor MCM2
Un	NW_005101258.1	158206	193701	+	102173655	PODXL2	XP_013832335.1	307	PREDICTED: podocalyxin-like protein 2, partial
Un	NW_005101260.1	41892	65984	+	102173932	LOC102173932	XP_005701472.1	521	PREDICTED: interferon-activable protein 203-like isoform X1
Un	NW_005101260.1	41892	65984	+	102173932	LOC102173932	XP_005701474.1	400	PREDICTED: interferon-activable protein 203-like isoform X3
Un	NW_005101260.1	41892	65984	+	102173932	LOC102173932	XP_005701473.1	467	PREDICTED: interferon-activable protein 203-like isoform X2
Un	NW_005101262.1	151118	156928	-	102174557	RHOU	XP_013832339.1	255	PREDICTED: rho-related GTP-binding protein RhoU
Un	NW_005101262.1	243128	243635	+	106503892	LOC106503892	XP_013832338.1	169	PREDICTED: formin-2-like, partial
Un	NW_005101268.1	8689	33819	-	102174827	LOC102174827	XP_013832340.1	2252	PREDICTED: mucin-5AC-like
Un	NW_005101268.1	70776	133532	-	102175111	LOC102175111	XP_013832341.1	1927	PREDICTED: LOW QUALITY PROTEIN: mucin-2-like
Un	NW_005101268.1	172290	182080	+	102175667	LOC102175667	XP_013832342.1	928	PREDICTED: LOW QUALITY PROTEIN: mucin-6
Un	NW_005101268.1	191965	196014	+	106503893	LOC106503893	XP_013832343.1	416	PREDICTED: mucin-6-like
Un	NW_005101268.1	199451	217180	-	102175945	LOC102175945	XP_013832344.1	814	PREDICTED: LOW QUALITY PROTEIN: AP-2 complex subunit alpha-2
Un	NW_005101275.1	8023	21391	+	102176221	LOC102176221	XP_013832346.1	516	PREDICTED: zinc finger protein 160-like
Un	NW_005101275.1	463876	475763	+	102176517	LOC102176517	XP_013832345.1	337	PREDICTED: cAMP-dependent protein kinase catalytic subunit PRKX-like, partial
Un	NW_005101277.1	4661	7399	-	102176782	LOC102176782	XP_013832347.1	183	PREDICTED: BOLA class I histocompatibility antigen, alpha chain BL3-6-like
Un	NW_005101279.1	49030	54212	-	102177051	LOC102177051	XP_005701480.1	452	PREDICTED: tripartite motif-containing protein 64-like
Un	NW_005101279.1	112493	115220	+	102178164	LOC102178164	XP_013832348.1	470	PREDICTED: PRAME family member 8-like
Un	NW_005101279.1	131101	132282	-	102178442	LOC102178442	XP_005701483.1	393	PREDICTED: putative upstream-binding factor 1-like protein 1
Un	NW_005101279.1	172556	173775	+	102178721	LOC102178721	XP_013832349.1	406	PREDICTED: LOW QUALITY PROTEIN: putative upstream-binding factor 1-like protein 1
Un	NW_005101282.1	104760	105551	+	102179754	LOC102179754	XP_005701485.1	263	PREDICTED: 40S ribosomal protein S4, X isoform-like
Un	NW_005101282.1	122389	137709	-	102179466	LOC102179466	XP_005701484.1	768	PREDICTED: zinc finger protein 665-like
Un	NW_005101283.1	16763	17867	+	102180584	LOC102180584	XP_013832350.1	98	PREDICTED: BOLA class I histocompatibility antigen, alpha chain BL3-7-like, partial
Un	NW_005101284.1	4038	4988	-	102181112	LOC102181112	XP_013832352.1	316	PREDICTED: olfactory receptor 10C1-like
Un	NW_005101284.1	37088	38050	-	102180842	LOC102180842	XP_005701488.1	320	PREDICTED: olfactory receptor 10C1-like
Un	NW_005101284.1	50968	51894	+	102181943	LOC102181943	XP_005701491.2	308	PREDICTED: olfactory receptor 2J3-like
Un	NW_005101284.1	71188	72144	-	102182215	LOC102182215	XP_005701492.1	318	PREDICTED: olfactory receptor 10C1-like
Un	NW_005101288.1	235	2945	-	102182494	LOC102182494	XP_005701493.1	329	PREDICTED: T-cell surface glycoprotein CD1b-3-like
Un	NW_005101295.1	3671	5418	+	102184332	LOC102184332	XP_013832355.1	302	PREDICTED: GTPase IMAP family member 1
Un	NW_005101295.1	14333	22372	+	102183503	LOC102183503	XP_013832353.1	355	PREDICTED: GTPase IMAP family member 5-like isoform X1
Un	NW_005101295.1	18738	22372	+	102183503	LOC102183503	XP_005701495.1	309	PREDICTED: GTPase IMAP family member 5-like isoform X2
Un	NW_005101295.1	18738	22372	+	102183503	LOC102183503	XP_005701496.1	309	PREDICTED: GTPase IMAP family member 5-like isoform X2
Un	NW_005101295.1	18738	22372	+	102183503	LOC102183503	XP_013832354.1	309	PREDICTED: GTPase IMAP family member 5-like isoform X2
Un	NW_005101298.1	123004	123951	-	106503898	LOC106503898	XP_013832356.1	315	PREDICTED: LOW QUALITY PROTEIN: olfactory receptor 5M10-like
Un	NW_005101298.1	141801	142739	-	102188210	LOC102188210	XP_013832357.1	312	PREDICTED: LOW QUALITY PROTEIN: olfactory receptor 1030-like
Un	NW_005101298.1	163788	164765	+	102188490	LOC102188490	XP_005701503.1	325	PREDICTED: olfactory receptor 1030-like
Un	NW_005101298.1	173822	174757	-	102184897	LOC102184897	XP_005701499.1	311	PREDICTED: olfactory receptor 5M10-like
Un	NW_005101298.1	196472	197684	+	102188760	LOC102188760	XP_013832358.1	312	PREDICTED: LOW QUALITY PROTEIN: olfactory receptor 4A47-like
Un	NW_005101298.1	206314	207243	+	102189025	LOC102189025	XP_005701504.1	309	PREDICTED: olfactory receptor 4A47-like
Un	NW_005101298.1	330495	331430	+	102190953	LOC102190953	XP_013832359.1	311	PREDICTED: olfactory receptor 4C15-like
Un	NW_005101298.1	385362	386279	+	102186001	LOC102186001	XP_005701500.1	305	PREDICTED: putative olfactory receptor 4A4
Un	NW_005101298.1	400454	401380	+	102186294	LOC102186294	XP_005701501.1	308	PREDICTED: olfactory receptor 140-like
Un	NW_005101298.1	421600	422517	+	102191789	LOC102191789	XP_005701506.1	305	PREDICTED: olfactory receptor 4A15-like
Un	NW_005101298.1	489839	490750	-	102168442	LOC102168442	XP_013832360.1	303	PREDICTED: LOW QUALITY PROTEIN: olfactory receptor 4C46-like
Un	NW_005101298.1	519086	520015	-	102168715	LOC102168715	XP_005701507.2	309	PREDICTED: olfactory receptor 4C46-like
Un	NW_005101298.1	669024	669962	+	102169857	LOC102169857	XP_005701508.1	312	PREDICTED: olfactory receptor 5AS1
Un	NW_005101298.1	788963	789892	-	102171506	LOC102171506	XP_005701509.1	309	PREDICTED: olfactory receptor 4P4-like
Un	NW_005101298.1	807922	808851	-	102187393	LOC102187393	XP_005701502.1	309	PREDICTED: olfactory receptor 4C46-like
Un	NW_005101304.1	38419	49855	+	102172054	LOC102172054	XP_013832361.1	364	PREDICTED: zinc finger protein 677-like
Un	NW_005101304.1	38419	49855	+	102172054	LOC102172054	XP_013832362.1	364	PREDICTED: zinc finger protein 677-like
Un	NW_005101304.1	38419	49855	+	102172054	LOC102172054	XP_013832363.1	364	PREDICTED: zinc finger protein 677-like
Un	NW_005101304.1	38419	49855	+	102172054	LOC102172054	XP_013832364.1	364	PREDICTED: zinc finger protein 677-like
Un	NW_005101304.1	38419	49855	+	102172054	LOC102172054	XP_013832365.1	364	PREDICTED: zinc finger protein 677-like
Un	NW_005101304.1	38419	49855	+	102172054	LOC102172054	XP_013832366.1	364	PREDICTED: zinc finger protein 677-like
Un	NW_005101304.1	38419	49855	+	102172054	LOC102172054	XP_013832367.1	364	PREDICTED: zinc finger protein 677-like
Un	NW_005101304.1	38419	49855	+	102172054	LOC102172054	XP_013832368.1	364	PREDICTED: zinc finger protein 677-like
Un	NW_005101312.1	25584	28912	+	106503900	LOC106503900	XP_013832369.1	166	PREDICTED: GTPase IMAP family member 1-like, partial
Un	NW_005101312.1	59178	59337	+	106503901	LOC106503901	XP_013832370.1	120	PREDICTED: GTPase IMAP family member 7-like, partial
Un	NW_005101319.1	4523	12837	-	102173458	LOC102173458	XP_013832371.1	266	PREDICTED: DLA class II histocompatibility antigen, DR-1 beta chain-like
Un	NW_005101319.1	43869	49245	+	102172887	LOC102172887	XP_005701511.1	255	PREDICTED: HLA class II histocompatibility antigen, DQ alpha 2 chain-like
Un	NW_005101319.1	69769	73500	-	102173177	LOC102173177	XP_013832372.1	160	PREDICTED: HLA class II histocompatibility antigen, DQ beta 1 chain, partial
Un	NW_005101320.1	27746	47869	-	102173731	LOC102173731	XP_013832373.1	815	PREDICTED: zinc finger X-linked protein ZXDB-like
Un	NW_005101320.1	142042	143538	+	102174013	LOC102174013	XP_005701515.1	498	PREDICTED: putative germ cell-less protein-like 1-like
Un	NW_005101321.1	15960	24231	+	102174926	LOC102174926	XP_005701519.2	455	PREDICTED: serpin A3-7-like
Un	NW_005101321.1	41664	48273	+	102175387	LOC102175387	XP_005701521.1	227	PREDICTED: serpin A3-5-like
Un	NW_005101321.1	59729	66480	+	102174291	LOC102174291	XP_005701517.1	417	PREDICTED: serpin A3-8
Un	NW_005101321.1	59729	66480	+	102174291	LOC102174291	XP_013832374.1	417	PREDICTED: serpin A3-8
Un	NW_005101329.1	22819	49764	+	102175668	ZC4H2	XP_013832377.1	153	PREDICTED: zinc finger C4H2 domain-containing protein isoform X2
Un	NW_005101329.1	22819	49745	+	102175668	ZC4H2	XP_005701522.1	201	PREDICTED: zinc finger C4H2 domain-containing protein isoform X1
Un	NW_005101329.1	122068	122529	-	102176115	LOC102176115	XP_005701524.1	153	PREDICTED: profilin-2-like
Un	NW_005101329.1	125767	348275	+	102177151	MTMR8	XP_013832375.1	560	PREDICTED: myotubularin-related protein 8
Un	NW_005101329.1	366405	367752	+	102176411	ASB12	XP_005701525.2	305	PREDICTED: ankyrin repeat and SOCS box protein 12
Un	NW_005101329.1	413787	417143	+	102176871	AMER1	XP_005701527.1	1118	PREDICTED: APC membrane recruitment protein 1
Un	NW_005101329.1	413787	417143	+	102176871	AMER1	XP_013832376.1	1118	PREDICTED: APC membrane recruitment protein 1
Un	NW_005101337.1	128	1159	-	102177706	LOC102177706	XP_005701530.1	343	PREDICTED: melanoma-associated antigen B17-like
Un	NW_005101337.1	19461	29593	-	102177971	LOC102177971	XP_013832378.1	284	PREDICTED: LOW QUALITY PROTEIN: melanoma-associated antigen B4-like
Un	NW_005101337.1	29722	47640	-	102178260	LOC102178260	XP_005701532.2	387	PREDICTED: melanoma-associated antigen B17-like
Un	NW_005101354.1	10347	20220	-	102179090	LOC102179090	XP_005701533.2	334	PREDICTED: 2-acylglycerol O-acyltransferase 2-like isoform X3
Un	NW_005101354.1	10347	20220	-	102179090	LOC102179090	XP_013832379.1	334	PREDICTED: 2-acylglycerol O-acyltransferase 2-like isoform X1
Un	NW_005101354.1	10347	15512	-	102179090	LOC102179090	XP_013832380.1	287	PREDICTED: 2-acylglycerol O-acyltransferase 2-like isoform X2
Un	NW_005101363.1	8941	15879	+	102179935	LOC102179935	XP_013832381.1	370	PREDICTED: tripartite motif-containing protein 5-like
Un	NW_005101363.1	82081	83022	+	102181861	LOC102181861	XP_005701539.1	313	PREDICTED: olfactory receptor 52H1-like
Un	NW_005101363.1	95438	96391	+	102180484	LOC102180484	XP_005701535.1	317	PREDICTED: olfactory receptor 52H1-like
Un	NW_005101363.1	108347	109297	+	102180752	LOC102180752	XP_005701536.1	316	PREDICTED: olfactory receptor 52D1-like
Un	NW_005101363.1	120021	120998	+	102182121	LOC102182121	XP_005701540.1	325	PREDICTED: olfactory receptor 52E4-like
Un	NW_005101363.1	138537	139514	+	102182401	LOC102182401	XP_005701541.1	325	PREDICTED: olfactory receptor 52E4-like
Un	NW_005101363.1	155475	156464	+	102182689	LOC102182689	XP_005701542.1	329	PREDICTED: putative olfactory receptor 52P1
Un	NW_005101363.1	164725	165690	+	102181024	LOC102181024	XP_005701537.1	321	PREDICTED: putative olfactory receptor 52P1
Un	NW_005101363.1	188930	189895	+	102181293	LOC102181293	XP_005701538.1	321	PREDICTED: olfactory receptor 52N4
Un	NW_005101364.1	24094	25730	+	102183230	LOC102183230	XP_005701543.1	287	PREDICTED: uncharacterized protein LOC102183230
Un	NW_005101369.1	73617	74564	-	102184333	LOC102184333	XP_005701545.1	315	PREDICTED: olfactory receptor 7A10-like
Un	NW_005101369.1	94800	95768	-	102183782	LOC102183782	XP_013832382.1	322	PREDICTED: olfactory receptor 7A17-like
Un	NW_005101369.1	121680	122642	+	102184898	LOC102184898	XP_005701546.1	320	PREDICTED: olfactory receptor 7C2-like
Un	NW_005101370.1	12667	27320	-	102185735	LOC102185735	XP_005701547.1	283	PREDICTED: NKG2D ligand 3-like
Un	NW_005101374.1	6911	7411	+	102186003	LOC102186003	XP_005701548.1	166	PREDICTED: histone H2B-like
Un	NW_005101382.1	1460	3264	+	102186296	LOC102186296	XP_005701549.1	217	PREDICTED: NKG2D ligand 1-like, partial
Un	NW_005101390.1	2460	11243	+	100860826	LOC100860826	XP_005701550.2	1223	PREDICTED: complement C3
Un	NW_005101390.1	38967	39185	+	106503905	TNFSF14	XP_013832384.1	241	PREDICTED: tumor necrosis factor ligand superfamily member 14
Un	NW_005101393.1	8890	18590	+	102187672	LOC102187672	XP_005701551.1	167	PREDICTED: galectin-9B-like
Un	NW_005101393.1	37719	45611	+	106503906	LOC106503906	XP_013832385.1	99	PREDICTED: kinase suppressor of Ras 1-like, partial
Un	NW_005101394.1	405	3682	-	102187939	LOC102187939	XP_005701552.2	104	PREDICTED: dihydrodiol dehydrogenase 3-like
Un	NW_005101398.1	9263	10210	-	102189575	LOC102189575	XP_005701557.1	315	PREDICTED: putative olfactory receptor 2B3
Un	NW_005101398.1	21251	23015	-	102189853	LOC102189853	XP_005701558.1	341	PREDICTED: olfactory receptor 2A5-like
Un	NW_005101398.1	33818	34756	-	102188211	LOC102188211	XP_005701553.1	312	PREDICTED: olfactory receptor 2A12-like
Un	NW_005101398.1	63211	64149	+	102188491	LOC102188491	XP_005701554.1	312	PREDICTED: olfactory receptor 2D2-like
Un	NW_005101398.1	79237	80175	-	102188761	LOC102188761	XP_005701555.1	312	PREDICTED: olfactory receptor 2D2-like
Un	NW_005101398.1	105888	115097	+	102190120	LOC102190120	XP_005701559.2	330	PREDICTED: olfactory receptor 2G3-like
Un	NW_005101398.1	125973	126911	+	102189027	LOC102189027	XP_005701556.1	312	PREDICTED: olfactory receptor 2D2-like
Un	NW_005101398.1	149622	150560	+	102190401	LOC102190401	XP_005701560.1	312	PREDICTED: olfactory receptor 2D2-like
Un	NW_005101398.1	156260	157206	-	102189300	LOC102189300	XP_013832386.1	315	PREDICTED: LOW QUALITY PROTEIN: olfactory receptor 2A12-like
Un	NW_005101415.1	8735	23458	+	102169750	LOC102169750	XP_005701563.1	310	PREDICTED: butyrophilin subfamily 1 member A1-like, partial
Un	NW_005101429.1	28664	29092	+	102170311	LOC102170311	XP_013832389.1	142	PREDICTED: ADP-ribosylation factor 6-like
Un	NW_005101429.1	44484	57798	+	102170042	LOC102170042	XP_013832388.1	517	PREDICTED: LOW QUALITY PROTEIN: taurochenodeoxycholic 6 alpha-hydroxylase-like
Un	NW_005101433.1	28607	32076	+	102170866	LOC102170866	XP_005701564.1	323	PREDICTED: GTPase IMAP family member 4-like
Un	NW_005101434.1	1559	10106	-	102171142	LOC102171142	XP_005701565.1	378	PREDICTED: serpin B6-like
Un	NW_005101434.1	40161	46671	+	102172255	LOC102172255	XP_013832390.1	329	PREDICTED: serpin B6-like
Un	NW_005101464.1	4249	5950	-	106503909	LOC106503909	XP_013832394.1	123	PREDICTED: exonuclease mut-7 homolog, partial
Un	NW_005101464.1	9449	16734	-	102172805	LOC102172805	XP_013832395.1	192	PREDICTED: exonuclease mut-7 homolog
Un	NW_005101464.1	71908	92136	+	102173284	NOXA1	XP_013832392.1	537	PREDICTED: NADPH oxidase activator 1
Un	NW_005101464.1	117957	123515	-	102173549	NSMF	XP_013832393.1	534	PREDICTED: NMDA receptor synaptonuclear signaling and neuronal migration factor
Un	NW_005101464.1	130147	177060	-	102173833	LOC102173833	XP_013832391.1	502	PREDICTED: patatin-like phospholipase domain-containing protein 7, partial
Un	NW_005101470.1	18865	39635	+	102174380	LOC102174380	XP_013832396.1	660	PREDICTED: beta-galactosidase-1-like protein 3
Un	NW_005101470.1	66444	91166	+	102174647	LOC102174647	XP_013832397.1	516	PREDICTED: beta-galactosidase-1-like protein 2
Un	NW_005101470.1	96992	99112	-	102174927	B3GAT1	XP_013832398.1	347	PREDICTED: galactosylgalactosylxylosylprotein 3-beta-glucuronosyltransferase 1
Un	NW_005101470.1	118167	118817	-	106503910	LOC106503910	XP_013832399.1	227	PREDICTED: uncharacterized protein LOC106503910, partial
Un	NW_005101470.1	340160	359723	-	102174108	LOC102174108	XP_005701573.1	173	PREDICTED: B-lymphocyte antigen CD20-like
Un	NW_005101472.1	10590	25844	-	102175204	LOC102175204	XP_005701577.1	531	PREDICTED: UDP-glucuronosyltransferase 2B4
Un	NW_005101473.1	13221	14264	+	102175848	LOC102175848	XP_005701580.1	347	PREDICTED: myeloid-associated differentiation marker-like, partial
Un	NW_005101473.1	46592	47480	+	102176116	LOC102176116	XP_005701581.1	296	PREDICTED: myeloid-associated differentiation marker-like, partial
Un	NW_005101474.1	15324	52475	+	102176412	LOC102176412	XP_013832400.1	329	PREDICTED: myelin basic protein
Un	NW_005101476.1	354	32210	-	102176872	LOC102176872	XP_013832401.1	373	PREDICTED: alcohol dehydrogenase 4-like, partial
Un	NW_005101486.1	4674	5686	+	102177708	LOC102177708	XP_005701585.1	122	PREDICTED: NKG2D ligand 1-like
Un	NW_005101486.1	38547	39958	-	102178262	LOC102178262	XP_005701587.2	179	PREDICTED: NKG2D ligand 1-like
Un	NW_005101492.1	134014	293709	-	102178530	LOC102178530	XP_013832403.1	835	PREDICTED: neuroligin-4, X-linked
Un	NW_005101495.1	1280	5050	+	102179092	LOC102179092	XP_013832404.1	293	PREDICTED: intelectin-2-like, partial
Un	NW_005101496.1	65109	69138	+	102179557	LOC102179557	XP_005701591.2	470	PREDICTED: zinc finger protein 664-like
Un	NW_005101499.1	126207	126590	-	102180387	LOC102180387	XP_013832405.1	127	PREDICTED: glycine cleavage system H protein, mitochondrial-like, partial
Un	NW_005101511.1	8434	19833	-	102180663	LOC102180663	XP_013832406.1	673	PREDICTED: adhesion G protein-coupled receptor E2-like, partial
Un	NW_005101512.1	81828	83358	+	102182025	LOC102182025	XP_013832408.1	231	PREDICTED: BOLA class I histocompatibility antigen, alpha chain BL3-7-like, partial
Un	NW_005101515.1	7570	25783	-	102182582	LOC102182582	XP_013832409.1	455	PREDICTED: LOW QUALITY PROTEIN: melanoma-associated antigen B18-like
Un	NW_005101515.1	34766	35785	-	102182863	LOC102182863	XP_005701597.1	339	PREDICTED: melanoma-associated antigen B4-like
Un	NW_005101518.1	35649	69120	-	102183140	LOC102183140	XP_005701598.1	529	PREDICTED: UDP-glucuronosyltransferase 2C1-like
Un	NW_005101524.1	31264	210635	-	102184240	LOC102184240	XP_005701599.1	1241	PREDICTED: multidrug resistance-associated protein 4-like, partial
Un	NW_005101532.1	5163	6107	-	102185355	LOC102185355	XP_005701603.1	314	PREDICTED: olfactory receptor 2B11-like
Un	NW_005101532.1	14893	16821	-	102184516	LOC102184516	XP_005701600.1	336	PREDICTED: putative olfactory receptor 2B3
Un	NW_005101532.1	48138	53060	+	102185648	LOC102185648	XP_005701604.1	319	PREDICTED: olfactory receptor 2H2-like
Un	NW_005101532.1	53109	56392	-	102185914	LOC102185914	XP_013832410.1	303	PREDICTED: LOW QUALITY PROTEIN: olfactory receptor 2W1-like
Un	NW_005101532.1	60066	62088	-	102186204	LOC102186204	XP_013832411.1	377	PREDICTED: LOW QUALITY PROTEIN: olfactory receptor 2W1-like
Un	NW_005101532.1	71132	72073	-	102186474	LOC102186474	XP_005701605.1	313	PREDICTED: putative olfactory receptor 2B3
Un	NW_005101532.1	90339	91283	+	102186760	LOC102186760	XP_005701606.1	314	PREDICTED: olfactory receptor 2H2-like
Un	NW_005101532.1	96350	97297	-	102187043	LOC102187043	XP_005701607.1	315	PREDICTED: olfactory receptor 2W1-like
Un	NW_005101532.1	106896	107839	-	102187312	LOC102187312	XP_013832412.1	314	PREDICTED: LOW QUALITY PROTEIN: olfactory receptor 2W1-like
Un	NW_005101532.1	127460	128422	+	102187583	LOC102187583	XP_005701608.1	320	PREDICTED: putative olfactory receptor 2B8
Un	NW_005101532.1	142997	143947	-	102187855	LOC102187855	XP_005701609.1	316	PREDICTED: olfactory receptor 2G3-like
Un	NW_005101532.1	150975	151907	-	102184801	LOC102184801	XP_005701601.1	310	PREDICTED: olfactory receptor 2H2-like
Un	NW_005101532.1	158583	161933	-	102188130	LOC102188130	XP_005701610.1	277	PREDICTED: olfactory receptor 2H2-like, partial
Un	NW_005101532.1	168188	169132	-	102188396	LOC102188396	XP_005701611.1	314	PREDICTED: olfactory receptor 2H1-like
Un	NW_005101532.1	183309	184244	+	102185080	LOC102185080	XP_005701602.1	311	PREDICTED: olfactory receptor 2G3-like
Un	NW_005101539.1	9897	21112	+	106503912	LOC106503912	XP_013832414.1	161	PREDICTED: galectin-9B-like
Un	NW_005101547.1	562	39330	-	102188844	LOC102188844	XP_013832415.1	753	PREDICTED: epididymis-specific alpha-mannosidase-like
Un	NW_005101547.1	60930	103298	+	102189114	LOC102189114	XP_013832416.1	937	PREDICTED: LOW QUALITY PROTEIN: epididymis-specific alpha-mannosidase-like
Un	NW_005101547.1	112941	134151	+	102189389	LOC102189389	XP_013832418.1	522	PREDICTED: epididymis-specific alpha-mannosidase-like
Un	NW_005101550.1	2069	12708	-	102189664	LOC102189664	XP_005701614.1	162	PREDICTED: galectin-9B-like
Un	NW_005101551.1	31042	37224	+	102189943	LOC102189943	XP_005701615.1	634	PREDICTED: zinc finger protein 133-like
Un	NW_005101552.1	9204	12068	+	102190214	LOC102190214	XP_005701616.2	252	PREDICTED: antigen WC1.1-like, partial
Un	NW_005101559.1	10033	23337	+	102191034	LOC102191034	XP_013832419.1	938	PREDICTED: zinc finger protein 420-like
Un	NW_005101565.1	1468	3435	-	102191323	LOC102191323	XP_005701617.2	656	PREDICTED: zinc finger protein 665-like, partial
Un	NW_005101567.1	2942	15597	-	102191604	LOC102191604	XP_013832420.1	815	PREDICTED: zinc finger protein 665-like
Un	NW_005101567.1	35166	37181	-	102168252	LOC102168252	XP_013832421.1	648	PREDICTED: LOW QUALITY PROTEIN: zinc finger protein 160-like
Un	NW_005101572.1	3474	4697	+	102176317	LOC102176317	XP_013832424.1	246	PREDICTED: granzyme B(G,H)
Un	NW_005101572.1	38476	40441	+	102176598	LOC102176598	XP_005701629.1	250	PREDICTED: mast cell protease 3-like
Un	NW_005101572.1	42896	45496	+	102173834	LOC102173834	XP_005701618.1	250	PREDICTED: granzyme H
Un	NW_005101572.1	63825	66361	+	102174648	LOC102174648	XP_005701622.1	251	PREDICTED: cathepsin G
Un	NW_005101572.1	80529	83053	-	102175113	LOC102175113	XP_005701624.1	251	PREDICTED: cathepsin G-like
Un	NW_005101572.1	104987	106943	-	102175759	LOC102175759	XP_005701627.1	251	PREDICTED: mast cell protease 3
Un	NW_005101573.1	115	6949	-	102177153	LOC102177153	XP_005701631.2	296	PREDICTED: alcohol dehydrogenase 6-like, partial
Un	NW_005101577.1	13284	14222	+	102177429	LOC102177429	XP_005701632.1	312	PREDICTED: olfactory receptor 11H6-like
Un	NW_005101577.1	33792	37147	+	102177709	LOC102177709	XP_005701633.1	327	PREDICTED: olfactory receptor 11H6-like
Un	NW_005101577.1	46527	47468	+	102177974	LOC102177974	XP_005701634.1	313	PREDICTED: olfactory receptor 11G2-like
Un	NW_005101577.1	63540	64481	+	102178263	LOC102178263	XP_005701635.1	313	PREDICTED: olfactory receptor 11G2-like
Un	NW_005101585.1	17157	24952	+	102180664	LOC102180664	XP_013832428.1	261	PREDICTED: boLa class II histocompatibility antigen, DQB*0101 beta chain-like
Un	NW_005101585.1	34985	38492	-	102179937	LOC102179937	XP_005701637.1	255	PREDICTED: SLA class II histocompatibility antigen, DQ haplotype D alpha chain-like
Un	NW_005101585.1	79431	88435	+	102179660	LOC102179660	XP_013832427.1	266	PREDICTED: HLA class II histocompatibility antigen, DRB1-4 beta chain-like
Un	NW_005101597.1	563	14006	-	102182298	LOC102182298	XP_005701641.1	102	PREDICTED: multidrug resistance-associated protein 4-like, partial
Un	NW_005101597.1	35371	133288	-	102182583	LOC102182583	XP_005701642.1	865	PREDICTED: multidrug resistance-associated protein 4-like, partial
Un	NW_005101599.1	5302	14133	+	102182864	LOC102182864	XP_013832430.1	424	PREDICTED: LOW QUALITY PROTEIN: guanylate-binding protein 6-like, partial
Un	NW_005101607.1	15407	18666	-	102183142	LOC102183142	XP_005701643.1	329	PREDICTED: T-cell surface glycoprotein CD1b-2-like
Un	NW_005101616.1	2422	66801	-	102185649	LOC102185649	XP_005701644.2	1284	PREDICTED: multidrug resistance protein 1
Un	NW_005101623.1	14216	150553	+	102185915	KLHL4	XP_005701645.1	717	PREDICTED: kelch-like protein 4 isoform X1
Un	NW_005101623.1	14216	134384	+	102185915	KLHL4	XP_013832432.1	644	PREDICTED: kelch-like protein 4 isoform X2
Un	NW_005101625.1	2122	6462	+	102186680	LOC102186680	XP_005701647.2	222	PREDICTED: CD5 antigen-like, partial
Un	NW_005101629.1	5225	14291	-	106503917	DENND6B	XP_013832447.1	479	PREDICTED: protein DENND6B, partial
Un	NW_005101629.1	56575	91130	+	102188397	PPP6R2	XP_013832439.1	918	PREDICTED: serine/threonine-protein phosphatase 6 regulatory subunit 2
Un	NW_005101629.1	94978	122072	-	102188668	SBF1	XP_013832433.1	1947	PREDICTED: myotubularin-related protein 5
Un	NW_005101629.1	140770	143303	+	102188934	MIOX	XP_013832440.1	285	PREDICTED: inositol oxygenase
Un	NW_005101629.1	155193	158927	-	102189203	LMF2	XP_013832441.1	703	PREDICTED: LOW QUALITY PROTEIN: lipase maturation factor 2
Un	NW_005101629.1	160533	170443	+	102189474	NCAPH2	XP_013832435.1	624	PREDICTED: condensin-2 complex subunit H2, partial
Un	NW_005101629.1	171057	171532	-	102189751	LOC102189751	XP_005701658.2	266	PREDICTED: protein SCO2 homolog, mitochondrial
Un	NW_005101629.1	175479	177008	-	102190035	ODF3B	XP_013832436.1	452	PREDICTED: outer dense fiber protein 3B
Un	NW_005101629.1	200302	204513	+	102190600	KLHDC7B	XP_005701660.2	444	PREDICTED: kelch domain-containing protein 7B
Un	NW_005101629.1	205563	224882	-	102186949	SYCE3	XP_005701648.1	88	PREDICTED: synaptonemal complex central element protein 3
Un	NW_005101629.1	240303	247427	-	102187210	CPT1B	XP_005701649.1	771	PREDICTED: carnitine O-palmitoyltransferase 1, muscle isoform
Un	NW_005101629.1	249106	251383	-	102187476	CHKB	XP_005701650.2	456	PREDICTED: choline/ethanolamine kinase
Un	NW_005101629.1	273380	283302	+	102190872	MAPK8IP2	XP_013832443.1	440	PREDICTED: C-Jun-amino-terminal kinase-interacting protein 2
Un	NW_005101629.1	294181	296747	-	102188131	ARSA	XP_005701653.1	507	PREDICTED: arylsulfatase A
Un	NW_005101629.1	294181	296747	-	102188131	ARSA	XP_013832446.1	507	PREDICTED: arylsulfatase A
Un	NW_005101629.1	311860	340675	+	102191129	SHANK3	XP_013832437.1	664	PREDICTED: SH3 and multiple ankyrin repeat domains protein 3, partial
Un	NW_005101629.1	341574	345905	+	106503916	LOC106503916	XP_013832442.1	161	PREDICTED: SH3 and multiple ankyrin repeat domains protein 3-like
Un	NW_005101629.1	367024	374268	+	102191416	ACR	XP_005701663.1	360	PREDICTED: acrosin
Un	NW_005101629.1	393051	408148	+	102168340	RABL2B	XP_013832445.1	232	PREDICTED: rab-like protein 2B, partial
Un	NW_005101641.1	2210	3148	+	102168904	LOC102168904	XP_005701665.1	312	PREDICTED: olfactory receptor 5AN1-like
Un	NW_005101648.1	4609	26468	-	102169471	LOC102169471	XP_013832449.1	533	PREDICTED: antigen WC1.1-like
Un	NW_005101652.1	3800	10625	-	102170043	LOC102170043	XP_005701666.1	195	PREDICTED: apolipoprotein R-like
Un	NW_005101652.1	3800	10625	-	102170043	LOC102170043	XP_013832450.1	195	PREDICTED: apolipoprotein R-like
Un	NW_005101653.1	11848	28357	+	102170775	LOC102170775	XP_013832451.1	790	PREDICTED: zinc finger protein 665-like, partial
Un	NW_005101656.1	326	2399	+	102171056	LOC102171056	XP_013832452.1	474	PREDICTED: mucin-5B-like
Un	NW_005101656.1	9140	10352	-	102171325	TOLLIP	XP_013832453.1	273	PREDICTED: toll-interacting protein
Un	NW_005101661.1	5537	6099	-	102172889	TFPT	XP_013832459.1	201	PREDICTED: TCF3 fusion partner, partial
Un	NW_005101661.1	8567	18525	+	102173179	PRPF31	XP_013832458.1	499	PREDICTED: U4/U6 small nuclear ribonucleoprotein Prp31
Un	NW_005101661.1	27103	37342	+	102173460	CNOT3	XP_013832460.1	745	PREDICTED: CCR4-NOT transcription complex subunit 3
Un	NW_005101661.1	37839	39471	-	102173734	LENG1	XP_013832454.1	200	PREDICTED: LOW QUALITY PROTEIN: leukocyte receptor cluster member 1, partial
Un	NW_005101661.1	41557	50829	-	102174016	TMC4	XP_013832461.1	704	PREDICTED: transmembrane channel-like protein 4
Un	NW_005101661.1	52642	63549	-	102171596	MBOAT7	XP_013832462.1	472	PREDICTED: lysophospholipid acyltransferase 7
Un	NW_005101661.1	69360	71659	+	102174830	TSEN34	XP_013832463.1	311	PREDICTED: tRNA-splicing endonuclease subunit Sen34
Un	NW_005101661.1	75449	81758	+	102171864	RPS9	XP_013832465.1	194	PREDICTED: LOW QUALITY PROTEIN: 40S ribosomal protein S9
Un	NW_005101661.1	82586	88106	-	102172141	LOC102172141	XP_013832464.1	567	PREDICTED: leukocyte immunoglobulin-like receptor subfamily B member 3
Un	NW_005101661.1	100930	120075	-	102175114	LOC102175114	XP_013832455.1	418	PREDICTED: leukocyte immunoglobulin-like receptor subfamily A member 5
Un	NW_005101661.1	142551	144326	-	102175389	LOC102175389	XP_013832457.1	278	PREDICTED: leukocyte immunoglobulin-like receptor subfamily B member 1, partial
Un	NW_005101664.1	7286	48127	-	102175670	LOC102175670	XP_005701682.1	536	PREDICTED: UDP-glucuronosyltransferase 2C1-like isoform X1
Un	NW_005101664.1	7286	28232	-	102175670	LOC102175670	XP_005701683.1	294	PREDICTED: UDP-glucuronosyltransferase 2C1-like isoform X2
Un	NW_005101682.1	54822	55760	-	102177516	LOC102177516	XP_005701687.1	312	PREDICTED: olfactory receptor 7A5-like
Un	NW_005101683.1	206	1159	-	102178620	LOC102178620	XP_005701690.1	317	PREDICTED: olfactory receptor 7G1-like
Un	NW_005101683.1	13893	14831	-	102179186	LOC102179186	XP_005701691.1	312	PREDICTED: olfactory receptor 7G1-like
Un	NW_005101683.1	20457	21380	-	102179468	LOC102179468	XP_005701692.1	307	PREDICTED: olfactory receptor 7G2-like
Un	NW_005101683.1	30494	31432	-	102177791	LOC102177791	XP_005701688.1	312	PREDICTED: olfactory receptor 7G1-like
Un	NW_005101683.1	71268	72203	-	102178063	LOC102178063	XP_005701689.1	311	PREDICTED: olfactory receptor 7G1-like
Un	NW_005101683.1	86404	87342	-	102180306	LOC102180306	XP_013832469.1	312	PREDICTED: olfactory receptor 7G1-like
Un	NW_005101683.1	109643	111711	-	102180586	LOC102180586	XP_013832467.1	491	PREDICTED: zinc finger protein OZF-like
Un	NW_005101683.1	129867	143748	+	102180844	LOC102180844	XP_013832468.1	387	PREDICTED: LOW QUALITY PROTEIN: olfactory receptor 7G3-like
Un	NW_005101686.1	6686	63936	+	102181114	LOC102181114	XP_013832471.1	359	PREDICTED: LIM homeobox transcription factor 1-alpha-like
Un	NW_005101699.1	20283	63830	+	102181382	LOC102181382	XP_005701695.1	503	PREDICTED: cytochrome P450 3A24
Un	NW_005101703.1	4081	16107	-	102183591	VSIG10L	XP_013832476.1	879	PREDICTED: V-set and immunoglobulin domain-containing protein 10-like
Un	NW_005101703.1	18950	25668	-	102181674	ETFB	XP_005701696.2	255	PREDICTED: electron transfer flavoprotein subunit beta
Un	NW_005101703.1	32224	33452	-	102183867	CLDND2	XP_005701705.2	147	PREDICTED: claudin domain-containing protein 2
Un	NW_005101703.1	36140	36956	-	102181944	NKG7	XP_005701697.1	165	PREDICTED: protein NKG7
Un	NW_005101703.1	42766	48937	-	102182217	LIM2	XP_005701698.1	173	PREDICTED: lens fiber membrane intrinsic protein
Un	NW_005101703.1	50412	51623	-	106503919	LOC106503919	XP_013832472.1	160	PREDICTED: uncharacterized protein C19orf84 homolog
Un	NW_005101703.1	59323	65823	-	102182495	SIGLEC10	XP_013832475.1	603	PREDICTED: sialic acid-binding Ig-like lectin 10
Un	NW_005101703.1	86406	90825	-	102184711	LOC102184711	XP_013832474.1	397	PREDICTED: sialic acid-binding Ig-like lectin 13
Un	NW_005101703.1	94726	105072	-	102184990	LOC102184990	XP_013832473.1	458	PREDICTED: sialic acid-binding Ig-like lectin 6
Un	NW_005101703.1	125532	134306	+	102183315	ZNF175	XP_013832477.1	768	PREDICTED: zinc finger protein 175
Un	NW_005101711.1	25228	51383	+	102185556	LOC102185556	XP_013832478.1	424	PREDICTED: multidrug resistance-associated protein 4-like
Un	NW_005101716.1	471	9001	+	102185826	LOC102185826	XP_013832479.1	582	PREDICTED: LOW QUALITY PROTEIN: interferon-induced guanylate-binding protein 1-like
Un	NW_005101717.1	9779	21521	-	102186299	LOC102186299	XP_013832480.1	522	PREDICTED: LOW QUALITY PROTEIN: interferon-induced guanylate-binding protein 1-like
Un	NW_005101731.1	11631	69079	+	102186581	LOC102186581	XP_005701709.1	511	PREDICTED: multidrug resistance-associated protein 4-like, partial
Un	NW_005101743.1	15459	33702	+	102187124	LOC102187124	XP_005701711.1	649	PREDICTED: GTPase IMAP family member 8
Un	NW_005101743.1	60172	60633	+	102187396	LOC102187396	XP_013832481.1	153	PREDICTED: GTPase IMAP family member 7-like
Un	NW_005101745.1	12467	13411	+	102189302	LOC102189302	XP_005701717.1	314	PREDICTED: olfactory receptor 2B2-like
Un	NW_005101745.1	22147	23112	+	102187674	LOC102187674	XP_005701712.1	321	PREDICTED: olfactory receptor 14J1
Un	NW_005101745.1	28865	30803	+	102187941	LOC102187941	XP_005701713.1	320	PREDICTED: olfactory receptor 14J1-like
Un	NW_005101745.1	45517	46470	-	102188213	LOC102188213	XP_005701714.1	317	PREDICTED: olfactory receptor 5V1
Un	NW_005101745.1	55332	56307	-	102189577	LOC102189577	XP_013832482.1	324	PREDICTED: LOW QUALITY PROTEIN: olfactory receptor 5V1-like
Un	NW_005101745.1	65035	65973	-	102189855	LOC102189855	XP_005701718.1	312	PREDICTED: olfactory receptor 12D3-like
Un	NW_005101745.1	74654	75610	-	102190122	LOC102190122	XP_005701719.1	318	PREDICTED: olfactory receptor 12D3-like
Un	NW_005101745.1	80826	81776	-	102188493	LOC102188493	XP_005701715.1	316	PREDICTED: olfactory receptor 12D3
Un	NW_005101745.1	99285	100259	-	102190403	LOC102190403	XP_005701720.1	324	PREDICTED: olfactory receptor 5V1-like
Un	NW_005101745.1	119755	120757	+	102190683	LOC102190683	XP_005701721.1	312	PREDICTED: olfactory receptor 12D2-like
Un	NW_005101745.1	139186	140100	+	102190956	LOC102190956	XP_005701722.1	304	PREDICTED: olfactory receptor 12D2-like
Un	NW_005101745.1	157353	158279	+	102188763	LOC102188763	XP_005701716.1	308	PREDICTED: olfactory receptor 12D2-like
Un	NW_005101745.1	168093	168980	+	102191517	LOC102191517	XP_013832483.1	295	PREDICTED: olfactory receptor 12D2-like
Un	NW_005101745.1	201050	206291	+	102168718	LOC102168718	XP_005701723.1	303	PREDICTED: olfactory receptor 12D2-like
Un	NW_005101745.1	219555	223619	+	102169280	LOC102169280	XP_005701724.1	203	PREDICTED: olfactory receptor 12D2-like
Un	NW_005101747.1	3378	26695	+	102169580	LOC102169580	XP_013832484.1	1175	PREDICTED: LOW QUALITY PROTEIN: uncharacterized protein LOC102169580
Un	NW_005101747.1	30752	57468	-	102169859	MED15	XP_013832485.1	638	PREDICTED: mediator of RNA polymerase II transcription subunit 15
Un	NW_005101749.1	7526	12608	+	102170691	LOC102170691	XP_005701727.1	340	PREDICTED: apolipoprotein L3-like
Un	NW_005101749.1	78261	78692	-	106503920	LOC106503920	XP_013832487.1	154	PREDICTED: apolipoprotein L3-like
Un	NW_005101749.1	94951	101160	-	102171143	LOC102171143	XP_013832486.1	374	PREDICTED: apolipoprotein L2-like
Un	NW_005101749.1	110397	118700	-	102171701	LOC102171701	XP_005701729.1	309	PREDICTED: apolipoprotein L3-like, partial
Un	NW_005101751.1	40133	55794	-	102171967	LOC102171967	XP_005701730.1	532	PREDICTED: UDP-glucuronosyltransferase 2B4-like isoform X1
Un	NW_005101751.1	40133	55785	-	102171967	LOC102171967	XP_005701731.1	445	PREDICTED: UDP-glucuronosyltransferase 2B19-like isoform X2
Un	NW_005101751.1	77991	92379	-	102172432	LOC102172432	XP_005701732.1	531	PREDICTED: UDP-glucuronosyltransferase 2B4-like
Un	NW_005101751.1	120771	142599	-	102173083	LOC102173083	XP_005701735.1	535	PREDICTED: UDP-glucuronosyltransferase 2B4-like
Un	NW_005101751.1	186968	209495	-	102173552	LOC102173552	XP_005701737.1	535	PREDICTED: UDP-glucuronosyltransferase 2B4
Un	NW_005101751.1	258917	266568	-	102174560	LOC102174560	XP_005701739.1	195	PREDICTED: UDP-glucuronosyltransferase 2A1-like, partial
Un	NW_005101761.1	4061	23715	-	102174832	LOC102174832	XP_005701740.1	534	PREDICTED: guanylate-binding protein 6-like, partial
Un	NW_005101763.1	32964	50762	+	102175116	LOC102175116	XP_013832489.1	677	PREDICTED: LOW QUALITY PROTEIN: zinc finger protein 160-like
Un	NW_005101783.1	7589	8396	+	102176224	LOC102176224	XP_013832490.1	140	PREDICTED: LOW QUALITY PROTEIN: testis-specific Y-encoded protein 1-like
Un	NW_005101785.1	4669	10191	+	100860813	LOC100860813	NP_001272609.1	255	HA25 precursor
Un	NW_005101785.1	4669	10191	+	100860813	LOC100860813	XP_013832491.1	255	PREDICTED: HA25 isoform X1
Un	NW_005101785.1	27079	28612	-	102176786	LOC102176786	XP_013832493.1	191	PREDICTED: boLa class II histocompatibility antigen, DQB*0101 beta chain, partial
Un	NW_005101785.1	33819	35714	-	106503925	LOC106503925	XP_013832492.1	112	PREDICTED: boLa class II histocompatibility antigen, DQB*0101 beta chain-like, partial
Un	NW_005101788.1	10357	25110	+	102177329	LOC102177329	XP_005701743.2	584	PREDICTED: cytochrome P450 2B4-like
Un	NW_005101788.1	25574	38970	+	102178064	LOC102178064	XP_013832494.1	504	PREDICTED: LOW QUALITY PROTEIN: cytochrome P450 2B4-like
Un	NW_005101788.1	44534	46766	+	102177617	ERICH4	XP_005701744.1	131	PREDICTED: glutamate-rich protein 4 isoform X1
Un	NW_005101788.1	44534	46766	+	102177617	ERICH4	XP_005701745.1	105	PREDICTED: glutamate-rich protein 4 isoform X2
Un	NW_005101790.1	348	728	+	102180587	LOC102180587	XP_005701751.1	126	PREDICTED: histone H2B type 1
Un	NW_005101790.1	3560	3871	+	102180307	LOC102180307	XP_005701750.1	103	PREDICTED: histone H4
Un	NW_005101790.1	13583	34772	-	102178901	LOC102178901	XP_013832496.1	344	PREDICTED: uncharacterized protein LOC102178901
Un	NW_005101790.1	19010	19402	-	102180034	LOC102180034	XP_013832499.1	130	PREDICTED: histone H2A type 1-D
Un	NW_005101790.1	19721	23002	+	102179758	LOC102179758	XP_005701748.1	150	PREDICTED: histone H2B type 1-N-like
Un	NW_005101790.1	28308	28688	-	102179187	LOC102179187	XP_013832500.1	126	PREDICTED: histone H2B type 1
Un	NW_005101790.1	29829	30509	-	106501755	LOC106501755	XP_013832497.1	226	PREDICTED: histone H1.5
Un	NW_005101790.1	41842	42258	-	102178621	LOC102178621	XP_005701746.1	138	PREDICTED: histone H3.1-like
Un	NW_005101790.1	43982	44362	+	102180845	LOC102180845	XP_005701752.1	126	PREDICTED: histone H2B type 1
Un	NW_005101790.1	69295	70236	-	102181115	LOC102181115	XP_005701753.1	313	PREDICTED: olfactory receptor 2B2-like
Un	NW_005101803.1	12382	13053	-	102182866	LOC102182866	XP_005701754.1	223	PREDICTED: protein FAM209A-like
Un	NW_005101814.1	12361	19777	+	102183143	LOC102183143	XP_013832501.1	220	PREDICTED: guanylate-binding protein 6-like
Un	NW_005101817.1	465	11695	-	102183413	LOC102183413	XP_013832502.1	263	PREDICTED: uncharacterized protein LOC102183413
Un	NW_005101824.1	22258	28211	-	102184243	LOC102184243	XP_013832504.1	557	PREDICTED: LOW QUALITY PROTEIN: cationic amino acid transporter 3-like
Un	NW_005101824.1	42254	60352	-	102183956	LOC102183956	XP_013832505.1	637	PREDICTED: cationic amino acid transporter 3-like isoform X1
Un	NW_005101824.1	42254	57066	-	102183956	LOC102183956	XP_013832506.1	514	PREDICTED: cationic amino acid transporter 3-like isoform X2
Un	NW_005101833.1	27749	35684	+	102186951	LOC102186951	XP_013832508.1	129	PREDICTED: galectin-9B-like
Un	NW_005101833.1	41428	51169	+	102186681	LOC102186681	XP_005701758.1	168	PREDICTED: galectin-9-like
Un	NW_005101841.1	16946	17459	+	102187211	LOC102187211	XP_005701760.1	110	PREDICTED: spermatid nuclear transition protein 3
Un	NW_005101844.1	12566	142992	-	102188307	LOC102188307	XP_005701761.1	550	PREDICTED: multidrug resistance-associated protein 4, partial
Un	NW_005101845.1	6445	12622	-	102168905	LOC102168905	XP_013832510.1	167	PREDICTED: BOLA class I histocompatibility antigen, alpha chain BL3-7-like
Un	NW_005101845.1	12985	20427	-	106501798	LOC106501798	XP_013832511.1	230	PREDICTED: BOLA class I histocompatibility antigen, alpha chain BL3-7-like
Un	NW_005101845.1	17931	18931	-	102169178	LOC102169178	XP_013832516.1	103	PREDICTED: BOLA class I histocompatibility antigen, alpha chain BL3-7-like
Un	NW_005101845.1	44793	46760	-	102169753	LOC102169753	XP_013832514.1	232	PREDICTED: BOLA class I histocompatibility antigen, alpha chain BL3-7-like
Un	NW_005101845.1	77221	79009	-	102189391	LOC102189391	XP_005701763.1	296	PREDICTED: uncharacterized protein C6orf15 homolog isoform X2
Un	NW_005101845.1	77221	78353	-	102189391	LOC102189391	XP_005701762.1	299	PREDICTED: uncharacterized protein C6orf15 homolog isoform X1
Un	NW_005101845.1	82492	86167	-	102189856	CDSN	XP_013832520.1	518	PREDICTED: LOW QUALITY PROTEIN: corneodesmosin
Un	NW_005101845.1	102031	103080	-	102190123	PSORS1C2	XP_005701764.1	135	PREDICTED: psoriasis susceptibility 1 candidate gene 2 protein
Un	NW_005101845.1	105275	117525	-	102190873	CCHCR1	XP_005701773.2	811	PREDICTED: coiled-coil alpha-helical rod protein 1 isoform X3
Un	NW_005101845.1	105275	117525	-	102190873	CCHCR1	XP_005701772.2	812	PREDICTED: coiled-coil alpha-helical rod protein 1 isoform X2
Un	NW_005101845.1	105275	117525	-	102190873	CCHCR1	XP_005701768.1	825	PREDICTED: coiled-coil alpha-helical rod protein 1 isoform X1
Un	NW_005101845.1	105275	116365	-	102190873	CCHCR1	XP_005701767.1	866	PREDICTED: coiled-coil alpha-helical rod protein 1 isoform X6
Un	NW_005101845.1	105275	115800	-	102190873	CCHCR1	XP_005701770.1	777	PREDICTED: coiled-coil alpha-helical rod protein 1 isoform X4
Un	NW_005101845.1	105275	115800	-	102190873	CCHCR1	XP_005701771.1	777	PREDICTED: coiled-coil alpha-helical rod protein 1 isoform X4
Un	NW_005101845.1	105275	115644	-	102190873	CCHCR1	XP_013832513.1	751	PREDICTED: coiled-coil alpha-helical rod protein 1 isoform X5
Un	NW_005101845.1	118221	120547	+	102190405	TCF19	XP_005701765.1	344	PREDICTED: transcription factor 19
Un	NW_005101845.1	118221	120547	+	102190405	TCF19	XP_005701766.1	344	PREDICTED: transcription factor 19
Un	NW_005101845.1	122381	127113	-	102168624	POU5F1	XP_013832517.1	360	PREDICTED: POU domain, class 5, transcription factor 1 isoform X1
Un	NW_005101845.1	122381	127113	-	102168624	POU5F1	XP_005701774.1	360	PREDICTED: POU domain, class 5, transcription factor 1 isoform X2
Un	NW_005101845.1	154768	156849	+	102170313	LOC102170313	XP_013832518.1	376	PREDICTED: MHC class I polypeptide-related sequence B-like
Un	NW_005101877.1	31775	41254	-	102170868	ZFYVE28	XP_013832521.1	298	PREDICTED: lateral signaling target protein 2 homolog
Un	NW_005101887.1	4182	12918	-	102171145	LOC102171145	XP_013832522.1	274	PREDICTED: LOW QUALITY PROTEIN: uncharacterized protein LOC102171145
Un	NW_005101888.1	1008	15058	-	102171419	LOC102171419	XP_005701780.1	108	PREDICTED: NADPH oxidase 5-like, partial
Un	NW_005101890.1	11336	30386	+	102171968	LOC102171968	XP_013832523.1	620	PREDICTED: LOW QUALITY PROTEIN: sodium- and chloride-dependent glycine transporter 1-like
Un	NW_005101890.1	31652	35356	-	102171702	LOC102171702	XP_013832524.1	279	PREDICTED: uncharacterized protein LOC102171702
Un	NW_005101890.1	44631	45117	-	106503927	LOC106503927	XP_013832525.1	619	PREDICTED: neuroendocrine convertase 2
Un	NW_005101892.1	3649	27474	+	102172256	LOC102172256	XP_005701782.1	294	PREDICTED: cytochrome P450 2C31-like, partial
Un	NW_005101898.1	17730	22415	+	102172806	LOC102172806	XP_013832526.1	646	PREDICTED: disintegrin and metalloproteinase domain-containing protein 21-like
Un	NW_005101907.1	4	8143	-	102176876	LOC102176876	XP_013832532.1	839	PREDICTED: rho GTPase-activating protein 4, partial
Un	NW_005101907.1	16793	20732	-	102173381	NAA10	XP_013832533.1	235	PREDICTED: N-alpha-acetyltransferase 10
Un	NW_005101907.1	21613	28096	-	102173084	RENBP	XP_005701785.2	431	PREDICTED: N-acylglucosamine 2-epimerase
Un	NW_005101907.1	33166	60290	-	102177156	LOC102177156	XP_013832527.1	1798	PREDICTED: host cell factor 1
Un	NW_005101907.1	38365	39222	-	106503929	LOC106503929	XP_013832531.1	287	PREDICTED: host cell factor 1-like
Un	NW_005101907.1	65870	66694	+	102174019	TMEM187	XP_005701789.1	274	PREDICTED: transmembrane protein 187
Un	NW_005101907.1	65870	66694	+	102174019	TMEM187	XP_005701790.1	274	PREDICTED: transmembrane protein 187
Un	NW_005101907.1	65870	66694	+	102174019	TMEM187	XP_005701791.1	274	PREDICTED: transmembrane protein 187
Un	NW_005101907.1	65870	66694	+	102174019	TMEM187	XP_005701792.1	274	PREDICTED: transmembrane protein 187
Un	NW_005101907.1	92381	98647	-	102177432	IRAK1	XP_013832528.1	721	PREDICTED: interleukin-1 receptor-associated kinase 1
Un	NW_005101907.1	109881	158703	-	102174833	MECP2	XP_013832529.1	503	PREDICTED: methyl-CpG-binding protein 2 isoform X1
Un	NW_005101907.1	109881	154672	-	102174833	MECP2	XP_005701794.1	486	PREDICTED: methyl-CpG-binding protein 2 isoform X2
Un	NW_005101907.1	199151	211880	+	102175286	OPN1LW	XP_005701795.1	364	PREDICTED: long-wave-sensitive opsin 1
Un	NW_005101907.1	212299	219478	-	102175570	TEX28	XP_005701796.1	409	PREDICTED: LOW QUALITY PROTEIN: testis-specific protein TEX28
Un	NW_005101907.1	228131	255702	+	102175849	TKTL1	XP_005701797.1	596	PREDICTED: transketolase-like protein 1 isoform X1
Un	NW_005101907.1	228131	255702	+	102175849	TKTL1	XP_005701798.1	590	PREDICTED: transketolase-like protein 1 isoform X2
Un	NW_005101907.1	277217	278551	-	102176320	EMD	XP_005701799.2	261	PREDICTED: emerin
Un	NW_005101907.1	288910	308761	+	102176601	FLNA	XP_013832530.1	2544	PREDICTED: LOW QUALITY PROTEIN: filamin-A, partial
Un	NW_005101911.1	192	7674	-	102178266	LOC102178266	XP_005701804.1	98	PREDICTED: putative fatty acid desaturase 2-like protein FADS2P1, partial
Un	NW_005101912.1	3920	36960	+	102178533	LOC102178533	XP_013832535.1	483	PREDICTED: LOW QUALITY PROTEIN: kynurenine 3-monooxygenase-like
Un	NW_005101929.1	43136	55684	+	102180216	LOC102180216	XP_005701807.2	430	PREDICTED: olfactory receptor 2T29-like
Un	NW_005101929.1	71947	72966	+	102179939	LOC102179939	XP_005701806.1	316	PREDICTED: olfactory receptor 2T4
Un	NW_005101931.1	50499	54031	+	106503930	LOC106503930	XP_013832536.1	175	PREDICTED: interferon alpha-inducible protein 27, mitochondrial-like
Un	NW_005101944.1	25212	26102	+	102181771	LOC102181771	XP_005701809.1	296	PREDICTED: GTPase IMAP family member 7-like
Un	NW_005101944.1	25212	26102	+	102181771	LOC102181771	XP_005701810.1	296	PREDICTED: GTPase IMAP family member 7-like
Un	NW_005101967.1	33125	42481	-	102182496	LOC102182496	XP_005701811.1	133	PREDICTED: carbonic anhydrase 5B, mitochondrial-like isoform X1
Un	NW_005101967.1	33125	42481	-	102182496	LOC102182496	XP_005701812.1	133	PREDICTED: carbonic anhydrase 5B, mitochondrial-like isoform X1
Un	NW_005101967.1	34349	42481	-	102182496	LOC102182496	XP_013832537.1	124	PREDICTED: carbonic anhydrase 5B, mitochondrial-like isoform X2
Un	NW_005101980.1	91092	105793	+	102184335	LOC102184335	XP_013832538.1	611	PREDICTED: sushi, nidogen and EGF-like domain-containing protein 1, partial
Un	NW_005101983.1	2312	6247	+	102185174	SLC34A3	XP_013832541.1	602	PREDICTED: sodium-dependent phosphate transport protein 2C
Un	NW_005101983.1	10622	12302	+	102184900	LOC102184900	XP_005701816.2	445	PREDICTED: tubulin beta-2B chain
Un	NW_005101983.1	12440	16198	-	102184616	FAM166A	XP_005701815.1	320	PREDICTED: LOW QUALITY PROTEIN: protein FAM166A
Un	NW_005101983.1	23068	26618	+	102185459	NELFB	XP_013832539.1	365	PREDICTED: negative elongation factor B, partial
Un	NW_005101983.1	28241	29472	+	106503931	LOC106503931	XP_013832540.1	294	PREDICTED: uncharacterized protein LOC106503931
Un	NW_005101998.1	4221	16757	+	102185739	LOC102185739	XP_005701819.2	283	PREDICTED: cytochrome P450 2C42-like
Un	NW_005102000.1	4205	16580	+	102186205	LOC102186205	XP_013832542.1	226	PREDICTED: LOW QUALITY PROTEIN: killer cell lectin-like receptor subfamily B member 1
Un	NW_005102010.1	15	81614	+	102187586	LOC102187586	XP_013832543.1	804	PREDICTED: neuronal PAS domain-containing protein 2
Un	NW_005102010.1	87111	91694	+	102187044	RPL31	XP_005701821.1	125	PREDICTED: 60S ribosomal protein L31
Un	NW_005102010.1	92843	151690	-	102187314	TBC1D8	XP_005701822.1	1062	PREDICTED: TBC1 domain family member 8, partial
Un	NW_005102013.1	2521	14569	+	102187857	LOC102187857	XP_013832544.1	613	PREDICTED: LOW QUALITY PROTEIN: adhesion G protein-coupled receptor E2-like, partial
Un	NW_005102022.1	4123	4974	-	102188132	LOC102188132	XP_005701824.1	284	PREDICTED: melanoma-associated antigen B17-like, partial
Un	NW_005102022.1	21816	24371	-	102188398	LOC102188398	XP_013832545.1	201	PREDICTED: LOW QUALITY PROTEIN: melanoma-associated antigen B5-like
Un	NW_005102022.1	28346	34749	-	102188670	LOC102188670	XP_013832546.1	318	PREDICTED: LOW QUALITY PROTEIN: melanoma-associated antigen B4-like
Un	NW_005102022.1	51421	52249	-	102188937	LOC102188937	XP_013832547.1	276	PREDICTED: LOW QUALITY PROTEIN: melanoma-associated antigen B4-like
Un	NW_005102053.1	48369	49028	+	102189752	LOC102189752	XP_005701826.1	219	PREDICTED: melanoma-associated antigen H1
Un	NW_005102056.1	2736	9819	+	102190036	LOC102190036	XP_013832548.1	270	PREDICTED: tyrosine-protein phosphatase non-receptor type substrate 1-like, partial
Un	NW_005102066.1	14777	16510	-	102191131	LOC102191131	XP_005701828.1	161	PREDICTED: ubiquitin D-like
Un	NW_005102066.1	21166	39283	-	102191419	LOC102191419	XP_013832549.1	170	PREDICTED: ubiquitin D-like isoform X1
Un	NW_005102066.1	21166	22872	-	102191419	LOC102191419	XP_013832550.1	154	PREDICTED: ubiquitin D-like isoform X2
Un	NW_005102087.1	39055	40531	-	102168906	LAX1	XP_013832551.1	324	PREDICTED: LOW QUALITY PROTEIN: lymphocyte transmembrane adapter 1, partial
Un	NW_005102100.1	29894	30283	-	102169754	GEMIN7	XP_005701830.1	129	PREDICTED: gem-associated protein 7
Un	NW_005102100.1	39594	42785	+	106503934	ZNF296	XP_013832556.1	320	PREDICTED: zinc finger protein 296
Un	NW_005102100.1	43498	66593	-	102170870	CLASRP	XP_013832553.1	785	PREDICTED: CLK4-associating serine/arginine rich protein
Un	NW_005102100.1	68265	96253	-	102171147	RELB	XP_013832557.1	551	PREDICTED: transcription factor RelB
Un	NW_005102100.1	101212	144513	-	102171421	CLPTM1	XP_013832558.1	821	PREDICTED: LOW QUALITY PROTEIN: cleft lip and palate transmembrane protein 1
Un	NW_005102100.1	157379	157953	-	102170046	APOC2	XP_005701831.1	101	PREDICTED: apolipoprotein C-II isoform X2
Un	NW_005102100.1	157379	157953	-	102170046	APOC2	XP_013832559.1	114	PREDICTED: apolipoprotein C-II isoform X1
Un	NW_005102100.1	159836	162368	-	102171704	APOC4	XP_013832562.1	155	PREDICTED: apolipoprotein C-IV
Un	NW_005102100.1	173373	175169	-	102170314	APOE	XP_013832554.1	317	PREDICTED: apolipoprotein E
Un	NW_005102100.1	185405	194806	-	102172257	TOMM40	XP_013832555.1	398	PREDICTED: mitochondrial import receptor subunit TOM40 homolog
Un	NW_005102100.1	199473	231100	-	102172535	PVRL2	XP_013832560.1	539	PREDICTED: nectin-2
Un	NW_005102100.1	239757	246060	-	102172807	LOC102172807	XP_013832561.1	628	PREDICTED: basal cell adhesion molecule
Un	NW_005102108.1	54405	59453	-	102173085	LOC102173085	XP_013832563.1	118	PREDICTED: X antigen family member 5-like
Un	NW_005102109.1	16413	29549	-	102173837	LOC102173837	XP_013832567.1	205	PREDICTED: uncharacterized protein LOC102173837
Un	NW_005102109.1	36461	38325	+	102174111	SLC7A4	XP_013832566.1	629	PREDICTED: cationic amino acid transporter 4
Un	NW_005102109.1	39844	40275	-	106503936	LOC106503936	XP_013832568.1	283	PREDICTED: translation initiation factor IF-2-like
Un	NW_005102109.1	50534	53584	-	102173383	P2RX6	XP_013832569.1	382	PREDICTED: P2X purinoceptor 6, partial
Un	NW_005102109.1	54044	65626	+	102174384	LRRC74B	XP_013832564.1	409	PREDICTED: leucine-rich repeat-containing protein 74B
Un	NW_005102109.1	74912	75010	+	106503937	THAP7	XP_013832572.1	86	PREDICTED: THAP domain-containing protein 7, partial
Un	NW_005102109.1	76345	77581	-	102174651	LOC102174651	XP_013832571.1	316	PREDICTED: leucine-zipper-like transcriptional regulator 1
Un	NW_005102109.1	83549	88364	-	106501790	LOC106501790	XP_013832565.1	146	PREDICTED: leucine-zipper-like transcriptional regulator 1
Un	NW_005102109.1	89611	91797	-	106503938	LOC106503938	XP_013832579.1	182	PREDICTED: apoptosis-inducing factor 3-like
Un	NW_005102109.1	93094	99848	-	102174930	LOC102174930	XP_013832578.1	506	PREDICTED: apoptosis-inducing factor 3
Un	NW_005102109.1	110080	117488	-	102175206	CRKL	XP_013832576.1	302	PREDICTED: crk-like protein
Un	NW_005102109.1	136291	140259	-	102175477	SNAP29	XP_013832573.1	258	PREDICTED: synaptosomal-associated protein 29
Un	NW_005102109.1	156260	172959	+	102175761	PI4KA	XP_013832574.1	900	PREDICTED: phosphatidylinositol 4-kinase alpha, partial
Un	NW_005102109.1	175506	178092	-	102176036	SERPIND1	XP_013832575.1	497	PREDICTED: heparin cofactor 2
Un	NW_005102113.1	26389	30009	+	102176321	LOC102176321	XP_013832580.1	494	PREDICTED: double homeobox protein 4C-like
Un	NW_005102124.1	471	25799	+	102176602	LOC102176602	XP_013832581.1	759	PREDICTED: LOW QUALITY PROTEIN: zinc finger protein 420-like
Un	NW_005102127.1	56777	60172	+	106503939	LOC106503939	XP_013832583.1	200	PREDICTED: neuron navigator 1-like, partial
Un	NW_005102127.1	111390	113364	+	102177157	LOC102177157	XP_013832582.1	391	PREDICTED: neuron navigator 1-like, partial
Un	NW_005102131.1	43852	44058	-	102177713	LOC102177713	XP_005701853.2	151	PREDICTED: CCAAT/enhancer-binding protein beta
Un	NW_005102131.1	126801	127250	+	102177433	CEBPG	XP_005701852.1	149	PREDICTED: CCAAT/enhancer-binding protein gamma
Un	NW_005102131.1	133952	146449	-	102177977	LOC102177977	XP_005701854.2	493	PREDICTED: xaa-Pro dipeptidase
Un	NW_005102145.1	22283	54386	+	102178534	LOC102178534	XP_005701855.1	242	PREDICTED: NKG2D ligand 3-like
Un	NW_005102151.1	834	5366	+	102178822	LOC102178822	XP_005701856.2	348	PREDICTED: 39S ribosomal protein L3, mitochondrial
Un	NW_005102160.1	12825	15452	+	102179096	LOC102179096	XP_013832584.1	225	PREDICTED: LOW QUALITY PROTEIN: NKG2D ligand 1-like
Un	NW_005102164.1	15847	59977	+	102179380	LOC102179380	XP_013832585.1	421	PREDICTED: medium-chain specific acyl-CoA dehydrogenase, mitochondrial
Un	NW_005102169.1	82	23089	-	102179663	LOC102179663	XP_013832586.1	621	PREDICTED: leukocyte immunoglobulin-like receptor subfamily A member 4, partial
Un	NW_005102169.1	33129	33182	+	106503941	CDC42EP5	XP_013832588.1	153	PREDICTED: cdc42 effector protein 5
Un	NW_005102169.1	35120	38261	+	106503940	LENG9	XP_013832587.1	378	PREDICTED: leukocyte receptor cluster member 9
Un	NW_005102169.1	38306	43618	-	102179940	LENG8	XP_013832589.1	886	PREDICTED: leukocyte receptor cluster member 8
Un	NW_005102169.1	49597	60448	-	102180217	TTYH1	XP_013832590.1	450	PREDICTED: protein tweety homolog 1
Un	NW_005102169.1	101375	101692	+	102180488	LOC102180488	XP_005701861.2	190	PREDICTED: leukocyte-associated immunoglobulin-like receptor 1, partial
Un	NW_005102172.1	6455	7402	-	102180757	LOC102180757	XP_005701862.1	315	PREDICTED: olfactory receptor-like protein OLF4
Un	NW_005102172.1	19079	20047	-	102181030	LOC102181030	XP_005701863.1	322	PREDICTED: olfactory receptor 7A17-like
Un	NW_005102179.1	583	19792	+	102181296	LOC102181296	XP_013832591.1	506	PREDICTED: uncharacterized protein LOC102181296
Un	NW_005102179.1	20504	23649	-	102181493	UBE2T	XP_005701864.1	195	PREDICTED: ubiquitin-conjugating enzyme E2 T
Un	NW_005102179.1	73508	139467	+	102181773	PPP1R12B	XP_013832592.1	872	PREDICTED: protein phosphatase 1 regulatory subunit 12B
Un	NW_005102214.1	7004	13933	+	102182587	LOC102182587	XP_013832593.1	400	PREDICTED: putative killer cell immunoglobulin-like receptor like protein KIR3DP1
Un	NW_005102231.1	3302	7506	-	102182868	LOC102182868	XP_005701868.1	316	PREDICTED: putative killer cell immunoglobulin-like receptor-like protein KIR3DX1, partial
Un	NW_005102231.1	22477	23962	-	102183145	LOC102183145	XP_013832594.1	135	PREDICTED: homeobox protein goosecoid-2-like
Un	NW_005102231.1	41359	41664	-	106503943	LOC106503943	XP_013832596.1	113	PREDICTED: leukocyte immunoglobulin-like receptor subfamily A member 2, partial
Un	NW_005102231.1	43244	53134	-	102183416	LOC102183416	XP_013832595.1	1037	PREDICTED: immunoglobulin superfamily member 1-like, partial
Un	NW_005102244.1	5120	73909	-	102183687	LOC102183687	XP_013832597.1	1031	PREDICTED: antigen WC1.1-like, partial
Un	NW_005102245.1	23492	30811	-	102184141	TAZ	XP_005701872.1	261	PREDICTED: tafazzin
Un	NW_005102245.1	39187	41726	+	102185557	LOC102185557	XP_013832598.1	319	PREDICTED: deoxyribonuclease-1-like 1, partial
Un	NW_005102245.1	41750	41998	+	106503944	LOC106503944	XP_013832599.1	116	PREDICTED: deoxyribonuclease-1-like 1, partial
Un	NW_005102245.1	43860	46127	-	102184991	RPL10	XP_005701876.1	214	PREDICTED: 60S ribosomal protein L10
Un	NW_005102259.1	1670	2206	+	102185827	PAM16	XP_005701879.2	125	PREDICTED: mitochondrial import inner membrane translocase subunit TIM16
Un	NW_005102276.1	11187	26647	-	102186109	LOC102186109	XP_005701880.1	295	PREDICTED: disintegrin and metalloproteinase domain-containing protein 5-like, partial
Un	NW_005102279.1	9	1318	-	102186390	LOC102186390	XP_005701881.1	177	PREDICTED: intelectin-2-like, partial
Un	NW_005102305.1	195	2314	+	102186682	LOC102186682	XP_013832600.1	634	PREDICTED: cationic amino acid transporter 3-like, partial
Un	NW_005102314.1	2133	3269	+	102186952	LOC102186952	XP_005701883.1	378	PREDICTED: transcription elongation factor A N-terminal and central domain-containing protein-like
Un	NW_005102418.1	1011	1946	+	102188036	LOC102188036	XP_005701885.2	311	PREDICTED: olfactory receptor 7A17-like
Un	NW_005102418.1	18525	28868	+	102188585	LOC102188585	XP_005701886.1	318	PREDICTED: olfactory receptor 7A17-like
Un	NW_005102418.1	29207	30130	+	102188848	LOC102188848	XP_005701887.1	307	PREDICTED: olfactory receptor-like protein OLF4
Un	NW_005102418.1	55343	56365	+	102189118	LOC102189118	XP_005701888.2	341	PREDICTED: olfactory receptor 7A17-like, partial
Un	NW_005102427.1	3422	22130	+	102189667	LOC102189667	XP_013832602.1	978	PREDICTED: LOW QUALITY PROTEIN: zinc finger protein 91-like
Un	NW_005102443.1	28594	35876	-	102190217	LOC102190217	XP_013832605.1	430	PREDICTED: LOW QUALITY PROTEIN: putative killer cell immunoglobulin-like receptor like protein KIR3DP1
Un	NW_005102443.1	54619	65526	-	102190509	LOC102190509	XP_005701890.1	443	PREDICTED: putative killer cell immunoglobulin-like receptor like protein KIR3DP1
Un	NW_005102443.1	73255	79522	-	102191037	LOC102191037	XP_013832604.1	467	PREDICTED: LOW QUALITY PROTEIN: putative killer cell immunoglobulin-like receptor like protein KIR3DP1, partial
Un	NW_005102465.1	10033	41945	+	102168532	LOC102168532	XP_005701891.2	529	PREDICTED: UDP-glucuronosyltransferase 2C1-like
Un	NW_005102490.1	9	21028	+	102169180	NAV1	XP_013832606.1	962	PREDICTED: neuron navigator 1, partial
Un	NW_005102490.1	42046	72075	+	102169474	IPO9	XP_013832607.1	1123	PREDICTED: LOW QUALITY PROTEIN: importin-9
Un	NW_005102490.1	81893	82867	+	102169755	SHISA4	XP_013832608.1	197	PREDICTED: protein shisa-4
Un	NW_005102490.1	86648	115610	-	102170047	LMOD1	XP_013832609.1	574	PREDICTED: leiomodin-1
Un	NW_005102490.1	94211	95030	+	106503947	LOC106503947	XP_013832610.1	276	PREDICTED: uncharacterized protein LOC106503947
Un	NW_005102490.1	123776	130621	+	102170315	TIMM17A	XP_013832611.1	182	PREDICTED: mitochondrial import inner membrane translocase subunit Tim17-A
Un	NW_005102490.1	146096	154283	+	102170601	RNPEP	XP_013832612.1	648	PREDICTED: aminopeptidase B
Un	NW_005102490.1	160107	163208	+	102170871	ELF3	XP_013832613.1	372	PREDICTED: ETS-related transcription factor Elf-3
Un	NW_005102550.1	10568	15019	+	102172707	LOC102172707	XP_013832614.1	225	PREDICTED: antigen WC1.1-like, partial
Un	NW_005102552.1	45272	69911	+	106503950	LOC106503950	XP_013832615.1	340	PREDICTED: uncharacterized protein LOC106503950
Un	NW_005102557.1	15450	20604	+	102172991	LOC102172991	XP_013832616.1	615	PREDICTED: LOW QUALITY PROTEIN: cationic amino acid transporter 3-like
Un	NW_005102561.1	1310	2248	+	102173289	LOC102173289	XP_005701900.1	312	PREDICTED: olfactory receptor 5AN1-like
Un	NW_005102563.1	928	1092	+	102173556	LOC102173556	XP_005701901.1	54	PREDICTED: protein S100-A7, partial
Un	NW_005102584.1	15151	19809	-	102174931	KRT6A	XP_005701902.1	560	PREDICTED: keratin, type II cytoskeletal 6A
Un	NW_005102584.1	32217	37922	-	102175207	KRT5	XP_013832620.1	593	PREDICTED: keratin, type II cytoskeletal 5 isoform X2
Un	NW_005102584.1	32217	37922	-	102175207	KRT5	XP_013832619.1	597	PREDICTED: keratin, type II cytoskeletal 5 isoform X1
Un	NW_005102584.1	67726	73608	-	102177231	LOC102177231	XP_013832618.1	630	PREDICTED: keratin, type II cytoskeletal 71
Un	NW_005102584.1	83189	90873	-	102176789	KRT74	XP_005701908.1	536	PREDICTED: keratin, type II cytoskeletal 74
Un	NW_005102584.1	103135	115196	-	102177517	KRT72	XP_013832621.1	524	PREDICTED: keratin, type II cytoskeletal 72
Un	NW_005102584.1	124587	134276	-	102176522	LOC102176522	XP_013832622.1	508	PREDICTED: keratin, type II cytoskeletal 73 isoform X2
Un	NW_005102584.1	124587	134276	-	102176522	LOC102176522	XP_005701906.1	540	PREDICTED: keratin, type II cytoskeletal 73 isoform X1
Un	NW_005102584.1	139692	147166	-	102176227	KRT2	XP_005701905.1	617	PREDICTED: keratin, type II cytoskeletal 2 epidermal
Un	NW_005102584.1	171965	177332	-	102175951	KRT1	XP_013832623.1	614	PREDICTED: keratin, type II cytoskeletal 1
Un	NW_005102584.1	188138	200685	-	102175675	KRT77	XP_013832624.1	601	PREDICTED: keratin, type II cytoskeletal 1b
Un	NW_005102584.1	208459	217374	-	102177792	LOC102177792	XP_005701911.1	562	PREDICTED: keratin, type II cytoskeletal 3
Un	NW_005102587.1	1072	6724	+	102178065	LOC102178065	XP_005701912.2	153	PREDICTED: HRAS-like suppressor 3
Un	NW_005102595.1	62644	75056	+	102179470	TMEM185A	XP_005701914.2	350	PREDICTED: transmembrane protein 185A
Un	NW_005102595.1	78284	78837	+	106503951	LOC106503951	XP_013832625.1	184	PREDICTED: LOW QUALITY PROTEIN: heat shock transcription factor, Y-linked-like
Un	NW_005102623.1	4447	11229	+	102179759	LOC102179759	XP_013832627.1	319	PREDICTED: olfactory receptor 1P1-like isoform X1
Un	NW_005102623.1	4447	5400	+	102179759	LOC102179759	XP_005701915.1	317	PREDICTED: olfactory receptor 1P1-like isoform X2
Un	NW_005102645.1	1679	2571	-	102180588	LOC102180588	XP_013832628.1	297	PREDICTED: LOW QUALITY PROTEIN: GTPase IMAP family member 7-like
Un	NW_005102646.1	4504	6367	-	102180847	LOC102180847	XP_005701916.1	536	PREDICTED: serine/threonine-protein kinase MARK2-like
Un	NW_005102648.1	1010	1963	-	102181385	LOC102181385	XP_005701917.1	317	PREDICTED: olfactory receptor 51A4-like
Un	NW_005102704.1	17906	22920	-	106503952	TNFAIP2	XP_013832629.1	435	PREDICTED: tumor necrosis factor alpha-induced protein 2
Un	NW_005102709.1	1744	3447	-	102182221	RAET1E	XP_013832630.1	263	PREDICTED: NKG2D ligand 4
Un	NW_005102710.1	203	982	+	102182498	LOC102182498	XP_005701921.1	260	PREDICTED: GTPase IMAP family member 4-like, partial
Un	NW_005102715.1	5374	6405	+	102182781	LOC102182781	XP_013832631.1	343	PREDICTED: LOW QUALITY PROTEIN: melanoma-associated antigen B18-like
Un	NW_005102715.1	7380	15245	+	102183060	LOC102183060	XP_013832632.1	234	PREDICTED: melanoma-associated antigen B18-like
Un	NW_005102719.1	9543	16216	-	102183317	LOC102183317	XP_005701923.2	222	PREDICTED: antigen WC1.1-like, partial
Un	NW_005102726.1	18835	21581	+	102183868	LOC102183868	XP_013832633.1	240	PREDICTED: mast cell protease 2-like
Un	NW_005102779.1	23	42859	-	102184142	TSNARE1	XP_013832635.1	435	PREDICTED: t-SNARE domain-containing protein 1
Un	NW_005102779.1	107209	160349	+	102184424	LOC102184424	XP_013832634.1	923	PREDICTED: brain-specific angiogenesis inhibitor 1, partial
Un	NW_005102780.1	15518	42301	-	102184713	LOC102184713	XP_013832637.1	328	PREDICTED: complement factor H-related protein 3-like
Un	NW_005102780.1	46734	48860	-	106503954	LOC106503954	XP_013832636.1	186	PREDICTED: complement factor H-related protein 3-like, partial
Un	NW_005102809.1	406	1848	-	102185558	LOC102185558	XP_005701927.2	355	PREDICTED: 2\'-5\'-oligoadenylate synthase 1-like
Un	NW_005102824.1	289	5822	+	102186111	LOC102186111	XP_005701928.2	279	PREDICTED: serpin A3-3-like
Un	NW_005102831.1	692	3837	+	102186391	LOC102186391	XP_005701929.1	117	PREDICTED: protein SSX1-like, partial
Un	NW_005102831.1	14583	17426	-	102186683	LOC102186683	XP_013832638.1	321	PREDICTED: zinc finger protein 300-like
Un	NW_005102916.1	75191	76773	+	106503956	LOC106503956	XP_013832639.1	158	PREDICTED: tetraspanin-32-like, partial
Un	NW_005102917.1	6889	15391	+	102187126	LOC102187126	XP_005701931.2	218	PREDICTED: uncharacterized protein LOC102187126
Un	NW_005102923.1	89	1507	-	102187943	LOC102187943	XP_013832641.1	277	PREDICTED: basal cell adhesion molecule-like, partial
Un	NW_005102923.1	9923	24885	-	102187397	CBLC	XP_005701932.2	491	PREDICTED: E3 ubiquitin-protein ligase CBL-C
Un	NW_005102923.1	40727	45636	-	102188215	BCL3	XP_013832642.1	365	PREDICTED: B-cell lymphoma 3 protein, partial
Un	NW_005102923.1	79300	86937	-	102188494	CEACAM16	XP_013832640.1	556	PREDICTED: carcinoembryonic antigen-related cell adhesion molecule 16
Un	NW_005102923.1	103183	120351	-	102187675	CEACAM19	XP_013832643.1	275	PREDICTED: carcinoembryonic antigen-related cell adhesion molecule 19
Un	NW_005102980.1	3467	5903	-	102189578	LOC102189578	XP_013832644.1	738	PREDICTED: zinc finger protein 836, partial
Un	NW_005102996.1	120936	200199	-	102190318	LOC102190318	XP_005701939.1	168	PREDICTED: protein diaphanous homolog 2-like
Un	NW_005103013.1	4680	5624	-	102190875	LOC102190875	XP_005701941.1	314	PREDICTED: olfactory receptor 5W2-like
Un	NW_005103013.1	12182	13111	-	102190601	LOC102190601	XP_005701940.1	309	PREDICTED: olfactory receptor 5W2-like
Un	NW_005103019.1	210	1085	-	106503958	LOC106503958	XP_013832645.1	285	PREDICTED: UDP-glucuronosyltransferase 2C1-like, partial
Un	NW_005103022.1	1824	3786	+	102191696	LOC102191696	XP_013832646.1	257	PREDICTED: mast cell protease 1A-like
Un	NW_005103040.1	15757	19118	-	102169582	BIRC7	XP_005701945.1	268	PREDICTED: baculoviral IAP repeat-containing protein 7
Un	NW_005103040.1	29280	40384	+	102169096	YTHDF1	XP_005701944.2	559	PREDICTED: YTH domain-containing family protein 1
Un	NW_005103043.1	5261	5899	+	102169861	LOC102169861	XP_005701946.1	212	PREDICTED: histone H2B-like
Un	NW_005103063.1	2884	4181	-	102170140	LOC102170140	XP_013832647.1	432	PREDICTED: LOW QUALITY PROTEIN: zinc finger protein 420-like
Un	NW_005103093.1	34607	36218	+	102170969	LOC102170969	XP_013832648.1	257	PREDICTED: LOW QUALITY PROTEIN: NKG2D ligand 1-like
Un	NW_005103101.1	20705	38909	+	102171510	LOC102171510	XP_005701948.2	392	PREDICTED: melanoma-associated antigen B3-like
Un	NW_005103101.1	41207	43873	+	102171782	LOC102171782	XP_005701949.1	373	PREDICTED: melanoma-associated antigen B2-like
Un	NW_005103101.1	54477	55490	+	102171238	LOC102171238	XP_005701947.1	337	PREDICTED: melanoma-associated antigen B1-like
Un	NW_005103101.1	77604	78566	+	102172350	LOC102172350	XP_013832649.1	309	PREDICTED: melanoma-associated antigen B1-like, partial
Un	NW_005103115.1	13213	23974	-	102172622	LOC102172622	XP_013832650.1	335	PREDICTED: patched domain-containing protein 3-like, partial
Un	NW_005103170.1	10615	14970	-	102173182	LOC102173182	XP_005701952.1	189	PREDICTED: interferon alpha-H-like
Un	NW_005103229.1	5829	6771	-	102173737	LOC102173737	XP_013832651.1	314	PREDICTED: LOW QUALITY PROTEIN: myeloid-associated differentiation marker-like
Un	NW_005103229.1	45310	46388	-	102174020	LOC102174020	XP_005701953.1	328	PREDICTED: myeloid-associated differentiation marker-like
Un	NW_005103285.1	4242	51950	+	102174296	OSBPL5	XP_013832653.1	868	PREDICTED: oxysterol-binding protein-related protein 5
Un	NW_005103285.1	76426	77384	+	106503960	LOC106503960	XP_013832654.1	202	PREDICTED: tumor necrosis factor receptor superfamily member 26-like
Un	NW_005103333.1	45762	58332	-	102174834	LOC102174834	XP_013832655.1	211	PREDICTED: phosphatidylcholine transfer protein-like
Un	NW_005103362.1	430	5098	+	102175394	LOC102175394	XP_013832656.1	488	PREDICTED: integral membrane protein DGCR2/IDD-like
Un	NW_005103362.1	18710	30686	+	102175676	ZNF195	XP_013832657.1	217	PREDICTED: zinc finger protein 195, partial
Un	NW_005103362.1	32695	32917	+	106503961	LOC106503961	XP_013832658.1	197	PREDICTED: zinc finger protein 74-like, partial
Un	NW_005103362.1	81829	90025	-	102176228	KLHL22	XP_013832660.1	634	PREDICTED: kelch-like protein 22
Un	NW_005103394.1	865	5215	-	102176524	LOC102176524	XP_005701962.2	797	PREDICTED: plasma membrane calcium-transporting ATPase 4, partial
Un	NW_005103409.1	18048	18506	-	102176955	CHID1	XP_013832661.1	238	PREDICTED: chitinase domain-containing protein 1, partial
Un	NW_005103409.1	62168	75353	+	102177233	AP2A2	XP_013832662.1	483	PREDICTED: AP-2 complex subunit alpha-2, partial
Un	NW_005103462.1	10145	12084	+	106503963	LOC106503963	XP_013832663.1	285	PREDICTED: patched domain-containing protein 3-like, partial
Un	NW_005103482.1	502	11003	+	102177519	LOC102177519	XP_013832664.1	296	PREDICTED: tumor necrosis factor receptor superfamily member 26-like
Un	NW_005103505.1	25428	26036	+	102179849	LOC102179849	XP_013832665.1	177	PREDICTED: tyrosine 3-monooxygenase
Un	NW_005103537.1	36	6206	-	102180391	LOC102180391	XP_013832666.1	568	PREDICTED: cationic amino acid transporter 3-like
Un	NW_005103537.1	15974	22777	-	102180668	LOC102180668	XP_013832667.1	605	PREDICTED: cationic amino acid transporter 3-like
Un	NW_005103550.1	3782	16482	-	102180934	LOC102180934	XP_005701967.2	263	PREDICTED: guanylate-binding protein 6-like, partial
Un	NW_005103613.1	116	3298	+	106503965	LOC106503965	XP_013832668.1	241	PREDICTED: LOW QUALITY PROTEIN: killer cell immunoglobulin-like receptor 3DL1, partial
Un	NW_005103621.1	11953	15083	+	102181207	NDUFS6	XP_013832669.1	124	PREDICTED: NADH dehydrogenase
Un	NW_005103679.1	6565	14587	+	102182032	LOC102182032	XP_005701969.1	446	PREDICTED: tripartite motif-containing protein 64
Un	NW_005103700.1	6030	7061	+	102182303	LOC102182303	XP_005701970.1	343	PREDICTED: melanoma-associated antigen B17-like
Un	NW_005103770.1	14853	16257	+	102183507	APELA	XP_013832670.1	54	PREDICTED: apelin receptor early endogenous ligand
Un	NW_005103880.1	2083	2972	-	102184619	LOC102184619	XP_013832671.1	297	PREDICTED: LOW QUALITY PROTEIN: melanoma-associated antigen B3-like, partial
Un	NW_005103890.1	14362	15202	-	102184901	LOC102184901	XP_013832672.1	250	PREDICTED: C-type lectin domain family 2 member D11-like
Un	NW_005103929.1	6995	8619	+	102185175	LOC102185175	XP_013832675.1	372	PREDICTED: guanine nucleotide-binding protein subunit alpha-12
Un	NW_005103929.1	15104	28397	-	102185460	AMZ1	XP_013832673.1	687	PREDICTED: archaemetzincin-1
Un	NW_005103929.1	45027	45224	-	106503966	LOC106503966	XP_013832674.1	201	PREDICTED: BRCA1-associated ATM activator 1-like
Un	NW_005104020.1	1318	2754	+	102185740	LOC102185740	XP_005701974.1	479	PREDICTED: patched domain-containing protein 3-like, partial
Un	NW_005104063.1	9	692	-	106503968	LOC106503968	XP_013832676.1	228	PREDICTED: olfactory receptor 12D2-like, partial
Un	NW_005104106.1	2567	10493	-	102186585	LOC102186585	XP_013832677.1	637	PREDICTED: exocyst complex component 3-like protein 4, partial
Un	NW_005104121.1	19	427	-	106503969	LOC106503969	XP_013832678.1	223	PREDICTED: serpin B6-like, partial
Un	NW_005104163.1	3010	12970	-	102186862	RASGEF1C	XP_013832679.1	454	PREDICTED: ras-GEF domain-containing family member 1C, partial
Un	NW_005104225.1	766	2039	-	106503970	LOC106503970	XP_013832680.1	292	PREDICTED: zinc finger protein 345-like, partial
Un	NW_005104226.1	9281	19633	-	102187127	GRIFIN	XP_005701978.2	162	PREDICTED: grifin
Un	NW_005104234.1	3198	4157	-	102187398	LOC102187398	XP_005701979.2	345	PREDICTED: patatin-like phospholipase domain-containing protein 7
Un	NW_005104277.1	11839	33626	-	102187676	LOC102187676	XP_013832681.1	682	PREDICTED: RIMS-binding protein 3C-like
Un	NW_005104277.1	36986	41980	+	106503971	LOC106503971	XP_013832682.1	201	PREDICTED: uncharacterized protein LOC106503971
Un	NW_005104396.1	890	6586	+	102189031	LOC102189031	XP_005701983.2	149	PREDICTED: HRAS-like suppressor 3, partial
Un	NW_005104415.1	763	5259	-	102189305	LOC102189305	XP_005701984.1	298	PREDICTED: killer cell immunoglobulin-like receptor 3DL1
Un	NW_005104454.1	6479	14284	-	102189858	SLBP	XP_013832683.1	275	PREDICTED: histone RNA hairpin-binding protein
Un	NW_005104454.1	22045	23766	-	102190126	TMEM129	XP_013832686.1	406	PREDICTED: E3 ubiquitin-protein ligase TM129
Un	NW_005104454.1	27010	38155	+	102190407	TACC3	XP_013832684.1	842	PREDICTED: transforming acidic coiled-coil-containing protein 3
Un	NW_005104455.1	5185	7616	-	102190685	LOC102190685	XP_013832687.1	196	PREDICTED: BOLA class I histocompatibility antigen, alpha chain BL3-7-like, partial
Un	NW_005104463.1	349	2240	+	102190957	LOC102190957	XP_005701989.1	80	PREDICTED: rho-related BTB domain-containing protein 2-like
Un	NW_005104500.1	17762	18126	+	102191518	LOC102191518	XP_013832689.1	246	PREDICTED: prosaposin receptor GPR37L1, partial
Un	NW_005104500.1	34272	38977	-	102191792	PTPN7	XP_013832690.1	365	PREDICTED: tyrosine-protein phosphatase non-receptor type 7
Un	NW_005104500.1	45384	57319	+	102168445	LOC102168445	XP_013832688.1	835	PREDICTED: receptor-type tyrosine-protein phosphatase V-like, partial
Un	NW_005104635.1	77	13159	+	102169000	LOC102169000	XP_013832691.1	332	PREDICTED: multidrug resistance protein 1-like
Un	NW_005104726.1	124	1754	-	102169584	LOC102169584	XP_005701997.1	182	PREDICTED: killer cell immunoglobulin-like receptor 2DS4, partial
Un	NW_005104778.1	342	28679	-	102169863	LOC102169863	XP_013832692.1	554	PREDICTED: epidermal growth factor-like protein 6
Un	NW_005104780.1	8909	19628	-	102170142	LOC102170142	XP_013832693.1	351	PREDICTED: uncharacterized protein C18orf8-like, partial
Un	NW_005104807.1	1547	12928	-	102170693	LOC102170693	XP_013832694.1	1029	PREDICTED: complement C4-A-like
Un	NW_005104807.1	13401	13690	-	106503974	LOC106503974	XP_013832695.1	100	PREDICTED: complement C4-B-like, partial
Un	NW_005105013.1	13686	17242	+	102172351	TFPI2	XP_005702000.1	234	PREDICTED: tissue factor pathway inhibitor 2
Un	NW_005105068.1	8392	11286	+	102172892	LOC102172892	XP_013832696.1	250	PREDICTED: LOW QUALITY PROTEIN: granzyme H-like
Un	NW_005105166.1	2626	4357	-	102173183	LOC102173183	XP_013832697.1	417	PREDICTED: zinc finger protein 664-like
Un	NW_005105244.1	4768	13251	-	102173463	LOC102173463	XP_013832698.1	624	PREDICTED: LOW QUALITY PROTEIN: cationic amino acid transporter 3-like, partial
Un	NW_005105296.1	1242	37296	-	102173738	LOC102173738	XP_013832699.1	380	PREDICTED: alcohol dehydrogenase 4-like isoform X1
Un	NW_005105296.1	6168	37296	-	102173738	LOC102173738	XP_013832700.1	321	PREDICTED: alcohol dehydrogenase 4-like isoform X2
Un	NW_005105302.1	62509	87922	-	102174021	UVSSA	XP_013832701.1	539	PREDICTED: UV-stimulated scaffold protein A
Un	NW_005105302.1	99769	100718	-	106501794	LOC106501794	XP_013832704.1	132	PREDICTED: macrophage erythroblast attacher
Un	NW_005105302.1	101837	115406	-	102174297	LOC102174297	XP_013832702.1	382	PREDICTED: macrophage erythroblast attacher-like
Un	NW_005105338.1	10001	10776	-	102174835	LOC102174835	XP_013832705.1	228	PREDICTED: leukocyte immunoglobulin-like receptor subfamily A member 5, partial
Un	NW_005105483.1	10	301	-	106503978	LOC106503978	XP_013832706.1	102	PREDICTED: apolipoprotein L2-like, partial
Un	NW_005105611.1	1489	5995	+	102177057	LOC102177057	XP_013832707.1	335	PREDICTED: probable G-protein coupled receptor 157
Un	NW_005105635.1	218	3890	-	102177333	LOC102177333	XP_013832708.1	465	PREDICTED: cytochrome P450 2D14-like
Un	NW_005105779.1	1355	4292	-	106503979	LOC106503979	XP_013832709.1	445	PREDICTED: GTPase IMAP family member 8-like
Un	NW_005105796.1	6	562	-	102180392	LOC102180392	XP_013832710.1	186	PREDICTED: LOW QUALITY PROTEIN: interferon omega-1-like, partial
Un	NW_005105797.1	31099	33748	+	102180669	LOC102180669	XP_013832711.1	203	PREDICTED: doublesex- and mab-3-related transcription factor C2-like
Un	NW_005105889.1	9839	61121	-	106503982	LOC106503982	XP_013832712.1	166	PREDICTED: xaa-Pro dipeptidase-like
Un	NW_005105916.1	2269	10059	-	102181495	LOC102181495	XP_005702007.1	407	PREDICTED: cytochrome P450 4A6-like, partial
Un	NW_005105982.1	3450	5528	+	102181776	LOC102181776	XP_013832713.1	312	PREDICTED: sialic acid-binding Ig-like lectin 14
Un	NW_005106185.1	1574	2568	+	102182589	GIMAP2	XP_005702009.2	330	PREDICTED: GTPase IMAP family member 2, partial
Un	NW_005106204.1	1588	3283	+	102182869	LOC102182869	XP_005702010.1	150	PREDICTED: membrane primary amine oxidase-like, partial
Un	NW_005106211.1	2182	3111	+	102183146	LOC102183146	XP_005702011.1	309	PREDICTED: olfactory receptor 5W2-like
Un	NW_005106211.1	18711	19631	+	102183417	LOC102183417	XP_005702012.1	306	PREDICTED: olfactory receptor 5W2-like
Un	NW_005106271.1	7198	9707	+	102183689	LOC102183689	XP_005702013.1	123	PREDICTED: ras-GEF domain-containing family member 1C-like, partial
Un	NW_005106449.1	1824	5165	-	102184245	LOC102184245	XP_013832714.1	261	PREDICTED: carbonic anhydrase 1-like
Un	NW_005106522.1	469	1656	+	102184806	LOC102184806	XP_013832715.1	343	PREDICTED: zinc finger protein 665-like, partial
Un	NW_005106973.1	1396	2169	+	102185268	LOC102185268	XP_005702015.2	257	PREDICTED: serpin A3-8-like
Un	NW_005106978.1	705	971	-	106503984	LOC106503984	XP_013832716.1	355	PREDICTED: tyrosyl-DNA phosphodiesterase 2-like
Un	NW_005107079.1	23	642	-	102185917	LOC102185917	XP_005702016.2	168	PREDICTED: BOLA class I histocompatibility antigen, alpha chain BL3-7-like, partial
Un	NW_005107342.1	113986	116116	-	106503986	LOC106503986	XP_013832720.1	175	PREDICTED: MICAL-like protein 2
Un	NW_005107342.1	144716	146406	-	106503985	LOC106503985	XP_013832717.1	199	PREDICTED: MICAL-like protein 2
Un	NW_005107342.1	149144	150359	-	106503987	LOC106503987	XP_013832721.1	226	PREDICTED: uncharacterized protein LOC106503987
Un	NW_005107342.1	154179	159397	+	102187316	LOC102187316	XP_013832718.1	260	PREDICTED: uncharacterized protein LOC102187316
Un	NW_005107342.1	165691	198294	-	102187588	INTS1	XP_013832719.1	2202	PREDICTED: integrator complex subunit 1
Un	NW_005107342.1	215929	222853	+	106503988	MAFK	XP_013832722.1	175	PREDICTED: transcription factor MafK
Un	NW_005107342.1	228352	238819	-	102187860	TMEM184A	XP_005702020.2	405	PREDICTED: transmembrane protein 184A, partial
Un	NW_005107342.1	245146	245920	-	102187046	PSMG3	XP_005702017.1	122	PREDICTED: proteasome assembly chaperone 3
Un	NW_005107457.1	3497	7342	-	102188400	LOC102188400	XP_013832723.1	225	PREDICTED: Niemann-Pick C1 protein-like
Un	NW_005107503.1	77	2773	+	102188938	LOC102188938	XP_005702022.2	326	PREDICTED: sialic acid-binding Ig-like lectin 14
Un	NW_005107671.1	982	7697	-	102189753	LOC102189753	XP_005702023.2	1742	PREDICTED: complement C4-like
Un	NW_005107772.1	5302	11984	-	102190037	LOC102190037	XP_005702024.2	295	PREDICTED: 2-acylglycerol O-acyltransferase 2-like
Un	NW_005107812.1	386	2594	+	102190320	LOC102190320	XP_005702025.2	526	PREDICTED: inactive ubiquitin carboxyl-terminal hydrolase 53-like
Un	NW_005107904.1	11069	12964	-	102190602	LOC102190602	XP_013832724.1	233	PREDICTED: LOW QUALITY PROTEIN: mast cell protease 1A-like, partial
Un	NW_005107929.1	112	12730	-	102190876	LOC102190876	XP_013832725.1	889	PREDICTED: uncharacterized protein LOC102190876, partial
Un	NW_005107961.1	10032	11363	+	102191422	LOC102191422	XP_005702028.1	205	PREDICTED: EKC/KEOPS complex subunit LAGE3-like
Un	NW_005107992.1	165	884	-	106503992	LOC106503992	XP_013832726.1	239	PREDICTED: melanoma-associated antigen B5-like
Un	NW_005108027.1	1995	2411	+	106503993	LOC106503993	XP_013832727.1	80	PREDICTED: glutathione S-transferase Mu 1-like, partial
Un	NW_005108285.1	836	2605	-	102169002	LOC102169002	XP_005702030.2	512	PREDICTED: cytochrome P450 2D14-like
Un	NW_005108285.1	11597	13460	+	102169285	LOC102169285	XP_005702031.1	137	PREDICTED: uncharacterized protein LOC102169285
Un	NW_005108363.1	36	1031	-	102169586	LOC102169586	XP_005702032.2	320	PREDICTED: melanoma-associated antigen B1-like, partial
Un	NW_005108388.1	1865	2794	-	102169865	LOC102169865	XP_005702033.1	309	PREDICTED: olfactory receptor 2J3-like
Un	NW_005108530.1	442	4377	-	102170417	LOC102170417	XP_005702034.2	178	PREDICTED: cationic amino acid transporter 3-like
Un	NW_005108588.1	199	1101	+	102170694	LOC102170694	XP_005702035.1	301	PREDICTED: zinc finger protein 726-like, partial
Un	NW_005108613.1	138	2885	-	102171240	LOC102171240	XP_005702037.2	223	PREDICTED: killer cell immunoglobulin-like receptor 2DS2, partial
Un	NW_005108772.1	9177	10118	+	102171511	LOC102171511	XP_005702038.1	313	PREDICTED: olfactory receptor 1J4-like
Un	NW_005109144.1	3754	4704	-	102172353	LOC102172353	XP_005702041.1	316	PREDICTED: olfactory receptor 2G3-like
Un	NW_005109337.1	210	1078	+	102173185	LOC102173185	XP_005702043.2	217	PREDICTED: tripartite motif-containing protein 5-like, partial
Un	NW_005109412.1	10326	14932	+	102173740	LOC102173740	XP_005702044.2	414	PREDICTED: serine/threonine-protein kinase 32C
Un	NW_005109423.1	26	1769	+	106503995	LOC106503995	XP_013832728.1	105	PREDICTED: killer cell immunoglobulin-like receptor 2DL4
Un	NW_005109423.1	5582	6766	+	102174023	LOC102174023	XP_005702045.2	274	PREDICTED: leukocyte immunoglobulin-like receptor subfamily A member 5
Un	NW_005109770.1	7875	11551	-	102174836	LOC102174836	XP_013832729.1	532	PREDICTED: rootletin-like
Un	NW_005109971.1	2376	8248	-	102175122	LOC102175122	XP_005702048.1	1336	PREDICTED: protein FAM205A-like
Un	NW_005109992.1	45	939	+	102175397	LOC102175397	XP_013832730.1	110	PREDICTED: BOLA class I histocompatibility antigen, alpha chain BL3-7-like
Un	NW_005110228.1	1301	2292	+	106503997	LOC106503997	XP_013832731.1	128	PREDICTED: tumor necrosis factor receptor superfamily member 26-like, partial
Un	NW_005110240.1	2671	3572	-	102175573	LOC102175573	XP_013832732.1	140	PREDICTED: proteoglycan 3-like, partial
Un	NW_005110268.1	7	2432	+	102175850	LOC102175850	XP_005702050.1	170	PREDICTED: killer cell immunoglobulin-like receptor 2DS2, partial
Un	NW_005110425.1	24	1033	-	102176878	LOC102176878	XP_005702051.1	112	PREDICTED: mast cell protease 1A-like, partial
Un	NW_005110533.1	1558	2327	-	102177434	LOC102177434	XP_013832733.1	431	PREDICTED: Niemann-Pick C1 protein-like
Un	NW_005110582.1	190	2387	+	102177890	LOC102177890	XP_005702052.2	986	PREDICTED: complement C4-A-like, partial
Un	NW_005110817.1	678	1138	+	106503998	LOC106503998	XP_013832734.1	182	PREDICTED: cytochrome P450 2B11-like, partial
Un	NW_005110832.1	260	1033	+	102178352	LOC102178352	XP_005702053.1	179	PREDICTED: NKG2D ligand 3-like, partial
Un	NW_005111224.1	116	1519	-	106503999	LOC106503999	XP_013832735.1	327	PREDICTED: disintegrin and metalloproteinase domain-containing protein 29-like, partial
Un	NW_005111226.1	321	3346	+	102178903	LOC102178903	XP_005702054.2	323	PREDICTED: cytochrome P450 4A11-like
Un	NW_005111281.1	396	1771	-	102179190	LOC102179190	XP_013832736.1	304	PREDICTED: GTPase IMAP family member 4-like, partial
Un	NW_005111385.1	756	2539	+	102179761	LOC102179761	XP_005702056.1	231	PREDICTED: tripartite motif-containing protein 64-like, partial
Un	NW_005111774.1	1009	2854	+	102180036	LOC102180036	XP_005702057.2	129	PREDICTED: alcohol dehydrogenase 6-like
Un	NW_005111846.1	847	2932	-	106504001	LOC106504001	XP_013832737.1	181	PREDICTED: C-type lectin domain family 1 member A-like, partial
Un	NW_005111852.1	273	1333	+	102180489	LOC102180489	XP_013832739.1	535	PREDICTED: ceramide kinase
Un	NW_005111852.1	10789	27242	-	102180758	LOC102180758	XP_013832740.1	604	PREDICTED: GRAM domain-containing protein 4
Un	NW_005112188.1	362	2375	-	102181592	LOC102181592	XP_013832741.1	316	PREDICTED: protein FAM26F-like
Un	NW_005112194.1	1746	3721	+	102181863	LOC102181863	XP_013832742.1	631	PREDICTED: leucine-rich repeat-containing protein 70-like
Un	NW_005112326.1	169	4395	-	102182123	LOC102182123	XP_005702062.2	316	PREDICTED: phosphatidylinositol 4-kinase alpha-like, partial
Un	NW_005112462.1	46	6044	-	102182692	LOC102182692	XP_013832743.1	265	PREDICTED: proline dehydrogenase 1, mitochondrial-like
Un	NW_005112476.1	202	10563	+	102182970	LOC102182970	XP_013832744.1	484	PREDICTED: myc box-dependent-interacting protein 1-like
Un	NW_005112769.1	660	4980	-	102183786	LOC102183786	XP_005702066.2	85	PREDICTED: cytochrome P450 3A24-like, partial
Un	NW_005112777.1	717	1304	+	102184054	LOC102184054	XP_005702067.1	195	PREDICTED: interferon tau-6
Un	NW_005113169.1	610	1618	+	102185741	LOC102185741	XP_005702069.1	310	PREDICTED: olfactory receptor 5W2-like
Un	NW_005113309.1	356	2447	+	106504005	LOC106504005	XP_013832746.1	118	PREDICTED: notchless protein homolog 1-like
Un	NW_005113450.1	5	414	+	106504006	LOC106504006	XP_013832747.1	253	PREDICTED: four-jointed box protein 1-like, partial
Un	NW_005113491.1	2440	4076	-	102186587	LOC102186587	XP_013832748.1	264	PREDICTED: Niemann-Pick C1 protein-like, partial
Un	NW_005113526.1	44	1114	+	102186863	LOC102186863	XP_013832749.1	357	PREDICTED: LOW QUALITY PROTEIN: zinc finger protein 420-like, partial
Un	NW_005113530.1	6	713	-	102187128	LOC102187128	XP_005702071.1	236	PREDICTED: melanoma-associated antigen 10-like, partial
Un	NW_005113530.1	7698	10733	+	102187400	LOC102187400	XP_005702072.1	208	PREDICTED: melanoma-associated antigen 9-like
Un	NW_005113546.1	1674	2539	-	102187677	LOC102187677	XP_005702073.2	169	PREDICTED: heparin cofactor 2-like, partial
Un	NW_005113639.1	185	583	-	102187945	LOC102187945	XP_013832750.1	298	PREDICTED: sodium-dependent phosphate transport protein 2C-like, partial
Un	NW_005113639.1	5891	6072	-	102188135	CYSRT1	XP_013832751.1	132	PREDICTED: cysteine-rich tail protein 1
Un	NW_005113837.1	25401	34606	-	102188401	LOC102188401	XP_013832752.1	696	PREDICTED: phosphatidylinositol 4-kinase alpha
Un	NW_005113953.1	5	406	+	102189208	LOC102189208	XP_005702078.1	133	PREDICTED: interferon beta-2-like, partial
Un	NW_005114698.1	1270	4826	+	102190220	LOC102190220	XP_013832753.1	720	PREDICTED: C-Jun-amino-terminal kinase-interacting protein 3
Un	NW_005114698.1	6462	6782	-	102190038	NME3	XP_013832757.1	169	PREDICTED: LOW QUALITY PROTEIN: nucleoside diphosphate kinase 3
Un	NW_005114698.1	10480	11731	+	102190511	EME2	XP_013832754.1	372	PREDICTED: probable crossover junction endonuclease EME2
Un	NW_005114698.1	12664	16635	-	102190782	SPSB3	XP_013832755.1	345	PREDICTED: SPRY domain-containing SOCS box protein 3
Un	NW_005114698.1	22097	23103	+	102191041	NUBP2	XP_013832756.1	242	PREDICTED: cytosolic Fe-S cluster assembly factor NUBP2
Un	NW_005114714.1	13	480	+	106504009	LOC106504009	XP_013832758.1	156	PREDICTED: spermatogenesis-associated protein 31D1-like, partial
Un	NW_005115050.1	3852	19727	+	102191328	LOC102191328	XP_005702083.1	201	PREDICTED: uncharacterized protein LOC102191328
Un	NW_005115132.1	859	1358	+	106504012	LOC106504012	XP_013832759.1	182	PREDICTED: liver carboxylesterase-like, partial
Un	NW_005115390.1	308	540	+	102168534	LOC102168534	XP_005702085.2	95	PREDICTED: plectin-like, partial
Un	NW_005115390.1	2513	3104	+	106504013	LOC106504013	XP_013832761.1	248	PREDICTED: plectin-like, partial
Un	NW_005115457.1	9	878	-	102168821	LOC102168821	XP_005702086.2	290	PREDICTED: ovarian cancer G-protein coupled receptor 1, partial
Un	NW_005115547.1	3867	10209	+	102169098	LOC102169098	XP_005702087.1	742	PREDICTED: melanoma-associated antigen D4 isoform X1
Un	NW_005115547.1	3867	10209	+	102169098	LOC102169098	XP_005702088.1	742	PREDICTED: melanoma-associated antigen D4 isoform X1
Un	NW_005115547.1	3867	10019	+	102169098	LOC102169098	XP_005702089.1	740	PREDICTED: melanoma-associated antigen D4 isoform X2
Un	NW_005116140.1	352	2153	-	102170144	LOC102170144	XP_013832762.1	543	PREDICTED: interferon-induced guanylate-binding protein 1, partial
Un	NW_005116447.1	19	316	+	106504017	LOC106504017	XP_013832763.1	116	PREDICTED: zinc finger and BTB domain-containing protein 21-like, partial
Un	NW_005116498.1	173	886	+	102170973	LOC102170973	XP_005702093.2	108	PREDICTED: serum amyloid A protein-like, partial
Un	NW_005116602.1	6	263	-	102171512	LOC102171512	XP_005702095.1	86	PREDICTED: 40S ribosomal protein S11-like, partial
Un	NW_005116687.1	6	596	-	102171786	LOC102171786	XP_005702096.1	197	PREDICTED: GTPase IMAP family member 7-like, partial
Un	NW_005116730.1	7729	7849	-	106504019	TEX22	XP_013832764.1	79	PREDICTED: testis-expressed sequence 22 protein
Un	NW_005116733.1	418	683	-	106504020	LOC106504020	XP_013832765.1	153	PREDICTED: MHC class I polypeptide-related sequence A-like
Un	NW_005116800.1	679	2967	+	102172061	LOC102172061	XP_013832769.1	108	PREDICTED: voltage-dependent L-type calcium channel subunit alpha-1S-like, partial
Un	NW_005116800.1	10791	16310	+	102172260	LOC102172260	XP_013832766.1	261	PREDICTED: voltage-dependent L-type calcium channel subunit alpha-1S-like
Un	NW_005116800.1	19011	24588	+	102172538	LOC102172538	XP_013832767.1	362	PREDICTED: voltage-dependent L-type calcium channel subunit alpha-1S-like
Un	NW_005116923.1	712	5732	+	106504021	LOC106504021	XP_013832770.1	375	PREDICTED: cathepsin D
Un	NW_005116942.1	3840	4830	-	102173384	LCN8	XP_013832771.1	173	PREDICTED: epididymal-specific lipocalin-8
Un	NW_005117140.1	11	1711	+	102173933	LOC102173933	XP_013832773.1	247	PREDICTED: leucine-rich repeat and calponin homology domain-containing protein 4-like, partial
Un	NW_005117140.1	3945	4802	+	102173656	SAP25	XP_013832772.1	227	PREDICTED: histone deacetylase complex subunit SAP25
Un	NW_005117203.1	190	960	-	102174387	LOC102174387	XP_013832774.1	136	PREDICTED: mast cell protease 2
Un	NW_005117355.1	33	1485	-	102174656	LOC102174656	XP_013832775.1	173	PREDICTED: probable rRNA-processing protein EBP2, partial
Un	NW_005117612.1	621	856	-	106504025	LOC106504025	XP_013832777.1	123	PREDICTED: flt3-interacting zinc finger protein 1-like, partial
Un	NW_005117676.1	5	992	-	106504026	RHBDD3	XP_013832778.1	232	PREDICTED: rhomboid domain-containing protein 3
Un	NW_005117676.1	5	992	-	106504026	RHBDD3	XP_013832779.1	232	PREDICTED: rhomboid domain-containing protein 3
Un	NW_005117676.1	5	992	-	106504026	RHBDD3	XP_013832780.1	232	PREDICTED: rhomboid domain-containing protein 3
Un	NW_005117694.1	61	2608	+	102175851	LOC102175851	XP_013832781.1	855	PREDICTED: pre-mRNA-splicing factor SYF1
Un	NW_005117735.1	1668	2307	-	102176119	LOC102176119	XP_005702107.2	323	PREDICTED: Usher syndrome type-1G protein, partial
Un	NW_005117859.1	49	423	+	106504028	LOC106504028	XP_013832782.1	116	PREDICTED: peptidyl-prolyl cis-trans isomerase-like 2, partial
Un	NW_005117929.1	1562	1967	-	102176685	LOC102176685	XP_013832783.1	88	PREDICTED: keratin, type II cytoskeletal 59 kDa, component IV-like, partial
Un	NW_005117951.1	2292	2549	-	106504030	LOC106504030	XP_013832784.1	119	PREDICTED: SH3 and multiple ankyrin repeat domains protein 1-like, partial
Un	NW_005117973.1	2974	5739	-	106504031	LOC106504031	XP_013832785.1	238	PREDICTED: endothelial transcription factor GATA-2-like
Un	NW_005117990.1	119	696	-	106504033	LOC106504033	XP_013832786.1	79	PREDICTED: cytosolic 10-formyltetrahydrofolate dehydrogenase-like
Un	NW_005118019.1	612	2863	+	106504034	LOC106504034	XP_013832787.1	498	PREDICTED: EF-hand calcium-binding domain-containing protein 4A-like
Un	NW_005118019.1	7863	8234	+	102176957	LOC102176957	XP_005702109.2	253	PREDICTED: CD151 antigen
Un	NW_005118065.1	2043	3086	-	106504036	LOC106504036	XP_013832788.1	353	PREDICTED: histone-lysine N-methyltransferase NSD2-like, partial
Un	NW_005118196.1	62	3227	-	106504037	LOC106504037	XP_013832789.1	457	PREDICTED: collagen alpha-1(III) chain-like, partial
Un	NW_005118295.1	3322	3493	-	106504039	MRPS34	XP_013832790.1	218	PREDICTED: 28S ribosomal protein S34, mitochondrial
Un	NW_005118336.1	50	485	-	100860811	CD81	NP_001272605.1	236	CD81 molecule
Un	NW_005118340.1	13	451	-	102177715	LOC102177715	XP_005702110.1	108	PREDICTED: BOLA class I histocompatibility antigen, alpha chain BL3-7-like, partial
Un	NW_005118353.1	5094	5613	+	106504040	LOC106504040	XP_013832792.1	127	PREDICTED: protein naked cuticle homolog 2-like, partial
Un	NW_005118365.1	2326	2541	-	106504041	LOC106504041	XP_013832793.1	107	PREDICTED: rab-like protein 6, partial
Un	NW_005118369.1	2363	5036	+	102177978	LOC102177978	XP_013832794.1	280	PREDICTED: G1/S-specific cyclin-D1
Un	NW_005118370.1	6	1037	-	102178269	RXFP3	XP_005702111.1	344	PREDICTED: relaxin-3 receptor 1, partial
Un	NW_005118372.1	8	1843	+	102178538	LOC102178538	XP_005702112.2	473	PREDICTED: basement membrane-specific heparan sulfate proteoglycan core protein-like
Un	NW_005118378.1	2288	4204	-	106504042	LOC106504042	XP_013832795.1	525	PREDICTED: calmodulin-regulated spectrin-associated protein 3-like, partial
Un	NW_005118393.1	176	315	+	106504043	LOC106504043	XP_013832796.1	154	PREDICTED: translation initiation factor IF-2-like, partial
Un	NW_005118415.1	45	1842	+	106504044	LOC106504044	XP_013832797.1	237	PREDICTED: telomere length regulation protein TEL2 homolog
Un	NW_005118427.1	604	2876	-	106504045	LOC106504045	XP_013832798.1	737	PREDICTED: BAH and coiled-coil domain-containing protein 1-like, partial
Un	NW_005118470.1	611	2963	-	102179192	LOC102179192	XP_013832799.1	500	PREDICTED: cytochrome P450 2D14
Un	NW_005118487.1	438	845	-	102179473	LOC102179473	XP_005702114.2	104	PREDICTED: glutathione S-transferase P-like, partial
Un	NW_005120483.1	33	204	-	100860941	LOC100860941	XP_013832800.1	93	PREDICTED: kelch-like protein 25
Un	NW_005124066.1	10	207	+	106504046	LOC106504046	XP_013817736.1	66	PREDICTED: probable maltase-glucoamylase 2, partial
Un	NW_005127418.1	47	220	+	102180937	LOC102180937	XP_005702118.1	58	PREDICTED: inositol hexakisphosphate kinase 2-like, partial
Un	NW_005128938.1	9	224	+	106501799	LOC106501799	XP_013817738.1	72	PREDICTED: zinc finger and BTB domain-containing protein 21-like, partial
Un	NW_005129475.1	36	230	-	106501800	LOC106501800	XP_013817739.1	147	PREDICTED: rab-interacting lysosomal protein-like, partial
Un	NW_005131384.1	6	233	+	106501801	LOC106501801	XP_013817740.1	76	PREDICTED: zinc finger protein 36, C3H1 type-like 2, partial
Un	NW_005132108.1	9	237	+	106501802	LOC106501802	XP_013817741.1	76	PREDICTED: XK-related protein 7-like, partial
Un	NW_005132142.1	4	237	+	106501803	LOC106501803	XP_013817742.1	78	PREDICTED: aldehyde dehydrogenase family 3 member B1-like, partial
Un	NW_005132171.1	4	238	-	106501804	LOC106501804	XP_013817743.1	78	PREDICTED: transmembrane protein 121-like, partial
Un	NW_005132654.1	7	240	-	106501805	LOC106501805	XP_013817744.1	78	PREDICTED: testis-specific serine/threonine-protein kinase 1-like, partial
Un	NW_005133109.1	4	241	-	106501806	LOC106501806	XP_013817745.1	79	PREDICTED: dual specificity protein phosphatase 7-like, partial
Un	NW_005133546.1	5	244	+	106501807	LOC106501807	XP_013817746.1	80	PREDICTED: protocadherin Fat 3-like, partial
Un	NW_005133674.1	5	244	+	106501808	LOC106501808	XP_013817747.1	80	PREDICTED: kelch-like protein 34, partial
Un	NW_005134325.1	7	246	+	106501809	LOC106501809	XP_013817748.1	80	PREDICTED: keratin-associated protein 10-8-like, partial
Un	NW_005134739.1	7	236	-	106501810	LOC106501810	XP_013817749.1	171	PREDICTED: adenomatous polyposis coli protein 2-like, partial
Un	NW_005134897.1	5	238	+	106501811	LOC106501811	XP_013817750.1	123	PREDICTED: C2 calcium-dependent domain-containing protein 4A, partial
Un	NW_005135584.1	6	254	+	106501812	LOC106501812	XP_013817751.1	83	PREDICTED: myosin-6-like, partial
Un	NW_005135647.1	4	252	-	106501813	LOC106501813	XP_013817752.1	83	PREDICTED: histone-lysine N-methyltransferase setd3-like, partial
Un	NW_005135778.1	5	258	+	106501815	LOC106501815	XP_013817753.1	115	PREDICTED: A disintegrin and metalloproteinase with thrombospondin motifs 1-like, partial
Un	NW_005136024.1	6	255	-	106501817	LOC106501817	XP_013817754.1	83	PREDICTED: zinc finger protein 746-like, partial
Un	NW_005136229.1	6	261	-	106501818	LOC106501818	XP_013817755.1	147	PREDICTED: sulfate anion transporter 1-like, partial
Un	NW_005136383.1	4	260	-	106501819	LOC106501819	XP_013817756.1	105	PREDICTED: plexin-A2-like, partial
Un	NW_005136491.1	4	256	+	106501820	LOC106501820	XP_013817758.1	84	PREDICTED: serpin A3-5-like, partial
Un	NW_005136764.1	4	264	-	106501821	LOC106501821	XP_013817759.1	87	PREDICTED: major centromere autoantigen B-like, partial
Un	NW_005136907.1	11	265	-	106501822	LOC106501822	XP_013817760.1	156	PREDICTED: leukocyte immunoglobulin-like receptor subfamily A member 4, partial
Un	NW_005137526.1	10	268	-	106501823	LOC106501823	XP_013817761.1	157	PREDICTED: zinc finger protein 516-like, partial
Un	NW_005138965.1	6	272	+	106501825	LOC106501825	XP_013817762.1	89	PREDICTED: early growth response protein 1, partial
Un	NW_005139086.1	36	278	-	106501826	LOC106501826	XP_013817763.1	131	PREDICTED: integrin beta-2-like, partial
Un	NW_005139641.1	35	259	+	106501827	LOC106501827	XP_013817764.1	112	PREDICTED: potassium channel subfamily K member 10-like, partial
Un	NW_005139879.1	40	264	+	106501828	LOC106501828	XP_013817765.1	187	PREDICTED: tectonin beta-propeller repeat-containing protein 1-like
Un	NW_005140370.1	4	286	-	106501829	LOC106501829	XP_013817766.1	240	PREDICTED: uncharacterized protein Rv2082-like, partial
Un	NW_005140390.1	9	279	+	106501830	LOC106501830	XP_013817767.1	90	PREDICTED: coiled-coil domain-containing protein 116-like, partial
Un	NW_005140584.1	6	288	+	106501831	LOC106501831	XP_013817768.1	176	PREDICTED: AT-hook DNA-binding motif-containing protein 1-like, partial
Un	NW_005141027.1	65	291	+	106501832	LOC106501832	XP_013817769.1	162	PREDICTED: transcriptional adapter 2-beta-like
Un	NW_005141673.1	4	295	+	106501833	LOC106501833	XP_013817770.1	170	PREDICTED: PHD and RING finger domain-containing protein 1-like, partial
Un	NW_005144821.1	74	319	+	106501836	LOC106501836	XP_013817771.1	110	PREDICTED: transmembrane protein 132A-like, partial
Un	NW_005145206.1	7	318	+	102183595	LOC102183595	XP_005702125.1	104	PREDICTED: keratin, high-sulfur matrix protein, B2A, partial
Un	NW_005145329.1	27	323	+	106501837	LOC106501837	XP_013817772.1	196	PREDICTED: apolipoprotein L3-like
Un	NW_005146201.1	5	331	+	106501838	LOC106501838	XP_013817773.1	109	PREDICTED: guanine nucleotide-binding protein G(z) subunit alpha, partial
Un	NW_005146558.1	7	330	-	106501839	LOC106501839	XP_013817774.1	108	PREDICTED: heparan sulfate glucosamine 3-O-sulfotransferase 3B1-like, partial
Un	NW_005147085.1	6	339	+	106501840	LOC106501840	XP_013817775.1	276	PREDICTED: GTPase IMAP family member 1-like, partial
Un	NW_005147309.1	19	298	+	106501841	LOC106501841	XP_013817776.1	238	PREDICTED: UDP-glucuronosyltransferase 2B18-like
Un	NW_005150491.1	5	374	-	106501844	VASN	XP_013817777.1	174	PREDICTED: vasorin, partial
Un	NW_005151756.1	5	390	+	106501845	LOC106501845	XP_013817778.1	235	PREDICTED: retinoic acid-induced protein 1-like, partial
Un	NW_005152644.1	7	282	+	102185270	LOC102185270	XP_005702131.1	91	PREDICTED: protein FAM127, partial
Un	NW_005152716.1	16	399	+	102185562	LOC102185562	XP_005702132.1	128	PREDICTED: keratin, high-sulfur matrix protein, IIIA3, partial
Un	NW_005153124.1	287	408	+	106501847	LOC106501847	XP_013817779.1	281	PREDICTED: testis-specific serine/threonine-protein kinase 1, partial
Un	NW_005153555.1	145	339	+	106501848	LOC106501848	XP_013817780.1	149	PREDICTED: C-Jun-amino-terminal kinase-interacting protein 3-like, partial
Un	NW_005154386.1	6	422	-	106501849	LOC106501849	XP_013817781.1	139	PREDICTED: melanoma-associated antigen 9-like, partial
Un	NW_005155131.1	6	404	+	106501850	LOC106501850	XP_013817782.1	133	PREDICTED: polycystic kidney disease and receptor for egg jelly-related protein-like, partial
Un	NW_005155537.1	120	386	+	106501851	LOC106501851	XP_013817783.1	174	PREDICTED: obscurin-like, partial
Un	NW_005156110.1	188	442	+	102186480	LOC102186480	XP_005702134.1	85	PREDICTED: histone H2A-Bbd type 1-like, partial
Un	NW_005156604.1	6	455	-	106501853	LOC106501853	XP_013817784.1	150	PREDICTED: sodium channel protein type 10 subunit alpha-like, partial
Un	NW_005157631.1	4	476	+	106501855	LOC106501855	XP_013817785.1	336	PREDICTED: arginine-glutamic acid dipeptide repeats protein-like, partial
Un	NW_005157805.1	100	479	+	102186956	LOC102186956	XP_005702135.2	259	PREDICTED: testis-specific serine/threonine-protein kinase 2, partial
Un	NW_005157997.1	5	235	-	106501856	LOC106501856	XP_013817786.1	203	PREDICTED: complement C4-B-like, partial
Un	NW_005158025.1	14	152	-	102187216	LOC102187216	XP_005702136.2	46	PREDICTED: interferon alpha-inducible protein 27-like protein 2, partial
Un	NW_005158245.1	58	471	+	106501857	LOC106501857	XP_013817787.1	321	PREDICTED: transcription factor E4F1
Un	NW_005158639.1	163	494	-	106501858	LOC106501858	XP_013817788.1	283	PREDICTED: ETS domain-containing transcription factor ERF-like
Un	NW_005158641.1	6	485	+	102187482	LOC102187482	XP_005702137.1	159	PREDICTED: C-X-C chemokine receptor type 2-like, partial
Un	NW_005158884.1	8	493	+	106501859	LOC106501859	XP_013817789.1	162	PREDICTED: atypical chemokine receptor 2-like, partial
Un	NW_005159266.1	3	501	-	102187765	LOC102187765	XP_005702138.2	215	PREDICTED: uncharacterized protein LOC102187765, partial
Un	NW_005159700.1	44	376	+	102188041	LOC102188041	XP_005702139.1	110	PREDICTED: rano class II histocompatibility antigen, A beta chain-like, partial
Un	NW_005159953.1	13	519	-	106501860	LOC106501860	XP_013817790.1	337	PREDICTED: protocadherin gamma-B6-like, partial
Un	NW_005160148.1	16	65	-	106501861	LOC106501861	XP_013817792.1	143	PREDICTED: spidroin-2-like
Un	NW_005160154.1	58	467	-	102188588	LOC102188588	XP_005702141.2	151	PREDICTED: complement C4-A-like, partial
Un	NW_005160663.1	4	528	+	102188852	LOC102188852	XP_005702142.1	175	PREDICTED: TAF5-like RNA polymerase II p300/CBP-associated factor-associated factor 65 kDa subunit 5L, partial
Un	NW_005160964.1	6	174	+	102189306	LOC102189306	XP_005702143.1	55	PREDICTED: V-type proton ATPase subunit G 2-like, partial
Un	NW_005161046.1	72	542	+	106501863	LOC106501863	XP_013817793.1	210	PREDICTED: histone-lysine N-methyltransferase SETD1A-like, partial
Un	NW_005161450.1	1	551	-	100860849	HSP70.1	NP_001272632.1	641	heat shock protein 70.1
Un	NW_005161620.1	8	515	-	106501864	LOC106501864	XP_013817794.1	169	PREDICTED: olfactory receptor 9G4-like, partial
Un	NW_005161920.1	31	513	+	102190127	LOC102190127	XP_005702146.1	147	PREDICTED: serine/arginine-rich splicing factor 2-like, partial
Un	NW_005162636.1	7	383	-	102190408	LOC102190408	XP_005702147.1	80	PREDICTED: ATP-binding cassette sub-family A member 3-like, partial
Un	NW_005162697.1	122	568	+	102190686	LOC102190686	XP_005702148.2	90	PREDICTED: myosin-7-like, partial
Un	NW_005163206.1	8	578	-	106501865	LOC106501865	XP_013817795.1	190	PREDICTED: probable G-protein coupled receptor 33, partial
Un	NW_005163574.1	8	595	-	102190959	LOC102190959	XP_005702149.2	196	PREDICTED: melanoma-associated antigen 9-like, partial
Un	NW_005163779.1	106	591	+	102191236	LOC102191236	XP_013817796.1	87	PREDICTED: cathepsin F-like
Un	NW_005163842.1	76	440	-	106501868	LOC106501868	XP_013817797.1	178	PREDICTED: uncharacterized protein KIAA1467-like, partial
Un	NW_005164288.1	205	518	+	106501869	LOC106501869	XP_013817798.1	265	PREDICTED: probable phospholipid-transporting ATPase VD, partial
Un	NW_005164430.1	20	623	-	102191424	LOC102191424	XP_005702150.2	251	PREDICTED: tryptase-2-like, partial
Un	NW_005164763.1	10	632	-	106501870	LOC106501870	XP_013817799.1	141	PREDICTED: complement C4-B-like, partial
Un	NW_005164931.1	287	611	+	102168344	LOC102168344	XP_005702152.1	108	PREDICTED: collagen alpha-1(XII) chain-like, partial
Un	NW_005165035.1	550	639	-	106501871	LOC106501871	XP_013817800.1	161	PREDICTED: aflatoxin B1 aldehyde reductase member 2
Un	NW_005166030.1	361	667	+	106501873	LOC106501873	XP_013817801.1	193	PREDICTED: cysteine and histidine-rich protein 1-like
Un	NW_005166255.1	11	603	+	106501874	LOC106501874	XP_013817802.1	226	PREDICTED: uncharacterized protein LOC106501874
Un	NW_005166486.1	7	645	-	102169588	LOC102169588	XP_005702154.1	213	PREDICTED: GTPase IMAP family member 2-like, partial
Un	NW_005166878.1	7	600	-	102170603	LOC102170603	XP_005702155.2	111	PREDICTED: AP-2 complex subunit alpha-1-like, partial
Un	NW_005167120.1	21	646	-	106501875	LOC106501875	XP_013817803.1	208	PREDICTED: putative spermatogenesis-associated protein 31D4, partial
Un	NW_005167164.1	54	452	+	100861220	LOC100861220	XP_005702156.2	132	PREDICTED: type II iodothyronine deiodinase
Un	NW_005167468.1	16	520	-	102171600	LOC102171600	XP_005702158.2	212	PREDICTED: somatotropin, partial
Un	NW_005167513.1	482	712	+	106501877	LOC106501877	XP_013817804.1	91	PREDICTED: phosphofurin acidic cluster sorting protein 1-like
Un	NW_005167700.1	113	379	-	106501879	LOC106501879	XP_013817805.1	189	PREDICTED: tRNA (adenine(58)-N(1))-methyltransferase catalytic subunit TRMT61A
Un	NW_005167727.1	72	674	-	102172146	LOC102172146	XP_005702160.1	200	PREDICTED: polyadenylate-binding protein 1-like 2
Un	NW_005167886.1	8	707	-	106501881	LOC106501881	XP_013817806.1	165	PREDICTED: steroid 21-hydroxylase-like, partial
Un	NW_005167959.1	5	724	+	106501882	LOC106501882	XP_013817807.1	240	PREDICTED: polycystic kidney disease and receptor for egg jelly-related protein-like, partial
Un	NW_005168126.1	56	730	-	106501883	LOC106501883	XP_013817808.1	224	PREDICTED: olfactory receptor 52L1-like, partial
Un	NW_005168212.1	5	611	+	102172437	LOC102172437	XP_005702161.2	296	PREDICTED: G-protein coupled receptor family C group 5 member C-like, partial
Un	NW_005168614.1	270	745	+	106501886	LOC106501886	XP_013817809.1	136	PREDICTED: protein very KIND-like, partial
Un	NW_005168620.1	257	751	-	102173088	LOC102173088	XP_005702162.1	164	PREDICTED: diphosphoinositol polyphosphate phosphohydrolase 3-beta
Un	NW_005168684.1	7	572	+	102173385	LOC102173385	XP_005702163.1	188	PREDICTED: olfactory receptor 2B11-like, partial
Un	NW_005168891.1	166	760	-	106501887	LOC106501887	XP_013817810.1	198	PREDICTED: melanoma-associated antigen B3-like, partial
Un	NW_005169044.1	6	764	+	106501888	LOC106501888	XP_013817811.1	253	PREDICTED: olfactory receptor 12D3-like, partial
Un	NW_005169311.1	7	778	-	102173934	LOC102173934	XP_005702164.2	299	PREDICTED: CD276 antigen, partial
Un	NW_005169549.1	118	780	-	106501889	LOC106501889	XP_013817812.1	220	PREDICTED: olfactory receptor 6F1-like, partial
Un	NW_005170282.1	326	816	+	102174204	LOC102174204	XP_005702165.1	86	PREDICTED: signal transducer and activator of transcription 5A-like, partial
Un	NW_005170586.1	44	837	-	102174471	LOC102174471	XP_005702166.2	296	PREDICTED: myeloid cell surface antigen CD33-like
Un	NW_005170906.1	6	725	-	102174739	LOC102174739	XP_005702167.1	240	PREDICTED: olfactory receptor 6B2-like, partial
Un	NW_005170964.1	90	149	-	106501892	LOC106501892	XP_013817813.1	88	PREDICTED: scaffold attachment factor B1-like, partial
Un	NW_005171303.1	6	821	-	102175017	LOC102175017	XP_005702168.1	272	PREDICTED: heterogeneous nuclear ribonucleoprotein H2-like, partial
Un	NW_005171388.1	678	879	-	106501894	LOC106501894	XP_013817814.1	97	PREDICTED: mitochondrial import inner membrane translocase subunit Tim8 A
Un	NW_005171592.1	376	885	+	106501895	LOC106501895	XP_013817815.1	170	PREDICTED: atypical chemokine receptor 2-like, partial
Un	NW_005171668.1	114	796	+	106501896	LOC106501896	XP_013817816.1	217	PREDICTED: GATS-like protein 3
Un	NW_005171725.1	29	782	-	102176040	LOC102176040	XP_005702170.1	101	PREDICTED: mutS protein homolog 5-like, partial
Un	NW_005171823.1	8	895	-	102176323	LOC102176323	XP_005702171.1	151	PREDICTED: tubulin gamma-1 chain-like, partial
Un	NW_005172118.1	49	918	-	102176604	LOC102176604	XP_005702172.1	289	PREDICTED: olfactory receptor 51F2, partial
Un	NW_005172166.1	6	851	-	102176880	LOC102176880	XP_005702173.1	282	PREDICTED: olfactory receptor 52N4-like, partial
Un	NW_005172281.1	36	923	+	102177160	LOC102177160	XP_005702174.2	296	PREDICTED: mucin-5AC-like, partial
Un	NW_005172484.1	713	940	-	102177436	LOC102177436	XP_005702175.1	75	PREDICTED: DNA replication complex GINS protein PSF3-like, partial
Un	NW_005172559.1	218	892	-	106501898	LOC106501898	XP_013817817.1	156	PREDICTED: steroid 17-alpha-hydroxylase/17,20 lyase-like, partial
Un	NW_005172684.1	300	961	+	106501899	LOC106501899	XP_013817818.1	183	PREDICTED: tumor necrosis factor alpha-induced protein 2-like, partial
Un	NW_005173261.1	387	1001	+	102178824	LOC102178824	XP_005702179.1	205	PREDICTED: melanoma-associated antigen 8-like, partial
Un	NW_005173280.1	168	1006	+	102179098	LOC102179098	XP_005702180.2	269	PREDICTED: basigin-like
Un	NW_005173287.1	206	814	-	102179383	LOC102179383	XP_005702181.2	118	PREDICTED: nitric oxide synthase, endothelial-like
Un	NW_005173365.1	135	1000	+	102179667	LOC102179667	XP_005702182.2	394	PREDICTED: F-box only protein 15-like, partial
Un	NW_005173444.1	99	878	-	102180219	LOC102180219	XP_005702184.1	259	PREDICTED: E3 ubiquitin-protein ligase SIAH1-like
Un	NW_005174024.1	130	1055	+	102181033	LOC102181033	XP_005702186.1	309	PREDICTED: olfactory receptor 1B1-like, partial
Un	NW_005174219.1	49	904	+	102181594	LOC102181594	XP_005702187.1	285	PREDICTED: olfactory receptor 2M2-like, partial
Un	NW_005174410.1	186	549	-	102182125	LOC102182125	XP_005702189.2	255	PREDICTED: Niemann-Pick C1 protein-like, partial
Un	NW_005174475.1	73	891	-	102182695	LOC102182695	XP_005702190.2	272	PREDICTED: RE1-silencing transcription factor-like
Un	NW_005174592.1	182	571	-	102183236	LOC102183236	XP_005702191.1	129	PREDICTED: potassium voltage-gated channel subfamily E member 1-like
Un	NW_005174684.1	165	1130	+	106501903	LOC106501903	XP_013817820.1	186	PREDICTED: vacuolar protein sorting-associated protein 13C-like, partial
Un	NW_005174997.1	300	650	+	102183510	LOC102183510	XP_013817821.1	167	PREDICTED: probable rRNA-processing protein EBP2
Un	NW_005175034.1	44	688	+	106501904	LOC106501904	XP_013817822.1	187	PREDICTED: leukocyte-associated immunoglobulin-like receptor 1, partial
Un	NW_005175040.1	478	1173	-	102183690	LOC102183690	XP_005702192.1	231	PREDICTED: protein phosphatase 1 regulatory subunit 3F-like, partial
Un	NW_005175272.1	156	1126	+	102183961	LOC102183961	XP_005702193.1	108	PREDICTED: F-box only protein 11-like
Un	NW_005175502.1	72	1246	-	102184523	LOC102184523	XP_005702194.2	534	PREDICTED: F-box/LRR-repeat protein 6-like
Un	NW_005175536.1	245	1107	-	102184807	LOC102184807	XP_005702195.2	259	PREDICTED: endoplasmic reticulum mannosyl-oligosaccharide 1,2-alpha-mannosidase-like
Un	NW_005175602.1	16	650	-	102185085	LOC102185085	XP_005702196.2	211	PREDICTED: proline-rich protein 23A-like, partial
Un	NW_005175643.1	769	1272	+	102185358	LOC102185358	XP_005702197.2	292	PREDICTED: zinc finger protein OZF
Un	NW_005175698.1	5	657	-	106501907	LOC106501907	XP_013817824.1	259	PREDICTED: collagen alpha-1(III) chain-like, partial
Un	NW_005175777.1	65	1297	-	102185652	LOC102185652	XP_005702198.2	498	PREDICTED: corneodesmosin-like
Un	NW_005175847.1	208	591	+	102185918	LOC102185918	XP_005702199.1	128	PREDICTED: glutaredoxin domain-containing cysteine-rich protein 1, partial
Un	NW_005175880.1	44	895	+	102186393	LOC102186393	XP_005702200.1	283	PREDICTED: olfactory receptor 1361-like
Un	NW_005175950.1	812	1324	-	102187130	LOC102187130	XP_005702201.1	170	PREDICTED: protein ARMCX6-like, partial
Un	NW_005176038.1	1	1344	-	100860849	HSP70.1	NP_001272632.1	641	heat shock protein 70.1
Un	NW_005176141.1	687	968	+	106501908	DIRC1	XP_013817825.1	79	PREDICTED: LOW QUALITY PROTEIN: disrupted in renal carcinoma protein 1, partial
Un	NW_005176326.1	45	1320	+	102187947	LOC102187947	XP_005702204.1	171	PREDICTED: histone deacetylase 6-like, partial
Un	NW_005176329.1	770	1397	+	102188218	LOC102188218	XP_005702205.1	209	PREDICTED: olfactory receptor 52K2-like, partial
Un	NW_005176331.1	446	1402	-	102188498	LOC102188498	XP_005702206.2	318	PREDICTED: olfactory receptor 6
Un	NW_005176459.1	102	808	+	106501910	LOC106501910	XP_013817827.1	226	PREDICTED: DNA replication licensing factor MCM6-like, partial
Un	NW_005176464.1	9	434	-	102188768	LOC102188768	XP_005702207.2	142	PREDICTED: protein FAM151A-like, partial
Un	NW_005176515.1	499	1389	+	106501911	LOC106501911	XP_013817828.1	151	PREDICTED: solute carrier family 2, facilitated glucose transporter member 5-like, partial
Un	NW_005176585.1	284	1352	-	102189033	LOC102189033	XP_005702208.2	225	PREDICTED: Niemann-Pick C1 protein-like, partial
Un	NW_005176632.1	576	858	+	106501913	LOC106501913	XP_013817829.1	372	PREDICTED: serine/threonine-protein kinase 17B
Un	NW_005176674.1	152	606	+	102189308	LOC102189308	XP_005702209.2	210	PREDICTED: inositol hexakisphosphate and diphosphoinositol-pentakisphosphate kinase 1-like, partial
Un	NW_005176923.1	1126	1542	-	102189948	LOC102189948	XP_005702210.1	138	PREDICTED: protein FAM156A/FAM156B-like
Un	NW_005176940.1	329	1501	+	106501914	LOC106501914	XP_013817830.1	178	PREDICTED: DNA polymerase beta-like
Un	NW_005176995.1	464	1384	-	102190513	LOC102190513	XP_005702211.1	186	PREDICTED: cytochrome P450 11B1, mitochondrial-like, partial
Un	NW_005176996.1	619	1614	-	106501916	LOC106501916	XP_013817831.1	236	PREDICTED: unconventional myosin-VIIa-like, partial
Un	NW_005177025.1	576	1623	-	102191043	LOC102191043	XP_013817832.1	242	PREDICTED: transmembrane protein 176A
Un	NW_005177057.1	244	1311	+	102191238	LOC102191238	XP_005702212.2	244	PREDICTED: L-xylulose reductase-like
Un	NW_005177084.1	108	1484	+	102191520	LOC102191520	XP_005702213.1	458	PREDICTED: succinyl-CoA:3-ketoacid coenzyme A transferase 2, mitochondrial-like
Un	NW_005177125.1	495	812	+	106501917	LOC106501917	XP_013817833.1	91	PREDICTED: glycoprotein integral membrane protein 1-like, partial
Un	NW_005177133.1	67	1180	+	102168447	LOC102168447	XP_005702215.2	388	PREDICTED: zinc finger X-linked protein ZXDB-like, partial
Un	NW_005177182.1	29	1689	-	102168723	LOC102168723	XP_005702216.2	718	PREDICTED: helicase SKI2W-like
Un	NW_005177260.1	20	993	-	100750242	CSN1S1	NP_001272624.1	213	alpha-S1-casein precursor
Un	NW_005177313.1	66	607	+	102169381	SLURP1	XP_005702217.1	113	PREDICTED: secreted Ly-6/uPAR-related protein 1, partial
Un	NW_005177501.1	281	468	+	106501918	LOC106501918	XP_013817834.1	130	PREDICTED: meiosis-specific nuclear structural protein 1-like, partial
Un	NW_005177554.1	152	2005	+	106501919	LOC106501919	XP_013817835.1	233	PREDICTED: ATP-dependent RNA helicase DDX19A-like
Un	NW_005177567.1	1709	2026	-	102169957	PGP	XP_005702218.2	323	PREDICTED: phosphoglycolate phosphatase
Un	NW_005177605.1	33	1292	+	102170228	LOC102170228	XP_005702219.2	172	PREDICTED: uncharacterized protein C1orf159-like, partial
Un	NW_005177670.1	8	1697	-	102170511	LOC102170511	XP_005702220.1	275	PREDICTED: E3 ubiquitin-protein ligase listerin-like, partial
Un	NW_005177692.1	8	2198	-	106501921	LOC106501921	XP_013817837.1	730	PREDICTED: polycystic kidney disease and receptor for egg jelly-related protein-like, partial
Un	NW_005177714.1	1092	2031	+	106501922	LOC106501922	XP_013817838.1	98	PREDICTED: calcium/calmodulin-dependent protein kinase type 1G-like, partial
Un	NW_005177750.1	322	2029	-	102170780	LOC102170780	XP_005702221.2	264	PREDICTED: guanylate-binding protein 4-like
Un	NW_005177778.1	1346	1760	-	102171061	LOC102171061	XP_005702222.2	236	PREDICTED: serine-protein kinase ATM-like
Un	NW_005177802.1	455	1492	-	102171329	LOC102171329	XP_005702223.1	345	PREDICTED: cysteinyl leukotriene receptor 2
Un	NW_005177857.1	9	856	-	102171869	LOC102171869	XP_005702224.1	84	PREDICTED: ETS translocation variant 3-like, partial
Un	NW_005177867.1	179	1120	+	102172147	LOC102172147	XP_005702225.1	313	PREDICTED: olfactory receptor 2G3-like
Un	NW_005177881.1	1122	2255	-	102172438	LOC102172438	XP_005702226.1	377	PREDICTED: neuropeptide Y receptor type 4
Un	NW_005177899.1	653	1950	-	106501924	LOC106501924	XP_013817840.1	171	PREDICTED: uncharacterized protein C6orf62 homolog
Un	NW_005177904.1	1054	2323	+	106501925	LOC106501925	XP_013817841.1	181	PREDICTED: ATP-binding cassette sub-family A member 5-like, partial
Un	NW_005177934.1	259	2354	-	102172995	LOC102172995	XP_013817842.1	330	PREDICTED: pyruvate dehydrogenase phosphatase regulatory subunit, mitochondrial-like, partial
Un	NW_005177940.1	2108	2410	+	102173293	LOC102173293	XP_005702229.1	100	PREDICTED: transcription elongation factor A protein-like 7
Un	NW_005177940.1	2108	2410	+	102173293	LOC102173293	XP_013817843.1	100	PREDICTED: transcription elongation factor A protein-like 7
Un	NW_005177950.1	448	3040	+	102173561	LOC102173561	XP_005702230.2	281	PREDICTED: steroid 17-alpha-hydroxylase/17,20 lyase-like
Un	NW_005177955.1	1637	3069	-	102173841	LOC102173841	XP_005702231.1	166	PREDICTED: cyclic AMP-dependent transcription factor ATF-6 beta-like
Un	NW_005177980.1	949	3192	-	102174565	LOC102174565	XP_013817845.1	206	PREDICTED: centrosomal protein of 85 kDa-like
Un	NW_005177984.1	552	2167	-	106501926	LOC106501926	XP_013817846.1	203	PREDICTED: GRAM domain-containing protein 1B-like, partial
Un	NW_005178002.1	7	600	+	102175400	LOC102175400	XP_005702235.2	448	PREDICTED: tubulin alpha chain
Un	NW_005178002.1	2454	4346	-	100861158	LOC100861158	XP_005702234.2	305	PREDICTED: serine/threonine-protein kinase 16
Un	NW_005178005.1	181	4284	+	102175956	LOC102175956	XP_005702236.2	302	PREDICTED: kalirin-like, partial
Un	NW_005178013.1	28	6679	+	102176415	LOC102176415	XP_005702237.2	287	PREDICTED: signal transducer and activator of transcription 5A-like
1	NC_022293.1	53005	110293	-	102190458	-	XP_013819571.1	282	PREDICTED: chloride intracellular channel protein 6
1	NC_022293.1	286733	292862	+	102168299	-	XP_013831701.1	250	PREDICTED: calcipressin-1
1	NC_022293.1	340509	340898	+	102168576	-	XP_005674714.1	129	PREDICTED: potassium voltage-gated channel subfamily E member 1
1	NC_022293.1	340509	340898	+	102168576	-	XP_005674716.1	129	PREDICTED: potassium voltage-gated channel subfamily E member 1
1	NC_022293.1	340509	340898	+	102168576	-	XP_005674715.1	129	PREDICTED: potassium voltage-gated channel subfamily E member 1
1	NC_022293.1	366402	370415	+	102190732	-	XP_013821543.1	135	PREDICTED: uncharacterized protein LOC102190732
1	NC_022293.1	396920	397675	-	102169218	-	XP_005674717.1	251	PREDICTED: uncharacterized protein C21orf140 homolog
1	NC_022293.1	403018	409002	-	102169515	-	XP_005674718.1	58	PREDICTED: small integral membrane protein 11
1	NC_022293.1	420837	421208	-	102169795	-	XP_005674719.1	123	PREDICTED: potassium voltage-gated channel subfamily E member 2
1	NC_022293.1	688027	716486	-	102170087	-	XP_005674720.1	112	PREDICTED: 28S ribosomal protein S6, mitochondrial
1	NC_022293.1	728539	730695	-	102170357	-	XP_005674721.1	718	PREDICTED: sodium/myo-inositol cotransporter
1	NC_022293.1	945878	953178	+	102170632	-	XP_005674722.1	213	PREDICTED: ATP synthase subunit O, mitochondrial
1	NC_022293.1	967441	1138901	-	102171916	-	XP_013818147.1	1721	PREDICTED: intersectin-1 isoform X1
1	NC_022293.1	967441	1138901	-	102171916	-	XP_005674727.1	1721	PREDICTED: intersectin-1 isoform X1
1	NC_022293.1	967441	1138901	-	102171916	-	XP_013818172.1	1716	PREDICTED: intersectin-1 isoform X2
1	NC_022293.1	1021783	1138901	-	102171916	-	XP_013818208.1	1220	PREDICTED: intersectin-1 isoform X3
1	NC_022293.1	1209410	1244071	+	102171097	-	XP_005674724.1	364	PREDICTED: quinone oxidoreductase-like protein 1 isoform X2
1	NC_022293.1	1210155	1239625	+	102171097	-	XP_013818448.1	297	PREDICTED: quinone oxidoreductase-like protein 1 isoform X5
1	NC_022293.1	1210155	1243442	+	102171097	-	XP_013818406.1	343	PREDICTED: quinone oxidoreductase-like protein 1 isoform X4
1	NC_022293.1	1210155	1244071	+	102171097	-	XP_005674723.1	375	PREDICTED: quinone oxidoreductase-like protein 1 isoform X1
1	NC_022293.1	1218097	1244071	+	102171097	-	XP_005674726.1	349	PREDICTED: quinone oxidoreductase-like protein 1 isoform X3
1	NC_022293.1	1218097	1244071	+	102171097	-	XP_013818342.1	349	PREDICTED: quinone oxidoreductase-like protein 1 isoform X3
1	NC_022293.1	1218097	1244071	+	102171097	-	XP_005674725.1	349	PREDICTED: quinone oxidoreductase-like protein 1 isoform X3
1	NC_022293.1	1246080	1254996	+	102190990	-	XP_013818867.1	514	PREDICTED: protein downstream neighbor of Son, partial
1	NC_022293.1	1256638	1286743	-	102173229	-	XP_005674733.1	2456	PREDICTED: protein SON isoform X1
1	NC_022293.1	1256790	1286743	-	102173229	-	XP_005674734.1	2423	PREDICTED: protein SON isoform X2
1	NC_022293.1	1271506	1286743	-	102173229	-	XP_005674736.1	2300	PREDICTED: protein SON isoform X3
1	NC_022293.1	1274068	1286743	-	102173229	-	XP_005674737.1	2105	PREDICTED: protein SON isoform X4
1	NC_022293.1	1290545	1314391	+	102172194	-	XP_005674731.2	1053	PREDICTED: trifunctional purine biosynthetic protein adenosine-3
1	NC_022293.1	1290545	1314391	+	102172194	-	XP_005674730.2	1053	PREDICTED: trifunctional purine biosynthetic protein adenosine-3
1	NC_022293.1	1290545	1314391	+	102172194	-	XP_005674728.2	1053	PREDICTED: trifunctional purine biosynthetic protein adenosine-3
1	NC_022293.1	1290545	1314391	+	102172194	-	XP_005674729.2	1053	PREDICTED: trifunctional purine biosynthetic protein adenosine-3
1	NC_022293.1	1290545	1314391	+	102172194	-	XP_005674732.2	1053	PREDICTED: trifunctional purine biosynthetic protein adenosine-3
1	NC_022293.1	1330159	1331301	+	102174244	-	XP_013818923.1	380	PREDICTED: dnaJ homolog subfamily C member 28
1	NC_022293.1	1374646	1392846	+	102174509	-	XP_005674739.1	158	PREDICTED: transmembrane protein 50B
1	NC_022293.1	1405914	1435285	-	102191269	-	XP_013819097.1	303	PREDICTED: interferon gamma receptor 2 isoform X3
1	NC_022293.1	1413620	1435285	-	102191269	-	XP_013819062.1	355	PREDICTED: interferon gamma receptor 2 isoform X2
1	NC_022293.1	1415687	1435285	-	102191269	-	XP_013819025.1	411	PREDICTED: interferon gamma receptor 2 isoform X1
1	NC_022293.1	1507139	1526588	-	102191552	-	XP_013819137.1	560	PREDICTED: interferon alpha/beta receptor 1
1	NC_022293.1	1604065	1630949	-	102174776	-	XP_005674740.2	317	PREDICTED: interleukin-10 receptor subunit beta
1	NC_022293.1	1635561	1659266	-	102175057	-	XP_005674741.1	534	PREDICTED: interferon alpha/beta receptor 2
1	NC_022293.1	2099152	2099808	+	102175800	-	XP_005674743.1	218	PREDICTED: uncharacterized protein C21orf62 homolog
1	NC_022293.1	2099152	2099808	+	102175800	-	XP_005674742.1	218	PREDICTED: uncharacterized protein C21orf62 homolog
1	NC_022293.1	2123455	2148169	+	102168200	-	XP_013819351.1	731	PREDICTED: PAX3- and PAX7-binding protein 1
1	NC_022293.1	2159398	2250213	+	102176266	-	XP_005674744.1	1571	PREDICTED: synaptojanin-1 isoform X1
1	NC_022293.1	2159398	2246591	+	102176266	-	XP_013819403.1	1311	PREDICTED: synaptojanin-1 isoform X2
1	NC_022293.1	2260356	2272461	+	102177277	-	XP_005674749.1	290	PREDICTED: UPF0769 protein C21orf59 homolog
1	NC_022293.1	2316004	2370823	-	102168484	-	XP_005674801.2	441	PREDICTED: protein eva-1 homolog C
1	NC_022293.1	2445387	2521625	+	102169051	-	XP_013819540.1	2269	PREDICTED: nucleolar pre-ribosomal-associated protein 1
1	NC_022293.1	2525328	2542060	-	102169331	-	XP_005674803.1	167	PREDICTED: melanocortin-2 receptor accessory protein
1	NC_022293.1	2557410	2567905	+	102177562	-	XP_005674750.1	232	PREDICTED: protein Mis18-alpha
1	NC_022293.1	2841843	2934918	-	102169624	-	XP_005674804.1	633	PREDICTED: hormonally up-regulated neu tumor-associated kinase
1	NC_022293.1	3116230	3153637	+	102169904	-	XP_013819659.1	1145	PREDICTED: splicing factor, arginine/serine-rich 15
1	NC_022293.1	3156955	3161474	-	100861196	-	NP_001272479.1	152	superoxide dismutase
1	NC_022293.1	3582118	3742744	+	102170463	-	XP_013819702.1	1582	PREDICTED: LOW QUALITY PROTEIN: T-lymphoma invasion and metastasis-inducing protein 1
1	NC_022293.1	3990639	3991118	+	100861173	-	NP_001272696.1	159	keratin-associated protein 11-1
1	NC_022293.1	4049161	4049418	+	100861181	-	XP_005674752.1	85	PREDICTED: keratin-associated protein 7-1
1	NC_022293.1	4071382	4071570	+	100861182	-	XP_013824454.1	62	PREDICTED: keratin-associated protein 8-1
1	NC_022293.1	4187258	4187650	+	102179810	-	XP_005674755.1	130	PREDICTED: keratin-associated protein 21-1-like
1	NC_022293.1	4380277	4380699	+	100860930	-	XP_005674756.1	140	PREDICTED: uncharacterized protein LOC100860930
1	NC_022293.1	4698844	4699254	-	100861176	-	NP_001272700.1	136	keratin-associated protein 15-1
1	NC_022293.1	4702539	4703030	+	100861175	-	NP_001272699.1	163	keratin associated protein 13.1
1	NC_022293.1	4709491	4709994	-	102180888	-	XP_005674759.1	167	PREDICTED: keratin-associated protein 13-1-like
1	NC_022293.1	4714207	4714677	+	102181160	-	XP_013827400.1	156	PREDICTED: keratin-associated protein 13-1-like
1	NC_022293.1	4754003	4754494	-	102181431	-	XP_005674760.1	163	PREDICTED: keratin-associated protein 13-1-like
1	NC_022293.1	4775362	4775913	+	102181719	-	XP_005674761.2	183	PREDICTED: keratin-associated protein 13-1-like
1	NC_022293.1	4813487	4814155	+	102181992	-	XP_005674762.1	222	PREDICTED: keratin-associated protein 27-1
1	NC_022293.1	4840174	4840728	+	102182256	-	XP_005674763.1	184	PREDICTED: keratin-associated protein 26-1
1	NC_022293.1	4878528	4879301	+	102182538	-	XP_005674764.1	257	PREDICTED: keratin-associated protein 24-1
1	NC_022293.1	4959702	4960379	+	102182828	-	XP_005674765.1	225	PREDICTED: claudin-8
1	NC_022293.1	5017134	5017811	+	102183102	-	XP_005674766.1	225	PREDICTED: claudin-17
1	NC_022293.1	5597066	5767094	+	102183363	-	XP_013819821.1	934	PREDICTED: glutamate receptor ionotropic, kainate 1 isoform X1
1	NC_022293.1	5597066	5767094	+	102183363	-	XP_013819900.1	905	PREDICTED: glutamate receptor ionotropic, kainate 1 isoform X3
1	NC_022293.1	5597066	5748966	+	102183363	-	XP_013819855.1	918	PREDICTED: glutamate receptor ionotropic, kainate 1 isoform X2
1	NC_022293.1	6014777	6030433	-	102171277	-	XP_013819931.1	741	PREDICTED: transcription regulator protein BACH1
1	NC_022293.1	6213373	6256358	-	102183911	-	XP_013820101.1	142	PREDICTED: MAP3K7 C-terminal-like protein isoform X2
1	NC_022293.1	6213373	6257908	-	102183911	-	XP_005674769.1	167	PREDICTED: MAP3K7 C-terminal-like protein isoform X1
1	NC_022293.1	6213373	6256358	-	102183911	-	XP_013820072.1	142	PREDICTED: MAP3K7 C-terminal-like protein isoform X2
1	NC_022293.1	6213373	6257908	-	102183911	-	XP_013820032.1	167	PREDICTED: MAP3K7 C-terminal-like protein isoform X1
1	NC_022293.1	6285867	6286613	-	102183637	-	XP_005674768.1	248	PREDICTED: 39S ribosomal protein L1, mitochondrial-like
1	NC_022293.1	6325971	6339299	+	102184194	-	XP_005674770.1	548	PREDICTED: T-complex protein 1 subunit theta
1	NC_022293.1	6340717	6365362	-	102184473	-	XP_005674773.1	826	PREDICTED: ubiquitin carboxyl-terminal hydrolase 16 isoform X2
1	NC_022293.1	6340717	6368484	-	102184473	-	XP_005674774.1	813	PREDICTED: ubiquitin carboxyl-terminal hydrolase 16 isoform X3
1	NC_022293.1	6340717	6365362	-	102184473	-	XP_013820225.1	827	PREDICTED: ubiquitin carboxyl-terminal hydrolase 16 isoform X1
1	NC_022293.1	6340717	6365362	-	102184473	-	XP_005674771.1	827	PREDICTED: ubiquitin carboxyl-terminal hydrolase 16 isoform X1
1	NC_022293.1	6340717	6368484	-	102184473	-	XP_005674775.1	812	PREDICTED: ubiquitin carboxyl-terminal hydrolase 16 isoform X4
1	NC_022293.1	6340717	6365362	-	102184473	-	XP_005674772.1	827	PREDICTED: ubiquitin carboxyl-terminal hydrolase 16 isoform X1
1	NC_022293.1	6381096	6384095	+	102185502	-	XP_005674776.1	290	PREDICTED: RWD domain-containing protein 2B
1	NC_022293.1	6396172	6452170	+	102185778	-	XP_005674777.1	1813	PREDICTED: E3 ubiquitin-protein ligase listerin
1	NC_022293.1	6477859	6494612	-	102186050	-	XP_005674778.1	214	PREDICTED: hemK methyltransferase family member 2
1	NC_022293.1	6857969	6859360	+	102186518	-	XP_013820612.1	383	PREDICTED: LOW QUALITY PROTEIN: nucleosome assembly protein 1-like 1
1	NC_022293.1	8661654	8710307	+	102172097	-	XP_013820675.1	934	PREDICTED: A disintegrin and metalloproteinase with thrombospondin motifs 5
1	NC_022293.1	8812516	8819233	+	102172386	-	XP_013820731.1	968	PREDICTED: A disintegrin and metalloproteinase with thrombospondin motifs 1
1	NC_022293.1	9110175	9224875	+	102172660	-	XP_013820796.1	258	PREDICTED: cysteine and tyrosine-rich protein 1
1	NC_022293.1	9544503	9792053	+	102186997	-	XP_013820865.1	770	PREDICTED: amyloid beta A4 protein
1	NC_022293.1	9902412	9931055	-	102188975	-	XP_013820952.1	454	PREDICTED: GA-binding protein alpha chain
1	NC_022293.1	9902412	9931055	-	102188975	-	XP_005674791.1	454	PREDICTED: GA-binding protein alpha chain
1	NC_022293.1	9902412	9931055	-	102188975	-	XP_005674790.1	454	PREDICTED: GA-binding protein alpha chain
1	NC_022293.1	9943296	9946988	+	102187983	-	XP_005674786.1	108	PREDICTED: ATP synthase-coupling factor 6, mitochondrial
1	NC_022293.1	9943296	9946988	+	102187983	-	XP_005674787.1	108	PREDICTED: ATP synthase-coupling factor 6, mitochondrial
1	NC_022293.1	9955932	10034800	-	102189619	-	XP_005674793.1	298	PREDICTED: junctional adhesion molecule B
1	NC_022293.1	10073718	10088495	+	102189901	-	XP_005674794.2	335	PREDICTED: 39S ribosomal protein L39, mitochondrial
1	NC_022293.1	14123059	14714919	-	102175058	-	XP_005674813.1	837	PREDICTED: neural cell adhesion molecule 2 isoform X1
1	NC_022293.1	14160323	14714919	-	102175058	-	XP_013821591.1	727	PREDICTED: neural cell adhesion molecule 2 isoform X2
1	NC_022293.1	17403894	17516168	+	102180152	-	XP_005674828.1	868	PREDICTED: enteropeptidase
1	NC_022293.1	17520016	17531912	-	102180425	-	XP_013822362.1	273	PREDICTED: chondrolectin
1	NC_022293.1	18026174	18053009	+	102175802	-	XP_013822400.1	301	PREDICTED: protein EURL homolog isoform X1
1	NC_022293.1	18026174	18056636	+	102175802	-	XP_013822470.1	251	PREDICTED: protein EURL homolog isoform X3
1	NC_022293.1	18026645	18053009	+	102175802	-	XP_005674815.1	297	PREDICTED: protein EURL homolog isoform X2
1	NC_022293.1	18216870	18232900	+	102176267	-	NP_001276877.1	252	protein BTG3
1	NC_022293.1	18233794	18294599	-	102180699	-	XP_013821983.1	410	PREDICTED: coxsackievirus and adenovirus receptor
1	NC_022293.1	19948519	20085591	-	102177278	-	XP_013822835.1	1054	PREDICTED: ubiquitin carboxyl-terminal hydrolase 25 isoform X8
1	NC_022293.1	19948519	20085591	-	102177278	-	XP_013822726.1	1124	PREDICTED: ubiquitin carboxyl-terminal hydrolase 25 isoform X5
1	NC_022293.1	19948519	20085591	-	102177278	-	XP_013822608.1	1168	PREDICTED: ubiquitin carboxyl-terminal hydrolase 25 isoform X1
1	NC_022293.1	19948519	20085591	-	102177278	-	XP_005674818.2	1130	PREDICTED: ubiquitin carboxyl-terminal hydrolase 25 isoform X4
1	NC_022293.1	19948519	20085591	-	102177278	-	XP_013822669.1	1140	PREDICTED: ubiquitin carboxyl-terminal hydrolase 25 isoform X3
1	NC_022293.1	19948519	20085591	-	102177278	-	XP_013822641.1	1152	PREDICTED: ubiquitin carboxyl-terminal hydrolase 25 isoform X2
1	NC_022293.1	19948519	20085591	-	102177278	-	XP_005674820.2	1086	PREDICTED: ubiquitin carboxyl-terminal hydrolase 25 isoform X7
1	NC_022293.1	19948519	20085591	-	102177278	-	XP_005674819.2	1098	PREDICTED: ubiquitin carboxyl-terminal hydrolase 25 isoform X6
1	NC_022293.1	20970315	20973785	+	102178209	-	XP_013822938.1	1156	PREDICTED: nuclear receptor-interacting protein 1
1	NC_022293.1	20970315	20973785	+	102178209	-	XP_005674822.1	1156	PREDICTED: nuclear receptor-interacting protein 1
1	NC_022293.1	20970315	20973785	+	102178209	-	XP_005674821.1	1156	PREDICTED: nuclear receptor-interacting protein 1
1	NC_022293.1	21397157	21454354	+	102178857	-	XP_005674825.1	371	PREDICTED: SAM domain-containing protein SAMSN-1
1	NC_022293.1	21566173	21576867	+	102179318	-	XP_005674826.1	471	PREDICTED: heat shock 70 kDa protein 13
1	NC_022293.1	21587713	21702342	-	102181811	-	XP_013822260.1	1373	PREDICTED: multidrug resistance-associated protein 1
1	NC_022293.1	21723852	21736655	-	102179596	-	XP_013823146.1	229	PREDICTED: splicing regulator RBM11 isoform X2
1	NC_022293.1	21723852	21739788	-	102179596	-	XP_005674827.1	246	PREDICTED: splicing regulator RBM11 isoform X1
1	NC_022293.1	22150044	22808065	-	102182257	-	XP_005674833.1	1443	PREDICTED: roundabout homolog 2 isoform X2
1	NC_022293.1	22150044	23620524	-	102182257	-	XP_013823389.1	1401	PREDICTED: roundabout homolog 2 isoform X4
1	NC_022293.1	22150044	23620524	-	102182257	-	XP_013823301.1	1534	PREDICTED: roundabout homolog 2 isoform X1
1	NC_022293.1	22150044	22808065	-	102182257	-	XP_005674834.1	1382	PREDICTED: roundabout homolog 2 isoform X5
1	NC_022293.1	22150044	22808065	-	102182257	-	XP_005674835.1	1378	PREDICTED: roundabout homolog 2 isoform X6
1	NC_022293.1	22150044	23620524	-	102182257	-	XP_013823346.1	1405	PREDICTED: roundabout homolog 2 isoform X3
1	NC_022293.1	22821295	22945961	+	102182910	-	XP_013823219.1	320	PREDICTED: LOW QUALITY PROTEIN: uncharacterized protein LOC102182910
1	NC_022293.1	24181031	24240555	-	102183181	-	XP_005674836.1	508	PREDICTED: lipase member I
1	NC_022293.1	24615526	24616161	-	102183454	-	XP_013823667.1	211	PREDICTED: LOW QUALITY PROTEIN: regulator of G-protein signaling 2-like
1	NC_022293.1	24955195	25406750	-	102183726	-	XP_013823760.1	1622	PREDICTED: roundabout homolog 1 isoform X2
1	NC_022293.1	24955195	25406750	-	102183726	-	XP_013823730.1	1628	PREDICTED: roundabout homolog 1 isoform X1
1	NC_022293.1	24955195	25406750	-	102183726	-	XP_013823983.1	1567	PREDICTED: roundabout homolog 1 isoform X8
1	NC_022293.1	24955195	25406750	-	102183726	-	XP_013823929.1	1576	PREDICTED: roundabout homolog 1 isoform X7
1	NC_022293.1	24955229	25406750	-	102183726	-	XP_005674839.1	1614	PREDICTED: roundabout homolog 1 isoform X3
1	NC_022293.1	24955229	25406750	-	102183726	-	XP_005674842.1	1550	PREDICTED: roundabout homolog 1 isoform X9
1	NC_022293.1	24955229	26069397	-	102183726	-	XP_005674838.1	1650	PREDICTED: roundabout homolog 1 isoform X6
1	NC_022293.1	24955229	26069397	-	102183726	-	XP_005674837.1	1653	PREDICTED: roundabout homolog 1 isoform X5
1	NC_022293.1	24955229	25406750	-	102183726	-	XP_005674840.1	1605	PREDICTED: roundabout homolog 1 isoform X4
1	NC_022293.1	27939123	28175060	-	102186052	-	XP_013824067.1	705	PREDICTED: 1,4-alpha-glucan-branching enzyme
1	NC_022293.1	31698918	32984902	+	102186519	-	XP_005674846.1	435	PREDICTED: cell adhesion molecule 2 isoform X2
1	NC_022293.1	31698918	32984902	+	102186519	-	XP_005674848.1	404	PREDICTED: cell adhesion molecule 2 isoform X3
1	NC_022293.1	31698918	32984902	+	102186519	-	XP_005674845.2	444	PREDICTED: cell adhesion molecule 2 isoform X1
1	NC_022293.1	33966397	34019894	-	102169626	-	XP_005709694.1	385	PREDICTED: LOW QUALITY PROTEIN: transcription cofactor vestigial-like protein 3
1	NC_022293.1	34284134	34314221	+	102187985	-	XP_005674849.1	213	PREDICTED: charged multivesicular body protein 2b
1	NC_022293.1	34320525	34336215	-	100860809	-	NP_001272602.1	291	pituitary-specific positive transcription factor 1
1	NC_022293.1	34320525	34336215	-	100860809	-	XP_005674850.1	317	PREDICTED: pituitary-specific positive transcription factor 1 isoform X1
1	NC_022293.1	34894259	34895359	+	102188708	-	XP_005674852.1	366	PREDICTED: 5-hydroxytryptamine receptor 1F
1	NC_022293.1	34944042	34944545	-	102189159	-	XP_005674853.1	167	PREDICTED: CGG triplet repeat-binding protein 1
1	NC_022293.1	34975482	35032875	+	102189621	-	XP_005674856.2	1147	PREDICTED: zinc finger protein 654
1	NC_022293.1	35042498	35048713	+	102190070	-	XP_013824909.1	390	PREDICTED: uncharacterized protein C3orf38 homolog isoform X2
1	NC_022293.1	35042498	35048713	+	102190070	-	XP_013824879.1	391	PREDICTED: uncharacterized protein C3orf38 homolog isoform X1
1	NC_022293.1	35978046	36386207	+	102190819	-	XP_005674860.1	983	PREDICTED: ephrin type-A receptor 3 isoform X2
1	NC_022293.1	35978046	36386207	+	102190819	-	XP_005674859.1	984	PREDICTED: ephrin type-A receptor 3 isoform X1
1	NC_022293.1	37041504	37110047	-	102191271	-	XP_005674861.1	675	PREDICTED: vitamin K-dependent protein S
1	NC_022293.1	37120605	37199474	+	102168387	-	XP_005674866.1	322	PREDICTED: ADP-ribosylation factor-like protein 13B isoform X2
1	NC_022293.1	37120605	37199474	+	102168387	-	XP_005674864.1	429	PREDICTED: ADP-ribosylation factor-like protein 13B isoform X1
1	NC_022293.1	37162970	37163854	-	102191554	-	XP_005674863.1	294	PREDICTED: syntaxin-19
1	NC_022293.1	37162970	37163854	-	102191554	-	XP_013825188.1	294	PREDICTED: syntaxin-19
1	NC_022293.1	37209304	37267996	+	102169053	-	XP_005674867.1	338	PREDICTED: putative methyltransferase NSUN3
1	NC_022293.1	39854076	40825210	+	102170633	-	XP_013827645.1	1109	PREDICTED: ephrin type-A receptor 6 isoform X6
1	NC_022293.1	39854076	40051681	+	102170633	-	XP_013827609.1	370	PREDICTED: ephrin type-A receptor 6 isoform X5
1	NC_022293.1	39854076	40825210	+	102170633	-	XP_013827477.1	1167	PREDICTED: ephrin type-A receptor 6 isoform X1
1	NC_022293.1	39854076	40094830	+	102170633	-	XP_013827585.1	374	PREDICTED: ephrin type-A receptor 6 isoform X4
1	NC_022293.1	39854076	40825210	+	102170633	-	XP_013827511.1	1151	PREDICTED: ephrin type-A receptor 6 isoform X2
1	NC_022293.1	39854076	40825210	+	102170633	-	XP_013827547.1	1125	PREDICTED: ephrin type-A receptor 6 isoform X3
1	NC_022293.1	40268949	40269704	+	106503253	-	XP_013827711.1	190	PREDICTED: 40S ribosomal protein SA-like
1	NC_022293.1	40846330	40875655	+	102170911	-	XP_013827831.1	193	PREDICTED: ADP-ribosylation factor-like protein 6
1	NC_022293.1	40897752	41020594	+	102187986	-	XP_013825360.1	2976	PREDICTED: very large A-kinase anchor protein
1	NC_022293.1	41022435	41048589	-	102171372	-	XP_005674871.1	461	PREDICTED: bifunctional lysine-specific demethylase and histidyl-hydroxylase MINA isoform X1
1	NC_022293.1	41022435	41048589	-	102171372	-	XP_013827934.1	460	PREDICTED: bifunctional lysine-specific demethylase and histidyl-hydroxylase MINA isoform X2
1	NC_022293.1	41066950	41113915	-	102171820	-	XP_005674873.1	468	PREDICTED: gamma-aminobutyric acid receptor subunit rho-3
1	NC_022293.1	41138314	41139237	+	102172099	-	XP_005674874.1	307	PREDICTED: olfactory receptor 5AC1-like
1	NC_022293.1	41157622	41158545	+	102188254	-	XP_005674935.1	307	PREDICTED: olfactory receptor 5AC1-like
1	NC_022293.1	41176246	41177166	+	102172388	-	XP_005674875.1	306	PREDICTED: olfactory receptor 5AC1-like
1	NC_022293.1	41189924	41190847	+	102172662	-	XP_005674876.1	307	PREDICTED: olfactory receptor 5AC1-like
1	NC_022293.1	41224924	41225853	+	102188532	-	XP_005674936.1	309	PREDICTED: olfactory receptor 5AC1-like
1	NC_022293.1	41243127	41244056	+	102172936	-	XP_005674877.1	309	PREDICTED: olfactory receptor 5H2-like
1	NC_022293.1	41267167	41268093	+	102188800	-	XP_005674937.1	308	PREDICTED: olfactory receptor 5K1-like
1	NC_022293.1	41299468	41300399	+	102189622	-	XP_013825583.1	309	PREDICTED: LOW QUALITY PROTEIN: olfactory receptor 5H2-like
1	NC_022293.1	41323381	41324310	+	102173231	-	XP_005674878.1	309	PREDICTED: olfactory receptor 5H2-like
1	NC_022293.1	41371472	41372398	+	102173783	-	XP_005674879.1	308	PREDICTED: olfactory receptor 187-like
1	NC_022293.1	41394415	41395344	+	102190734	-	XP_013826914.1	309	PREDICTED: olfactory receptor 5H2-like
1	NC_022293.1	41407612	41410319	+	102190992	-	XP_013825786.1	349	PREDICTED: olfactory receptor 5H14-like
1	NC_022293.1	41423094	41424023	+	102174067	-	XP_005674880.1	309	PREDICTED: olfactory receptor 5H2-like
1	NC_022293.1	41463668	41464603	+	102191272	-	XP_013827058.1	311	PREDICTED: olfactory receptor 5K4-like
1	NC_022293.1	41483998	41485004	+	102168202	-	XP_013825905.1	308	PREDICTED: LOW QUALITY PROTEIN: olfactory receptor 5K3-like
1	NC_022293.1	41548259	41549227	+	102174337	-	XP_005674881.1	322	PREDICTED: olfactory receptor 5K1
1	NC_022293.1	41575990	41580765	-	102174598	-	XP_005674882.1	253	PREDICTED: claudin domain-containing protein 1
1	NC_022293.1	41591533	41592621	+	102174876	-	XP_005674883.1	362	PREDICTED: G-protein coupled receptor 15
1	NC_022293.1	41644395	41657241	-	102168486	-	XP_013828052.1	449	PREDICTED: oxygen-dependent coproporphyrinogen-III oxidase, mitochondrial
1	NC_022293.1	41691234	41695579	+	102168768	-	XP_005674939.1	196	PREDICTED: soma ferritin
1	NC_022293.1	41833399	41866967	+	102175162	-	XP_013828141.1	332	PREDICTED: type 2 lactosamine alpha-2,3-sialyltransferase isoform X1
1	NC_022293.1	41833399	41870275	+	102175162	-	XP_005674884.1	331	PREDICTED: type 2 lactosamine alpha-2,3-sialyltransferase isoform X2
1	NC_022293.1	41833399	41866967	+	102175162	-	XP_013828170.1	332	PREDICTED: type 2 lactosamine alpha-2,3-sialyltransferase isoform X1
1	NC_022293.1	41875214	41952713	-	102169054	-	XP_005674940.2	779	PREDICTED: discoidin, CUB and LCCL domain-containing protein 2
1	NC_022293.1	42815911	42846976	+	102175894	-	XP_005674886.1	771	PREDICTED: collagen alpha-1(VIII) chain isoform X1
1	NC_022293.1	42841862	42846976	+	102175894	-	XP_005674887.1	745	PREDICTED: collagen alpha-1(VIII) chain isoform X2
1	NC_022293.1	42841862	42846976	+	102175894	-	XP_005674888.1	745	PREDICTED: collagen alpha-1(VIII) chain isoform X2
1	NC_022293.1	42861362	43258477	+	102169334	-	XP_013828483.1	279	PREDICTED: protein CMSS1
1	NC_022293.1	42889118	42985906	-	102176560	-	XP_013828352.1	1130	PREDICTED: filamin A-interacting protein 1-like isoform X1
1	NC_022293.1	42889118	42909950	-	102176560	-	XP_005674890.1	937	PREDICTED: filamin A-interacting protein 1-like isoform X2
1	NC_022293.1	43262497	43287675	+	102177192	-	XP_005674892.1	343	PREDICTED: cell cycle control protein 50C
1	NC_022293.1	43336464	43390673	+	102177469	-	XP_005674894.2	700	PREDICTED: TBC1 domain family member 23
1	NC_022293.1	43403150	43417498	+	102178306	-	XP_013828582.1	283	PREDICTED: omega-amidase NIT2
1	NC_022293.1	43431478	43466757	-	102178662	-	XP_005674898.2	616	PREDICTED: mitochondrial import receptor subunit TOM70
1	NC_022293.1	43467986	43508467	+	102178944	-	XP_005674899.2	228	PREDICTED: leukemia NUP98 fusion partner 1 isoform X1
1	NC_022293.1	43487300	43508467	+	102178944	-	XP_013828765.1	221	PREDICTED: leukemia NUP98 fusion partner 1 isoform X2
1	NC_022293.1	43487300	43508467	+	102178944	-	XP_005674900.2	221	PREDICTED: leukemia NUP98 fusion partner 1 isoform X2
1	NC_022293.1	43493365	43508467	+	102178944	-	XP_013828898.1	207	PREDICTED: leukemia NUP98 fusion partner 1 isoform X3
1	NC_022293.1	43493365	43508467	+	102178944	-	XP_005674902.2	207	PREDICTED: leukemia NUP98 fusion partner 1 isoform X3
1	NC_022293.1	43493365	43508467	+	102178944	-	XP_005674903.2	207	PREDICTED: leukemia NUP98 fusion partner 1 isoform X3
1	NC_022293.1	43493365	43508467	+	102178944	-	XP_005674901.2	207	PREDICTED: leukemia NUP98 fusion partner 1 isoform X3
1	NC_022293.1	43493365	43508467	+	102178944	-	XP_005674904.2	207	PREDICTED: leukemia NUP98 fusion partner 1 isoform X3
1	NC_022293.1	43530493	43598136	+	102180153	-	XP_005674906.1	253	PREDICTED: transmembrane protein 45A isoform X2
1	NC_022293.1	43530493	43598136	+	102180153	-	XP_005674905.1	282	PREDICTED: transmembrane protein 45A isoform X1
1	NC_022293.1	43753015	43782052	+	102180889	-	XP_005674910.1	275	PREDICTED: transmembrane protein 45A isoform X2
1	NC_022293.1	43753015	43782052	+	102180889	-	XP_013829159.1	275	PREDICTED: transmembrane protein 45A isoform X2
1	NC_022293.1	43753015	43778237	+	102180889	-	XP_005674909.1	294	PREDICTED: transmembrane protein 45A isoform X1
1	NC_022293.1	43753015	43778237	+	102180889	-	XP_005674908.1	294	PREDICTED: transmembrane protein 45A isoform X1
1	NC_022293.1	43806077	43870710	+	102181536	-	XP_005674911.1	795	PREDICTED: adhesion G-protein coupled receptor G7
1	NC_022293.1	43886499	43914733	+	102181812	-	XP_005674913.1	400	PREDICTED: protein TFG isoform X2
1	NC_022293.1	43886499	43914733	+	102181812	-	XP_005674912.1	401	PREDICTED: protein TFG isoform X1
1	NC_022293.1	43886499	43914733	+	102181812	-	XP_005674915.1	396	PREDICTED: protein TFG isoform X3
1	NC_022293.1	43916601	44208468	-	102182911	-	XP_013830159.1	1065	PREDICTED: target of Nesh-SH3 isoform X26
1	NC_022293.1	43916601	44208468	-	102182911	-	XP_013829737.1	1629	PREDICTED: target of Nesh-SH3 isoform X16
1	NC_022293.1	43916601	44208468	-	102182911	-	XP_013829439.1	1683	PREDICTED: target of Nesh-SH3 isoform X6
1	NC_022293.1	43916601	44208468	-	102182911	-	XP_013829525.1	1678	PREDICTED: target of Nesh-SH3 isoform X9
1	NC_022293.1	43916601	44208468	-	102182911	-	XP_013830280.1	944	PREDICTED: target of Nesh-SH3 isoform X29
1	NC_022293.1	43916601	44208468	-	102182911	-	XP_013829978.1	1237	PREDICTED: target of Nesh-SH3 isoform X22
1	NC_022293.1	43916601	44208468	-	102182911	-	XP_013829692.1	1653	PREDICTED: target of Nesh-SH3 isoform X15
1	NC_022293.1	43916601	44208468	-	102182911	-	XP_013830121.1	1115	PREDICTED: target of Nesh-SH3 isoform X25
1	NC_022293.1	43916601	44208468	-	102182911	-	XP_013829590.1	1667	PREDICTED: target of Nesh-SH3 isoform X12
1	NC_022293.1	43916601	44208468	-	102182911	-	XP_013829498.1	1678	PREDICTED: target of Nesh-SH3 isoform X8
1	NC_022293.1	43916601	44208468	-	102182911	-	XP_013829402.1	1683	PREDICTED: target of Nesh-SH3 isoform X5
1	NC_022293.1	43916601	44208468	-	102182911	-	XP_013829813.1	1603	PREDICTED: target of Nesh-SH3 isoform X18
1	NC_022293.1	43916601	44208468	-	102182911	-	XP_013830348.1	1123	PREDICTED: target of Nesh-SH3 isoform X31
1	NC_022293.1	43916601	44208468	-	102182911	-	XP_013829246.1	1703	PREDICTED: target of Nesh-SH3 isoform X1
1	NC_022293.1	43916601	44208468	-	102182911	-	XP_013830075.1	1123	PREDICTED: target of Nesh-SH3 isoform X24
1	NC_022293.1	43916601	44208468	-	102182911	-	XP_013829927.1	1328	PREDICTED: target of Nesh-SH3 isoform X21
1	NC_022293.1	43916601	44208468	-	102182911	-	XP_013829663.1	1655	PREDICTED: target of Nesh-SH3 isoform X14
1	NC_022293.1	43916601	44208468	-	102182911	-	XP_013829368.1	1687	PREDICTED: target of Nesh-SH3 isoform X4
1	NC_022293.1	43916601	44208468	-	102182911	-	XP_013829477.1	1683	PREDICTED: target of Nesh-SH3 isoform X7
1	NC_022293.1	43916601	44208468	-	102182911	-	XP_013830320.1	919	PREDICTED: target of Nesh-SH3 isoform X30
1	NC_022293.1	43916601	44208468	-	102182911	-	XP_013829777.1	1629	PREDICTED: target of Nesh-SH3 isoform X17
1	NC_022293.1	43916601	44208468	-	102182911	-	XP_013830034.1	1164	PREDICTED: target of Nesh-SH3 isoform X23
1	NC_022293.1	43916601	44208468	-	102182911	-	XP_013829625.1	1663	PREDICTED: target of Nesh-SH3 isoform X13
1	NC_022293.1	43916601	44208468	-	102182911	-	XP_013829863.1	1505	PREDICTED: target of Nesh-SH3 isoform X19
1	NC_022293.1	43916601	44208468	-	102182911	-	XP_013829284.1	1692	PREDICTED: target of Nesh-SH3 isoform X2
1	NC_022293.1	43916601	44208468	-	102182911	-	XP_013830239.1	1018	PREDICTED: target of Nesh-SH3 isoform X28
1	NC_022293.1	43916601	44208468	-	102182911	-	XP_013829579.1	1678	PREDICTED: target of Nesh-SH3 isoform X11
1	NC_022293.1	43916601	44208468	-	102182911	-	XP_013830196.1	1040	PREDICTED: target of Nesh-SH3 isoform X27
1	NC_022293.1	43916601	44208468	-	102182911	-	XP_013829568.1	1678	PREDICTED: target of Nesh-SH3 isoform X10
1	NC_022293.1	43916601	44208468	-	102182911	-	XP_013829893.1	1368	PREDICTED: target of Nesh-SH3 isoform X20
1	NC_022293.1	43916601	44208468	-	102182911	-	XP_013829321.1	1689	PREDICTED: target of Nesh-SH3 isoform X3
1	NC_022293.1	44458852	44531312	-	102183182	-	XP_013826025.1	1252	PREDICTED: interphotoreceptor matrix proteoglycan 2
1	NC_022293.1	44534713	44678583	-	102183912	-	XP_013830712.1	981	PREDICTED: sentrin-specific protease 7 isoform X5
1	NC_022293.1	44534713	44678583	-	102183912	-	XP_013830563.1	1047	PREDICTED: sentrin-specific protease 7 isoform X1
1	NC_022293.1	44534713	44678583	-	102183912	-	XP_013830668.1	982	PREDICTED: sentrin-specific protease 7 isoform X4
1	NC_022293.1	44534713	44678583	-	102183912	-	XP_013830639.1	1006	PREDICTED: sentrin-specific protease 7 isoform X3
1	NC_022293.1	44534713	44678583	-	102183912	-	XP_013830610.1	1046	PREDICTED: sentrin-specific protease 7 isoform X2
1	NC_022293.1	44534713	44678583	-	102183912	-	XP_005674921.1	916	PREDICTED: sentrin-specific protease 7 isoform X6
1	NC_022293.1	44679915	44685339	+	102183455	-	XP_013830962.1	367	PREDICTED: putative protein FAM172B isoform X2
1	NC_022293.1	44681815	44685339	+	102183455	-	XP_013830921.1	378	PREDICTED: putative protein FAM172B isoform X1
1	NC_022293.1	44699552	44700814	+	102184375	-	XP_005674924.1	420	PREDICTED: mitochondrial ribonuclease P protein 1
1	NC_022293.1	44699552	44700814	+	102184375	-	XP_005674923.1	420	PREDICTED: mitochondrial ribonuclease P protein 1
1	NC_022293.1	44699552	44700814	+	102184375	-	XP_005674922.1	420	PREDICTED: mitochondrial ribonuclease P protein 1
1	NC_022293.1	44711073	44724013	+	102169907	-	XP_013831004.1	178	PREDICTED: PEST proteolytic signal-containing nuclear protein
1	NC_022293.1	44737730	44764832	-	102185037	-	XP_005674925.2	1171	PREDICTED: zinc finger and BTB domain-containing protein 11
1	NC_022293.1	44767593	44772871	-	102185310	-	XP_005674926.1	157	PREDICTED: 60S ribosomal protein L24
1	NC_022293.1	44772998	44804410	+	102185605	-	XP_013826093.1	971	PREDICTED: centrosomal protein of 97 kDa
1	NC_022293.1	44831730	44881079	+	102186156	-	XP_005674928.1	559	PREDICTED: NXPE family member 3
1	NC_022293.1	44910387	44917672	+	102186434	-	XP_005674929.2	719	PREDICTED: NF-kappa-B inhibitor zeta
1	NC_022293.1	45614801	45662583	+	102186720	-	XP_005674930.1	415	PREDICTED: zona pellucida-like domain-containing protein 1
1	NC_022293.1	48706969	48707967	+	106503059	-	XP_013826322.1	222	PREDICTED: uncharacterized protein LOC106503059, partial
1	NC_022293.1	48710437	48932447	+	102171011	-	XP_013826379.1	639	PREDICTED: CD166 antigen
1	NC_022293.1	49028847	49248717	-	102186998	-	XP_013831271.1	983	PREDICTED: E3 ubiquitin-protein ligase CBL-B isoform X1
1	NC_022293.1	49028847	49248717	-	102186998	-	XP_013831297.1	983	PREDICTED: E3 ubiquitin-protein ligase CBL-B isoform X1
1	NC_022293.1	49028847	49248717	-	102186998	-	XP_005674932.1	939	PREDICTED: E3 ubiquitin-protein ligase CBL-B isoform X2
1	NC_022293.1	49028847	49248717	-	102186998	-	XP_013831256.1	983	PREDICTED: E3 ubiquitin-protein ligase CBL-B isoform X1
1	NC_022293.1	49028847	49248717	-	102186998	-	XP_013831354.1	934	PREDICTED: E3 ubiquitin-protein ligase CBL-B isoform X3
1	NC_022293.1	50699772	50700758	+	102172389	-	XP_005674944.1	328	PREDICTED: coiled-coil domain-containing protein 54
1	NC_022293.1	50699772	50700758	+	102172389	-	XP_013832269.1	328	PREDICTED: coiled-coil domain-containing protein 54
1	NC_022293.1	51085500	51173569	+	102172663	-	XP_005674945.1	942	PREDICTED: HMG box transcription factor BBX isoform X1
1	NC_022293.1	51085500	51173569	+	102172663	-	XP_005674951.1	912	PREDICTED: HMG box transcription factor BBX isoform X3
1	NC_022293.1	51085500	51173569	+	102172663	-	XP_005674947.1	942	PREDICTED: HMG box transcription factor BBX isoform X1
1	NC_022293.1	51085500	51173569	+	102172663	-	XP_013817873.1	942	PREDICTED: HMG box transcription factor BBX isoform X1
1	NC_022293.1	51085500	51173569	+	102172663	-	XP_005674950.1	939	PREDICTED: HMG box transcription factor BBX isoform X2
1	NC_022293.1	51462330	51520260	-	102171100	-	XP_013817900.1	306	PREDICTED: leukocyte surface antigen CD47 isoform X3
1	NC_022293.1	51462334	51520260	-	102171100	-	XP_013817890.1	324	PREDICTED: leukocyte surface antigen CD47 isoform X1
1	NC_022293.1	51462334	51520260	-	102171100	-	XP_013817897.1	313	PREDICTED: leukocyte surface antigen CD47 isoform X2
1	NC_022293.1	51620251	51689456	-	102174511	-	XP_005674952.2	429	PREDICTED: intraflagellar transport protein 57 homolog
1	NC_022293.1	51820063	51834571	+	102174779	-	XP_013817912.1	407	PREDICTED: HERV-H LTR-associating protein 2
1	NC_022293.1	51837428	51966337	-	102175331	-	XP_013817907.1	1715	PREDICTED: LOW QUALITY PROTEIN: myosin-15
1	NC_022293.1	52027009	52052615	-	102175617	-	XP_005674955.1	908	PREDICTED: protein CIP2A
1	NC_022293.1	52077170	52168234	+	102171374	-	XP_013831540.1	1171	PREDICTED: E3 ubiquitin-protein ligase DZIP3
1	NC_022293.1	52225794	52226563	-	102171652	-	XP_005675026.2	60	PREDICTED: resistin-like beta
1	NC_022293.1	52297003	52341957	+	102175896	-	XP_005674956.1	193	PREDICTED: T-cell receptor-associated transmembrane adapter 1
1	NC_022293.1	52392206	52431329	-	102171919	-	XP_013831602.1	181	PREDICTED: LOW QUALITY PROTEIN: guanylyl cyclase-activating protein 3
1	NC_022293.1	52438674	52605567	-	102172196	-	XP_005675028.1	1013	PREDICTED: MORC family CW-type zinc finger protein 1
1	NC_022293.1	52771338	52784069	-	102176362	-	XP_005674957.1	315	PREDICTED: developmental pluripotency-associated protein 2
1	NC_022293.1	52807269	52815187	-	102176642	-	XP_005674958.1	302	PREDICTED: developmental pluripotency-associated protein 4
1	NC_022293.1	54408795	54409698	-	102172760	-	XP_005675029.1	166	PREDICTED: uncharacterized protein LOC102172760
1	NC_022293.1	54596145	54619891	+	102173039	-	XP_013817928.1	549	PREDICTED: nectin-3 isoform X1
1	NC_022293.1	54596145	54654172	+	102173039	-	XP_013817930.1	433	PREDICTED: nectin-3 isoform X3
1	NC_022293.1	54596145	54674443	+	102173039	-	XP_005675030.2	511	PREDICTED: nectin-3 isoform X2
1	NC_022293.1	54936472	55036256	+	102177470	-	XP_005674960.1	567	PREDICTED: T-cell surface protein tactile
1	NC_022293.1	54975118	54975771	-	102177193	-	XP_005674959.1	217	PREDICTED: zinc finger BED domain-containing protein 2
1	NC_022293.1	55057265	55107804	+	102177750	-	XP_005674961.1	340	PREDICTED: PI-PLC X domain-containing protein 2
1	NC_022293.1	55230179	55352782	+	102178395	-	XP_005674963.1	1236	PREDICTED: pleckstrin homology-like domain family B member 2 isoform X4
1	NC_022293.1	55230179	55352782	+	102178395	-	XP_013817952.1	1184	PREDICTED: pleckstrin homology-like domain family B member 2 isoform X6
1	NC_022293.1	55230179	55352782	+	102178395	-	XP_005674962.1	1279	PREDICTED: pleckstrin homology-like domain family B member 2 isoform X3
1	NC_022293.1	55230179	55352782	+	102178395	-	XP_013817939.1	1298	PREDICTED: pleckstrin homology-like domain family B member 2 isoform X2
1	NC_022293.1	55230179	55352782	+	102178395	-	XP_005674964.1	1231	PREDICTED: pleckstrin homology-like domain family B member 2 isoform X5
1	NC_022293.1	55230179	55352782	+	102178395	-	XP_013817937.1	1341	PREDICTED: pleckstrin homology-like domain family B member 2 isoform X1
1	NC_022293.1	55360498	55397790	+	102179319	-	XP_013817960.1	500	PREDICTED: LOW QUALITY PROTEIN: uncharacterized protein LOC102179319
1	NC_022293.1	55427904	55473001	+	102179982	-	XP_005674969.1	717	PREDICTED: transmembrane protease serine 7
1	NC_022293.1	55483177	55519167	+	102180257	-	XP_005674970.2	229	PREDICTED: TPA-induced transmembrane protein
1	NC_022293.1	55526631	55543699	-	102180536	-	XP_013832685.1	155	PREDICTED: germinal center-associated signaling and motility protein isoform X2
1	NC_022293.1	55526631	55543699	-	102180536	-	XP_005674971.1	178	PREDICTED: germinal center-associated signaling and motility protein isoform X1
1	NC_022293.1	55554553	55669709	-	102173332	-	XP_005675031.1	1244	PREDICTED: sodium/hydrogen exchanger 10
1	NC_022293.1	55725474	55745062	+	102181162	-	XP_005674973.1	267	PREDICTED: OX-2 membrane glycoprotein isoform X2
1	NC_022293.1	55730012	55745062	+	102181162	-	XP_013817982.1	242	PREDICTED: OX-2 membrane glycoprotein isoform X3
1	NC_022293.1	55730837	55745062	+	102181162	-	XP_005674974.2	274	PREDICTED: OX-2 membrane glycoprotein isoform X1
1	NC_022293.1	55776064	55777398	+	102173607	-	XP_013817992.1	296	PREDICTED: regulator of nonsense transcripts 3B-like, partial
1	NC_022293.1	55838598	55870890	-	102181629	-	XP_005674977.1	244	PREDICTED: B- and T-lymphocyte attenuator isoform X2
1	NC_022293.1	55838598	55870890	-	102181629	-	XP_005674976.1	291	PREDICTED: B- and T-lymphocyte attenuator isoform X1
1	NC_022293.1	55913274	55947090	-	102182258	-	XP_005674978.1	314	PREDICTED: ubiquitin-like-conjugating enzyme ATG3
1	NC_022293.1	55949354	55967458	+	102182539	-	XP_005674980.1	424	PREDICTED: probable UDP-sugar transporter protein SLC35A5 isoform X2
1	NC_022293.1	55949354	55967458	+	102182539	-	XP_005674979.1	425	PREDICTED: probable UDP-sugar transporter protein SLC35A5 isoform X1
1	NC_022293.1	55980988	56016861	-	102173884	-	XP_013818008.1	948	PREDICTED: coiled-coil domain-containing protein 80
1	NC_022293.1	56181156	56197123	-	102174159	-	XP_013831851.1	245	PREDICTED: cell surface glycoprotein CD200 receptor 1-like
1	NC_022293.1	56209727	56210548	-	102174431	-	XP_013831899.1	234	PREDICTED: LOW QUALITY PROTEIN: cell surface glycoprotein CD200 receptor 1-like
1	NC_022293.1	56258914	56297713	-	102183007	-	XP_005674981.1	358	PREDICTED: cell surface glycoprotein CD200 receptor 1
1	NC_022293.1	56329906	56343683	+	102183545	-	XP_005674983.1	291	PREDICTED: GTP-binding protein 8 isoform X1
1	NC_022293.1	56329906	56338942	+	102183545	-	XP_013818031.1	288	PREDICTED: GTP-binding protein 8 isoform X2
1	NC_022293.1	56347589	56355999	-	102183266	-	XP_013818020.1	467	PREDICTED: uncharacterized protein C3orf17 homolog isoform X1
1	NC_022293.1	56347589	56363343	-	102183266	-	XP_005674982.1	563	PREDICTED: uncharacterized protein C3orf17 homolog isoform X2
1	NC_022293.1	56564184	56565794	-	106503825	-	XP_013831961.1	249	PREDICTED: uncharacterized protein LOC106503825
1	NC_022293.1	56601277	56640583	+	102183823	-	XP_005674984.1	1101	PREDICTED: brother of CDO
1	NC_022293.1	56644940	56761114	-	102184093	-	XP_013818034.1	1848	PREDICTED: cilia- and flagella-associated protein 44 isoform X1
1	NC_022293.1	56644940	56761099	-	102184093	-	XP_005674985.1	1843	PREDICTED: cilia- and flagella-associated protein 44 isoform X2
1	NC_022293.1	56772094	56822226	-	102184376	-	XP_013818043.1	903	PREDICTED: spindle and centriole-associated protein 1 isoform X2
1	NC_022293.1	56772094	56822226	-	102184376	-	XP_005674986.1	904	PREDICTED: spindle and centriole-associated protein 1 isoform X1
1	NC_022293.1	56772094	56822226	-	102184376	-	XP_013818048.1	866	PREDICTED: spindle and centriole-associated protein 1 isoform X4
1	NC_022293.1	56772094	56822226	-	102184376	-	XP_013818047.1	898	PREDICTED: spindle and centriole-associated protein 1 isoform X3
1	NC_022293.1	56772094	56822226	-	102184376	-	XP_005674988.1	860	PREDICTED: spindle and centriole-associated protein 1 isoform X5
1	NC_022293.1	56772094	56822226	-	102184376	-	XP_013818041.1	904	PREDICTED: spindle and centriole-associated protein 1 isoform X1
1	NC_022293.1	56849772	56951493	+	102185038	-	XP_005674989.2	828	PREDICTED: SID1 transmembrane family member 1 isoform X1
1	NC_022293.1	56849772	56951493	+	102185038	-	XP_013818055.1	823	PREDICTED: SID1 transmembrane family member 1 isoform X2
1	NC_022293.1	56971116	56991788	-	102185311	-	XP_013818061.1	2228	PREDICTED: basic helix-loop-helix domain-containing protein KIAA2018 homolog
1	NC_022293.1	57031928	57033850	-	102185606	-	XP_013818068.1	168	PREDICTED: N-alpha-acetyltransferase 50
1	NC_022293.1	57090598	57121025	+	102186053	-	XP_005674994.1	618	PREDICTED: V-type proton ATPase catalytic subunit A
1	NC_022293.1	57090598	57121025	+	102186053	-	XP_005674993.1	618	PREDICTED: V-type proton ATPase catalytic subunit A
1	NC_022293.1	57155869	57245984	+	102186521	-	XP_013818092.1	491	PREDICTED: GRAM domain-containing protein 1C isoform X1
1	NC_022293.1	57155869	57245984	+	102186521	-	XP_013818105.1	445	PREDICTED: GRAM domain-containing protein 1C isoform X3
1	NC_022293.1	57210078	57245984	+	102186521	-	XP_013818095.1	455	PREDICTED: GRAM domain-containing protein 1C isoform X2
1	NC_022293.1	57210078	57245984	+	102186521	-	XP_013818102.1	455	PREDICTED: GRAM domain-containing protein 1C isoform X2
1	NC_022293.1	57249197	57259468	+	102187264	-	XP_005674997.1	429	PREDICTED: palmitoyltransferase ZDHHC23
1	NC_022293.1	57267293	57362144	-	102187529	-	XP_005674998.1	913	PREDICTED: coiled-coil domain-containing protein KIAA1407 homolog
1	NC_022293.1	57369642	57388109	+	102187804	-	XP_005674999.1	415	PREDICTED: queuine tRNA-ribosyltransferase subunit QTRTD1
1	NC_022293.1	57419943	57466101	-	102188084	-	XP_005675000.1	400	PREDICTED: D(3) dopamine receptor isoform X1
1	NC_022293.1	57419943	57466101	-	102188084	-	XP_005675001.1	367	PREDICTED: D(3) dopamine receptor isoform X2
1	NC_022293.1	57552981	57569690	+	102188533	-	XP_005675002.1	243	PREDICTED: T-cell immunoreceptor with Ig and ITIM domains
1	NC_022293.1	57601936	57644746	-	102174975	-	XP_013818131.1	741	PREDICTED: zinc finger and BTB domain-containing protein 20
1	NC_022293.1	58943961	59006198	+	102188801	-	XP_013832055.1	343	PREDICTED: LOW QUALITY PROTEIN: neuromodulin
1	NC_022293.1	59086907	59792355	-	102189071	-	XP_005675004.1	361	PREDICTED: limbic system-associated membrane protein isoform X1
1	NC_022293.1	59086907	59792355	-	102189071	-	XP_005675005.1	338	PREDICTED: limbic system-associated membrane protein isoform X2
1	NC_022293.1	62319439	62338883	-	102175521	-	XP_013818154.1	450	PREDICTED: immunoglobulin superfamily member 11
1	NC_022293.1	62511261	62553203	+	102175804	-	XP_005675037.1	528	PREDICTED: uncharacterized protein C3orf30 homolog
1	NC_022293.1	62553455	62567552	+	102189797	-	XP_005675006.1	260	PREDICTED: uroplakin-1b
1	NC_022293.1	62577850	62594241	-	102190262	-	XP_005675008.1	344	PREDICTED: beta-1,4-galactosyltransferase 4
1	NC_022293.1	62636494	62752866	+	102190735	-	XP_005675010.1	1450	PREDICTED: rho GTPase-activating protein 31
1	NC_022293.1	62763518	62791083	-	102190993	-	XP_005675011.1	488	PREDICTED: transmembrane protein 39A
1	NC_022293.1	62796804	62823016	+	102191273	-	XP_005675012.1	392	PREDICTED: protein O-glucosyltransferase 1
1	NC_022293.1	62829831	62849532	+	102191736	-	XP_005675013.1	285	PREDICTED: complex I assembly factor TIMMDC1, mitochondrial
1	NC_022293.1	62856289	62878714	-	102168389	-	XP_005675014.1	302	PREDICTED: T-lymphocyte activation antigen CD80
1	NC_022293.1	62893215	62896773	+	102168665	-	XP_005675015.1	353	PREDICTED: ADP-ribosylarginine hydrolase
1	NC_022293.1	62904433	62930336	+	102168941	-	XP_013818188.1	376	PREDICTED: phospholipase A1 member A isoform X4
1	NC_022293.1	62904433	62931165	+	102168941	-	XP_005675016.1	456	PREDICTED: phospholipase A1 member A isoform X1
1	NC_022293.1	62904433	62931165	+	102168941	-	XP_013818178.1	400	PREDICTED: phospholipase A1 member A isoform X2
1	NC_022293.1	62904433	62925474	+	102168941	-	XP_005675018.1	393	PREDICTED: phospholipase A1 member A isoform X3
1	NC_022293.1	62951652	62969332	-	102169628	-	XP_005675021.1	364	PREDICTED: popeye domain-containing protein 2 isoform X2
1	NC_022293.1	62957349	62969332	-	102169628	-	XP_005675020.1	368	PREDICTED: popeye domain-containing protein 2 isoform X1
1	NC_022293.1	62957349	62969332	-	102169628	-	XP_005675019.1	368	PREDICTED: popeye domain-containing protein 2 isoform X1
1	NC_022293.1	62984446	62986413	-	102170266	-	XP_005675022.1	63	PREDICTED: cytochrome c oxidase copper chaperone
1	NC_022293.1	63004128	63087681	+	102170550	-	XP_013818193.1	764	PREDICTED: protein MAATS1 isoform X1
1	NC_022293.1	63004237	63087681	+	102170550	-	XP_013818196.1	702	PREDICTED: protein MAATS1 isoform X2
1	NC_022293.1	63142762	63174216	+	102176075	-	XP_005675038.1	473	PREDICTED: nuclear receptor subfamily 1 group I member 2, partial
1	NC_022293.1	63182357	63321328	-	102176363	-	XP_005675039.2	433	PREDICTED: glycogen synthase kinase-3 beta
1	NC_022293.1	63471864	63552867	-	102177001	-	XP_005675040.1	809	PREDICTED: probable G-protein coupled receptor 156
1	NC_022293.1	63613878	63631485	-	102171379	-	XP_005675288.2	371	PREDICTED: leucine-rich repeat-containing protein 58
1	NC_022293.1	63672722	63727233	-	102177471	-	XP_005675043.2	307	PREDICTED: follistatin-related protein 1
1	NC_022293.1	63850731	63856694	+	102177927	-	XP_005675045.1	129	PREDICTED: NADH dehydrogenase
1	NC_022293.1	63870151	63913212	-	102178397	-	XP_005675046.1	445	PREDICTED: homogentisate 1,2-dioxygenase
1	NC_022293.1	63922124	63958655	-	102178665	-	XP_005675047.1	236	PREDICTED: rab-like protein 3
1	NC_022293.1	63963517	63999911	+	102178947	-	XP_005675048.1	439	PREDICTED: general transcription factor IIE subunit 1 isoform X1
1	NC_022293.1	63963517	63999911	+	102178947	-	XP_005675049.1	439	PREDICTED: general transcription factor IIE subunit 1 isoform X1
1	NC_022293.1	63963517	63991855	+	102178947	-	XP_005675051.1	438	PREDICTED: general transcription factor IIE subunit 1 isoform X2
1	NC_022293.1	63963517	63999911	+	102178947	-	XP_013818553.1	439	PREDICTED: general transcription factor IIE subunit 1 isoform X1
1	NC_022293.1	64141293	64450735	+	102179813	-	XP_013818564.1	1233	PREDICTED: syntaxin-binding protein 5-like isoform X1
1	NC_022293.1	64141293	64450735	+	102179813	-	XP_005675053.1	1161	PREDICTED: syntaxin-binding protein 5-like isoform X5
1	NC_022293.1	64141293	64450735	+	102179813	-	XP_013818565.1	1216	PREDICTED: syntaxin-binding protein 5-like isoform X2
1	NC_022293.1	64141293	64450735	+	102179813	-	XP_013818569.1	1209	PREDICTED: syntaxin-binding protein 5-like isoform X3
1	NC_022293.1	64141293	64450735	+	102179813	-	XP_005675052.1	1185	PREDICTED: syntaxin-binding protein 5-like isoform X4
1	NC_022293.1	64465061	64566724	-	102180258	-	XP_005675054.1	2594	PREDICTED: DNA polymerase theta
1	NC_022293.1	64596090	64607065	+	102172199	-	XP_005709480.1	406	PREDICTED: LOW QUALITY PROTEIN: arginine-fifty homeobox
1	NC_022293.1	64615455	64622571	+	102180797	-	XP_005675055.1	714	PREDICTED: F-box only protein 40
1	NC_022293.1	64615455	64622571	+	102180797	-	XP_005675057.1	714	PREDICTED: F-box only protein 40
1	NC_022293.1	64627797	64657183	-	102181434	-	XP_005675058.1	481	PREDICTED: hematopoietic lineage cell-specific protein
1	NC_022293.1	64665962	64729514	-	102181721	-	XP_013818600.1	3232	PREDICTED: golgin subfamily B member 1 isoform X2
1	NC_022293.1	64665962	64730810	-	102181721	-	XP_005675061.1	3191	PREDICTED: golgin subfamily B member 1 isoform X4
1	NC_022293.1	64665962	64730810	-	102181721	-	XP_005675060.1	3229	PREDICTED: golgin subfamily B member 1 isoform X3
1	NC_022293.1	64665962	64730810	-	102181721	-	XP_005675059.1	3270	PREDICTED: golgin subfamily B member 1 isoform X1
1	NC_022293.1	64761170	64796085	-	102182541	-	XP_013818615.1	598	PREDICTED: IQ calmodulin-binding motif-containing protein 1 isoform X1
1	NC_022293.1	64761170	64796085	-	102182541	-	XP_005675064.1	598	PREDICTED: IQ calmodulin-binding motif-containing protein 1 isoform X1
1	NC_022293.1	64761170	64796085	-	102182541	-	XP_005675067.1	505	PREDICTED: IQ calmodulin-binding motif-containing protein 1 isoform X4
1	NC_022293.1	64761170	64796085	-	102182541	-	XP_005675063.1	598	PREDICTED: IQ calmodulin-binding motif-containing protein 1 isoform X1
1	NC_022293.1	64761170	64796085	-	102182541	-	XP_005675066.1	571	PREDICTED: IQ calmodulin-binding motif-containing protein 1 isoform X2
1	NC_022293.1	64761170	64796085	-	102182541	-	XP_005675068.1	465	PREDICTED: IQ calmodulin-binding motif-containing protein 1 isoform X5
1	NC_022293.1	64762254	64796085	-	102182541	-	XP_013818622.1	519	PREDICTED: IQ calmodulin-binding motif-containing protein 1 isoform X3
1	NC_022293.1	64801846	64853213	+	102183727	-	XP_005675069.1	262	PREDICTED: ELL-associated factor 2
1	NC_022293.1	64862085	64902896	+	102184282	-	XP_013818653.1	729	PREDICTED: solute carrier family 15 member 2 isoform X2
1	NC_022293.1	64862085	64902896	+	102184282	-	XP_005675071.1	729	PREDICTED: solute carrier family 15 member 2 isoform X1
1	NC_022293.1	64862085	64914089	+	102184282	-	XP_013818661.1	717	PREDICTED: solute carrier family 15 member 2 isoform X4
1	NC_022293.1	64862085	64910282	+	102184282	-	XP_013818654.1	718	PREDICTED: solute carrier family 15 member 2 isoform X3
1	NC_022293.1	64862085	64914767	+	102184282	-	XP_013818670.1	681	PREDICTED: solute carrier family 15 member 2 isoform X5
1	NC_022293.1	64862085	64914084	+	102184282	-	XP_013818674.1	673	PREDICTED: solute carrier family 15 member 2 isoform X6
1	NC_022293.1	64937766	64969117	+	102184002	-	XP_005675070.1	740	PREDICTED: solute carrier family 15 member 2
1	NC_022293.1	64937766	64969117	+	102184002	-	XP_013818642.1	740	PREDICTED: solute carrier family 15 member 2
1	NC_022293.1	64978566	64996096	-	102172485	-	XP_013818678.1	552	PREDICTED: immunoglobulin-like domain-containing receptor 1
1	NC_022293.1	65039203	65100712	+	102184760	-	XP_005675074.1	338	PREDICTED: T-lymphocyte activation antigen CD86 isoform X1
1	NC_022293.1	65039203	65099584	+	102184760	-	XP_013818682.1	325	PREDICTED: T-lymphocyte activation antigen CD86 isoform X3
1	NC_022293.1	65039203	65100712	+	102184760	-	XP_013818685.1	289	PREDICTED: T-lymphocyte activation antigen CD86 isoform X4
1	NC_022293.1	65039203	65100712	+	102184760	-	XP_005675076.1	331	PREDICTED: T-lymphocyte activation antigen CD86 isoform X2
1	NC_022293.1	65039203	65099584	+	102184760	-	XP_013818687.1	276	PREDICTED: T-lymphocyte activation antigen CD86 isoform X5
1	NC_022293.1	65211326	65240285	+	102185783	-	NP_001273021.1	1085	extracellular calcium-sensing receptor precursor
1	NC_022293.1	65275096	65286324	+	102186055	-	XP_005675079.1	98	PREDICTED: cystatin-A
1	NC_022293.1	65298446	65318599	-	102186341	-	XP_005675080.1	144	PREDICTED: coiled-coil domain-containing protein 58
1	NC_022293.1	65318898	65359352	+	102186631	-	XP_005675081.1	157	PREDICTED: protein FAM162A
1	NC_022293.1	65362825	65363817	-	102186906	-	XP_005675082.1	330	PREDICTED: WD repeat-containing protein 5B
1	NC_022293.1	65374416	65414264	-	102187165	-	XP_005675083.1	538	PREDICTED: importin subunit alpha-5
1	NC_022293.1	65454237	65478412	-	102187626	-	XP_013818716.1	855	PREDICTED: poly
1	NC_022293.1	65454237	65478412	-	102187626	-	XP_013818727.1	855	PREDICTED: poly
1	NC_022293.1	65454237	65478412	-	102187626	-	XP_013818722.1	855	PREDICTED: poly
1	NC_022293.1	65454237	65478412	-	102187626	-	XP_005675085.1	819	PREDICTED: poly
1	NC_022293.1	65484994	65490791	+	102172763	-	XP_013818743.1	738	PREDICTED: E3 ubiquitin-protein ligase DTX3L
1	NC_022293.1	65507150	65550853	+	102188085	-	XP_005675087.1	1795	PREDICTED: poly
1	NC_022293.1	65555025	65609183	-	102188353	-	XP_005675088.1	489	PREDICTED: HSPB1-associated protein 1 isoform X1
1	NC_022293.1	65555025	65609183	-	102188353	-	XP_013818767.1	461	PREDICTED: HSPB1-associated protein 1 isoform X3
1	NC_022293.1	65555025	65609183	-	102188353	-	XP_005675089.1	480	PREDICTED: HSPB1-associated protein 1 isoform X2
1	NC_022293.1	65609182	65704652	+	102188802	-	XP_013818288.1	480	PREDICTED: disrupted in renal carcinoma protein 2
1	NC_022293.1	65736189	65774131	-	102173041	-	XP_013818773.1	1086	PREDICTED: semaphorin-5B
1	NC_022293.1	65917915	66009404	+	102189072	-	XP_013818777.1	567	PREDICTED: protein disulfide-isomerase A5
1	NC_022293.1	66060779	66142622	+	102189350	-	XP_005675092.1	315	PREDICTED: vesicle-trafficking protein SEC22a isoform X1
1	NC_022293.1	66060779	66124426	+	102189350	-	XP_013818787.1	258	PREDICTED: vesicle-trafficking protein SEC22a isoform X3
1	NC_022293.1	66075749	66142622	+	102189350	-	XP_005675093.1	307	PREDICTED: vesicle-trafficking protein SEC22a isoform X2
1	NC_022293.1	66172336	66327277	-	102189798	-	XP_013818790.1	978	PREDICTED: adenylate cyclase type 5
1	NC_022293.1	66371438	66456846	-	102190073	-	XP_005675095.2	254	PREDICTED: very-long-chain (3R)-3-hydroxyacyl-CoA dehydratase 2
1	NC_022293.1	66487523	66675589	-	102190641	-	XP_013818802.1	2065	PREDICTED: myosin light chain kinase, smooth muscle
1	NC_022293.1	66487523	66675589	-	102190641	-	XP_013818806.1	2065	PREDICTED: myosin light chain kinase, smooth muscle
1	NC_022293.1	66487523	66675589	-	102190641	-	XP_005675097.2	2065	PREDICTED: myosin light chain kinase, smooth muscle
1	NC_022293.1	66794093	66838673	-	102191274	-	XP_005675099.1	893	PREDICTED: coiled-coil domain-containing protein 14
1	NC_022293.1	66853479	66864402	-	102191557	-	XP_005675100.1	212	PREDICTED: ropporin-1A
1	NC_022293.1	66994863	67622604	+	102173333	-	XP_013818292.1	2921	PREDICTED: kalirin
1	NC_022293.1	67630535	67675661	+	102168204	-	XP_005675101.1	480	PREDICTED: uridine 5\'-monophosphate synthase
1	NC_022293.1	67695696	67797216	-	102173608	-	XP_013818300.1	796	PREDICTED: LOW QUALITY PROTEIN: integrin beta-5
1	NC_022293.1	67826486	67849806	-	102173886	-	XP_005675294.2	469	PREDICTED: mucin-13
1	NC_022293.1	67906657	67996086	-	102174161	-	XP_013818304.1	1398	PREDICTED: protein HEG homolog 1
1	NC_022293.1	68006787	68148605	-	102168769	-	XP_005675102.1	724	PREDICTED: LOW QUALITY PROTEIN: solute carrier family 12 member 8
1	NC_022293.1	68164826	68246442	-	102169055	-	XP_013818840.1	794	PREDICTED: zinc finger protein 148
1	NC_022293.1	68164826	68246442	-	102169055	-	XP_005675103.1	794	PREDICTED: zinc finger protein 148
1	NC_022293.1	68164826	68246442	-	102169055	-	XP_013818832.1	794	PREDICTED: zinc finger protein 148
1	NC_022293.1	68373495	68422906	-	102169335	-	XP_013818846.1	450	PREDICTED: sorting nexin-4
1	NC_022293.1	68454818	68569169	-	102169629	-	XP_005675105.1	756	PREDICTED: oxysterol-binding protein-related protein 11
1	NC_022293.1	68628450	68676395	-	102174433	-	XP_013818856.1	693	PREDICTED: leishmanolysin-like peptidase
1	NC_022293.1	68680636	68683790	-	106501714	-	XP_005675107.1	110	PREDICTED: 60S ribosomal protein L35a
1	NC_022293.1	68680636	68683790	-	106501714	-	XP_005675106.1	110	PREDICTED: 60S ribosomal protein L35a
1	NC_022293.1	68690151	68731650	+	102170361	-	XP_005675109.1	438	PREDICTED: IQ domain-containing protein G isoform X1
1	NC_022293.1	68690151	68731650	+	102170361	-	XP_005675108.1	438	PREDICTED: IQ domain-containing protein G isoform X1
1	NC_022293.1	68690151	68731650	+	102170361	-	XP_013818864.1	437	PREDICTED: IQ domain-containing protein G isoform X2
1	NC_022293.1	68735569	68841958	-	102170820	-	XP_005675110.2	777	PREDICTED: leucine-rich repeat and calponin homology domain-containing protein 3
1	NC_022293.1	68850747	68875423	-	102171101	-	XP_005675111.2	318	PREDICTED: UAP56-interacting factor
1	NC_022293.1	68891072	68940442	+	102171376	-	XP_005675114.1	939	PREDICTED: run domain Beclin-1 interacting and cysteine-rich containing protein isoform X3
1	NC_022293.1	68891072	68940442	+	102171376	-	XP_005675113.1	971	PREDICTED: run domain Beclin-1 interacting and cysteine-rich containing protein isoform X2
1	NC_022293.1	68891072	68940442	+	102171376	-	XP_005675112.1	986	PREDICTED: run domain Beclin-1 interacting and cysteine-rich containing protein isoform X1
1	NC_022293.1	68915838	68940442	+	102171376	-	XP_013818903.1	819	PREDICTED: run domain Beclin-1 interacting and cysteine-rich containing protein isoform X4
1	NC_022293.1	68966689	68978809	+	102174698	-	XP_005675297.1	554	PREDICTED: mucin-20
1	NC_022293.1	68990696	69039240	-	102174979	-	XP_013818306.1	1441	PREDICTED: LOW QUALITY PROTEIN: mucin-4
1	NC_022293.1	69095442	69117814	-	102175249	-	XP_013818914.1	1086	PREDICTED: activated CDC42 kinase 1
1	NC_022293.1	69150069	69171720	-	102172197	-	XP_013818924.1	770	PREDICTED: transferrin receptor protein 1 isoform X2
1	NC_022293.1	69150069	69171720	-	102172197	-	XP_013818926.1	770	PREDICTED: transferrin receptor protein 1 isoform X2
1	NC_022293.1	69150069	69213146	-	102172197	-	XP_005675115.1	790	PREDICTED: transferrin receptor protein 1 isoform X1
1	NC_022293.1	69150069	69171720	-	102172197	-	XP_005675116.1	770	PREDICTED: transferrin receptor protein 1 isoform X2
1	NC_022293.1	69284118	69296370	-	106502055	-	XP_013818931.1	358	PREDICTED: probable palmitoyltransferase ZDHHC19
1	NC_022293.1	69304234	69319983	+	102172938	-	XP_005675118.1	340	PREDICTED: organic solute transporter subunit alpha
1	NC_022293.1	69324558	69349089	-	102172666	-	XP_013818940.1	367	PREDICTED: choline-phosphate cytidylyltransferase A
1	NC_022293.1	69324558	69349089	-	102172666	-	XP_005675117.1	367	PREDICTED: choline-phosphate cytidylyltransferase A
1	NC_022293.1	69324558	69349089	-	102172666	-	XP_013818939.1	367	PREDICTED: choline-phosphate cytidylyltransferase A
1	NC_022293.1	69370255	69396886	-	102175525	-	XP_013818959.1	208	PREDICTED: tctex1 domain-containing protein 2
1	NC_022293.1	69403597	69406776	-	102173416	-	XP_005675120.1	202	PREDICTED: transmembrane 4 L6 family member 19
1	NC_022293.1	69403597	69406776	-	102173416	-	XP_013818955.1	202	PREDICTED: transmembrane 4 L6 family member 19
1	NC_022293.1	69424056	69472323	-	102173970	-	XP_005675122.2	558	PREDICTED: UBX domain-containing protein 7
1	NC_022293.1	69434552	69435037	-	102173689	-	XP_005675121.1	161	PREDICTED: peptidyl-prolyl cis-trans isomerase-like 3
1	NC_022293.1	69507784	69522872	-	102174697	-	XP_013818970.1	573	PREDICTED: E3 ubiquitin-protein ligase RNF168
1	NC_022293.1	69507784	69522872	-	102174697	-	XP_005675124.1	573	PREDICTED: E3 ubiquitin-protein ligase RNF168
1	NC_022293.1	69525436	69531819	-	102174977	-	XP_005675125.1	214	PREDICTED: single-pass membrane and coiled-coil domain-containing protein 1
1	NC_022293.1	69561212	69565424	-	102175246	-	XP_013818976.1	358	PREDICTED: WD repeat-containing protein 53
1	NC_022293.1	69561212	69565424	-	102175246	-	XP_005675127.1	358	PREDICTED: WD repeat-containing protein 53
1	NC_022293.1	69561212	69565424	-	102175246	-	XP_005675126.1	358	PREDICTED: WD repeat-containing protein 53
1	NC_022293.1	69573773	69584184	+	102175807	-	XP_013818984.1	281	PREDICTED: F-box/SPRY domain-containing protein 1
1	NC_022293.1	69649874	69656449	+	102175990	-	XP_013818993.1	693	PREDICTED: negative regulator of reactive oxygen species
1	NC_022293.1	69696043	69697257	-	102176269	-	XP_005675129.1	163	PREDICTED: centrosomal protein of 19 kDa
1	NC_022293.1	69696043	69697257	-	102176269	-	XP_005675130.1	163	PREDICTED: centrosomal protein of 19 kDa
1	NC_022293.1	69701009	69724273	+	102176077	-	XP_013819005.1	324	PREDICTED: phosphatidylinositol-glycan biosynthesis class X protein, partial
1	NC_022293.1	69772838	69810435	+	102176919	-	XP_013819012.1	524	PREDICTED: serine/threonine-protein kinase PAK 2
1	NC_022293.1	69843411	69870182	+	102177195	-	XP_013819039.1	428	PREDICTED: sentrin-specific protease 5 isoform X4
1	NC_022293.1	69843411	69870182	+	102177195	-	XP_013819036.1	680	PREDICTED: sentrin-specific protease 5 isoform X3
1	NC_022293.1	69843411	69870182	+	102177195	-	XP_013819029.1	726	PREDICTED: sentrin-specific protease 5 isoform X2
1	NC_022293.1	69843411	69870182	+	102177195	-	XP_005675133.1	754	PREDICTED: sentrin-specific protease 5 isoform X1
1	NC_022293.1	69875237	69880480	-	102177473	-	XP_005675134.1	156	PREDICTED: nuclear cap-binding protein subunit 2
1	NC_022293.1	69880761	69881014	+	106502067	-	XP_013819040.1	99	PREDICTED: uncharacterized protein NCBP2-AS2-like
1	NC_022293.1	69885369	69889350	-	102177928	-	XP_005675136.2	578	PREDICTED: GPI mannosyltransferase 4, partial
1	NC_022293.1	69952105	69976529	-	102178210	-	XP_013819051.1	739	PREDICTED: melanotransferrin
1	NC_022293.1	69989105	70251521	-	102178485	-	XP_013819088.1	893	PREDICTED: disks large homolog 1 isoform X7
1	NC_022293.1	69989105	70251521	-	102178485	-	XP_013819063.1	939	PREDICTED: disks large homolog 1 isoform X1
1	NC_022293.1	69989105	70251521	-	102178485	-	XP_013819083.1	905	PREDICTED: disks large homolog 1 isoform X6
1	NC_022293.1	69989105	70251521	-	102178485	-	XP_005675139.1	927	PREDICTED: disks large homolog 1 isoform X3
1	NC_022293.1	69989105	70251521	-	102178485	-	XP_013819067.1	938	PREDICTED: disks large homolog 1 isoform X2
1	NC_022293.1	69989105	70251521	-	102178485	-	XP_013819079.1	906	PREDICTED: disks large homolog 1 isoform X5
1	NC_022293.1	69989105	70251521	-	102178485	-	XP_013819076.1	917	PREDICTED: disks large homolog 1 isoform X4
1	NC_022293.1	70010225	70251521	-	102178485	-	XP_013819090.1	750	PREDICTED: disks large homolog 1 isoform X8
1	NC_022293.1	70441101	70470239	-	102180798	-	XP_005675149.1	344	PREDICTED: D-beta-hydroxybutyrate dehydrogenase, mitochondrial
1	NC_022293.1	70540079	70552464	+	102181073	-	XP_005675150.1	213	PREDICTED: apolipoprotein D
1	NC_022293.1	70578505	70597128	+	102181337	-	XP_005675151.1	207	PREDICTED: protein phosphatase inhibitor 2
1	NC_022293.1	70691109	70789298	+	102176644	-	XP_013819125.1	778	PREDICTED: arf-GAP with coiled-coil, ANK repeat and PH domain-containing protein 2 isoform X6
1	NC_022293.1	70691109	70789298	+	102176644	-	XP_013819123.1	789	PREDICTED: arf-GAP with coiled-coil, ANK repeat and PH domain-containing protein 2 isoform X5
1	NC_022293.1	70691109	70789298	+	102176644	-	XP_013819121.1	813	PREDICTED: arf-GAP with coiled-coil, ANK repeat and PH domain-containing protein 2 isoform X4
1	NC_022293.1	70691109	70789298	+	102176644	-	XP_013819113.1	824	PREDICTED: arf-GAP with coiled-coil, ANK repeat and PH domain-containing protein 2 isoform X1
1	NC_022293.1	70691109	70789298	+	102176644	-	XP_013819118.1	817	PREDICTED: arf-GAP with coiled-coil, ANK repeat and PH domain-containing protein 2 isoform X3
1	NC_022293.1	70691109	70789298	+	102176644	-	XP_013819115.1	820	PREDICTED: arf-GAP with coiled-coil, ANK repeat and PH domain-containing protein 2 isoform X2
1	NC_022293.1	70797819	70974222	+	102181630	-	XP_005675152.2	393	PREDICTED: xyloside xylosyltransferase 1
1	NC_022293.1	71337428	71338406	-	102176920	-	XP_013819130.1	383	PREDICTED: protein FAM43A
1	NC_022293.1	71353317	71379180	+	102183105	-	XP_005675153.1	653	PREDICTED: large subunit GTPase 1 homolog
1	NC_022293.1	71392542	71431304	+	102177196	-	XP_013819138.1	449	PREDICTED: transmembrane protein 44
1	NC_022293.1	71545733	71600027	+	102183728	-	XP_005675156.1	1226	PREDICTED: probable cation-transporting ATPase 13A3 isoform X3
1	NC_022293.1	71545733	71600027	+	102183728	-	XP_005675155.1	1256	PREDICTED: probable cation-transporting ATPase 13A3 isoform X1
1	NC_022293.1	71545733	71600027	+	102183728	-	XP_013819142.1	1229	PREDICTED: probable cation-transporting ATPase 13A3 isoform X2
1	NC_022293.1	71608343	71609293	+	102170822	-	XP_013819146.1	489	PREDICTED: platelet glycoprotein V, partial
1	NC_022293.1	71644547	71646301	+	102184196	-	XP_005675158.1	584	PREDICTED: leucine-rich repeat-containing protein 15
1	NC_022293.1	71644547	71646301	+	102184196	-	XP_005675157.1	584	PREDICTED: leucine-rich repeat-containing protein 15
1	NC_022293.1	71659004	71660647	+	102184660	-	XP_005675159.1	547	PREDICTED: carboxypeptidase N subunit 2
1	NC_022293.1	71837941	71840068	-	102177474	-	XP_005675305.2	280	PREDICTED: transcription factor HES-1
1	NC_022293.1	72250535	72327489	-	102185118	-	XP_005675164.1	960	PREDICTED: dynamin-like 120 kDa protein, mitochondrial isoform X4
1	NC_022293.1	72250535	72327489	-	102185118	-	XP_005675160.1	1015	PREDICTED: dynamin-like 120 kDa protein, mitochondrial isoform X1
1	NC_022293.1	72250535	72327489	-	102185118	-	XP_005675163.1	978	PREDICTED: dynamin-like 120 kDa protein, mitochondrial isoform X3
1	NC_022293.1	72250535	72327489	-	102185118	-	XP_005675162.1	997	PREDICTED: dynamin-like 120 kDa protein, mitochondrial isoform X2
1	NC_022293.1	72363831	72488063	+	102186157	-	XP_013819182.1	1203	PREDICTED: probable cation-transporting ATPase 13A4 isoform X1
1	NC_022293.1	72363831	72487864	+	102186157	-	XP_013819189.1	1107	PREDICTED: probable cation-transporting ATPase 13A4 isoform X3
1	NC_022293.1	72363831	72488063	+	102186157	-	XP_005675165.1	1197	PREDICTED: probable cation-transporting ATPase 13A4 isoform X2
1	NC_022293.1	72514564	72629441	+	102186435	-	XP_005675168.1	1193	PREDICTED: probable cation-transporting ATPase 13A5 isoform X3
1	NC_022293.1	72514564	72629441	+	102186435	-	XP_005675167.1	1219	PREDICTED: probable cation-transporting ATPase 13A5 isoform X2
1	NC_022293.1	72514564	72629441	+	102186435	-	XP_005675169.1	1175	PREDICTED: probable cation-transporting ATPase 13A5 isoform X4
1	NC_022293.1	72514564	72605522	+	102186435	-	XP_013819213.1	980	PREDICTED: probable cation-transporting ATPase 13A5 isoform X6
1	NC_022293.1	72514564	72629441	+	102186435	-	XP_005675166.1	1220	PREDICTED: probable cation-transporting ATPase 13A5 isoform X1
1	NC_022293.1	72514564	72629441	+	102186435	-	XP_013819209.1	1146	PREDICTED: probable cation-transporting ATPase 13A5 isoform X5
1	NC_022293.1	72635199	72653361	-	102187266	-	XP_005675170.1	190	PREDICTED: phospholipid-metabolizing enzyme A-C1 isoform X1
1	NC_022293.1	72635199	72653361	-	102187266	-	XP_013819229.1	190	PREDICTED: phospholipid-metabolizing enzyme A-C1 isoform X1
1	NC_022293.1	72635199	72653361	-	102187266	-	XP_013819224.1	190	PREDICTED: phospholipid-metabolizing enzyme A-C1 isoform X1
1	NC_022293.1	72643394	72653361	-	102187266	-	XP_013819233.1	160	PREDICTED: phospholipid-metabolizing enzyme A-C1 isoform X2
1	NC_022293.1	72968332	73096012	+	102177752	-	XP_005675306.2	491	PREDICTED: protein MB21D2
1	NC_022293.1	73159451	73767355	+	102187531	-	XP_005675173.1	181	PREDICTED: fibroblast growth factor 12 isoform X4
1	NC_022293.1	73355977	73767355	+	102187531	-	XP_005675172.1	207	PREDICTED: fibroblast growth factor 12 isoform X3
1	NC_022293.1	73483018	73767355	+	102187531	-	XP_005675171.1	243	PREDICTED: fibroblast growth factor 12 isoform X1
1	NC_022293.1	73520102	73767355	+	102187531	-	XP_013819254.1	210	PREDICTED: fibroblast growth factor 12 isoform X2
1	NC_022293.1	74424615	74473169	-	102178015	-	XP_013819271.1	473	PREDICTED: coiled-coil domain-containing protein 50
1	NC_022293.1	74530247	74543899	+	102178307	-	XP_013818408.1	136	PREDICTED: urotensin-2B, partial
1	NC_022293.1	74556255	74572593	-	102188443	-	XP_005675175.1	132	PREDICTED: osteocrin
1	NC_022293.1	74861751	74868699	+	102178571	-	XP_005675309.1	357	PREDICTED: geminin coiled-coil domain-containing protein 1
1	NC_022293.1	75064461	75161803	-	102188711	-	XP_013819280.1	639	PREDICTED: interleukin-1 receptor accessory protein isoform X2
1	NC_022293.1	75064605	75161803	-	102188711	-	XP_005675176.1	685	PREDICTED: interleukin-1 receptor accessory protein isoform X1
1	NC_022293.1	75073134	75161803	-	102188711	-	XP_005675177.1	568	PREDICTED: interleukin-1 receptor accessory protein isoform X3
1	NC_022293.1	75285966	75306153	+	102189160	-	XP_005675178.1	149	PREDICTED: transmembrane protein 207
1	NC_022293.1	75339653	75362014	-	102189431	-	XP_013819292.1	293	PREDICTED: LOW QUALITY PROTEIN: claudin-16
1	NC_022293.1	75466252	75481540	+	102189710	-	XP_005675180.1	211	PREDICTED: claudin-1
1	NC_022293.1	75746044	75793788	+	102189992	-	XP_005675181.2	704	PREDICTED: prolyl 3-hydroxylase 2
1	NC_022293.1	75867676	75976096	-	102190550	-	XP_005675183.1	586	PREDICTED: tumor protein 63 isoform X2
1	NC_022293.1	75867676	76132358	-	102190550	-	XP_005675182.1	680	PREDICTED: tumor protein 63 isoform X1
1	NC_022293.1	75867676	75976096	-	102190550	-	XP_005675184.1	582	PREDICTED: tumor protein 63 isoform X3
1	NC_022293.1	75867957	75976096	-	102190550	-	XP_005675187.1	461	PREDICTED: tumor protein 63 isoform X5
1	NC_022293.1	75881743	75976096	-	102190550	-	XP_005675188.1	393	PREDICTED: tumor protein 63 isoform X6
1	NC_022293.1	75881743	76132358	-	102190550	-	XP_005675186.1	487	PREDICTED: tumor protein 63 isoform X4
1	NC_022293.1	76431017	76737834	-	102168301	-	XP_013818433.1	321	PREDICTED: tumor protein p63-regulated gene 1 protein isoform X1
1	NC_022293.1	76431017	76553912	-	102168301	-	XP_005675189.1	280	PREDICTED: tumor protein p63-regulated gene 1 protein isoform X2
1	NC_022293.1	76871023	77364307	-	102168579	-	XP_013819318.1	614	PREDICTED: lipoma-preferred partner
1	NC_022293.1	76871023	77364307	-	102168579	-	XP_005675191.1	614	PREDICTED: lipoma-preferred partner
1	NC_022293.1	78009807	78021522	+	102169705	-	XP_005675194.1	706	PREDICTED: B-cell lymphoma 6 protein
1	NC_022293.1	78009807	78021522	+	102169705	-	XP_005675193.1	706	PREDICTED: B-cell lymphoma 6 protein
1	NC_022293.1	78040750	78044299	+	102170181	-	XP_005675195.1	223	PREDICTED: receptor-transporting protein 2
1	NC_022293.1	78067221	78068412	+	102170466	-	NP_001274484.1	116	somatostatin precursor
1	NC_022293.1	78321602	78325449	-	102170912	-	XP_005675197.1	503	PREDICTED: receptor-transporting protein 4
1	NC_022293.1	78410053	78473630	+	102171378	-	XP_005675199.1	699	PREDICTED: mannan-binding lectin serine protease 1 isoform X2
1	NC_022293.1	78410053	78459506	+	102171378	-	XP_005675198.1	728	PREDICTED: mannan-binding lectin serine protease 1 isoform X1
1	NC_022293.1	78410053	78449108	+	102171378	-	XP_005675200.1	380	PREDICTED: mannan-binding lectin serine protease 1 isoform X3
1	NC_022293.1	78485214	78488087	-	102172007	-	XP_005675201.1	263	PREDICTED: receptor-transporting protein 1
1	NC_022293.1	78584860	78615248	-	100861310	-	XP_013818227.1	414	PREDICTED: beta-galactoside alpha-2,6-sialyltransferase 1 isoform X1
1	NC_022293.1	78584860	78615221	-	100861310	-	NP_001272589.1	405	beta-galactoside alpha-2,6-sialyltransferase 1
1	NC_022293.1	78795245	78796869	-	102173125	-	NP_001274502.1	239	adiponectin precursor
1	NC_022293.1	78795245	78796869	-	102173125	-	XP_005675206.1	239	PREDICTED: adiponectin isoform X1
1	NC_022293.1	78830909	78842697	+	102174340	-	XP_005675210.1	364	PREDICTED: replication factor C subunit 4
1	NC_022293.1	78843387	78849051	-	102173784	-	XP_005675209.1	407	PREDICTED: eukaryotic initiation factor 4A-II
1	NC_022293.1	78876397	78901647	-	102174978	-	XP_005675214.1	436	PREDICTED: kininogen-1 isoform X3
1	NC_022293.1	78877735	78901647	-	102174978	-	XP_013819362.1	497	PREDICTED: kininogen-1 isoform X2
1	NC_022293.1	78877735	78901647	-	102174978	-	XP_005675213.1	619	PREDICTED: kininogen-1 isoform X1
1	NC_022293.1	78907816	78915787	-	102175618	-	XP_005675216.1	557	PREDICTED: histidine-rich glycoprotein
1	NC_022293.1	78927669	78942144	-	102175897	-	XP_005675217.1	387	PREDICTED: fetuin-B
1	NC_022293.1	78974786	78981652	-	102176165	-	XP_005675218.1	359	PREDICTED: alpha-2-HS-glycoprotein
1	NC_022293.1	79005172	79020686	-	102176459	-	XP_005675219.1	358	PREDICTED: dnaJ homolog subfamily B member 11
1	NC_022293.1	79027079	79043154	+	102176730	-	XP_013819369.1	557	PREDICTED: TBCC domain-containing protein 1
1	NC_022293.1	79027079	79043154	+	102176730	-	XP_013819366.1	557	PREDICTED: TBCC domain-containing protein 1
1	NC_022293.1	79027079	79043154	+	102176730	-	XP_005675220.1	557	PREDICTED: TBCC domain-containing protein 1
1	NC_022293.1	79048824	79054344	+	102177003	-	XP_005675221.1	178	PREDICTED: beta-crystallin S
1	NC_022293.1	79304632	79473324	+	102177282	-	XP_013819382.1	823	PREDICTED: diacylglycerol kinase gamma isoform X1
1	NC_022293.1	79304632	79473324	+	102177282	-	XP_005675224.1	751	PREDICTED: diacylglycerol kinase gamma isoform X4
1	NC_022293.1	79304632	79473324	+	102177282	-	XP_013819387.1	784	PREDICTED: diacylglycerol kinase gamma isoform X3
1	NC_022293.1	79304632	79473324	+	102177282	-	XP_005675222.1	790	PREDICTED: diacylglycerol kinase gamma isoform X2
1	NC_022293.1	79514620	79567937	+	102178111	-	NP_001275747.1	510	ETS translocation variant 5
1	NC_022293.1	79630648	79650394	-	102179418	-	XP_013818330.1	299	PREDICTED: LOW QUALITY PROTEIN: nmrA-like family domain-containing protein 1
1	NC_022293.1	79673226	79685804	+	102178398	-	XP_005675227.1	335	PREDICTED: transformer-2 protein homolog beta
1	NC_022293.1	79782479	79943751	+	102179703	-	XP_005675310.2	599	PREDICTED: insulin-like growth factor 2 mRNA-binding protein 2
1	NC_022293.1	79959304	79991354	-	102179984	-	XP_013819409.1	663	PREDICTED: LOW QUALITY PROTEIN: sentrin-specific protease 2
1	NC_022293.1	80006681	80057064	+	102180260	-	XP_005675312.1	422	PREDICTED: lipase member H
1	NC_022293.1	80067308	80072262	+	102179321	-	XP_013819423.1	264	PREDICTED: transmembrane protein 41A
1	NC_022293.1	80080041	80125385	-	102178859	-	XP_005675230.1	966	PREDICTED: mitogen-activated protein kinase kinase kinase 13
1	NC_022293.1	80080041	80125385	-	102178859	-	XP_013819416.1	966	PREDICTED: mitogen-activated protein kinase kinase kinase 13
1	NC_022293.1	80080041	80125385	-	102178859	-	XP_005675229.1	966	PREDICTED: mitogen-activated protein kinase kinase kinase 13
1	NC_022293.1	80249599	80313861	+	102179598	-	XP_005675232.1	723	PREDICTED: peroxisomal bifunctional enzyme
1	NC_022293.1	80363950	80481656	+	102180539	-	XP_005675313.2	250	PREDICTED: UPF0524 protein C3orf70 homolog
1	NC_022293.1	80493318	80783237	-	102180426	-	XP_013819429.1	1410	PREDICTED: vacuolar protein sorting-associated protein 8 homolog isoform X3
1	NC_022293.1	80493318	80783237	-	102180426	-	XP_005675234.1	1428	PREDICTED: vacuolar protein sorting-associated protein 8 homolog isoform X1
1	NC_022293.1	80493318	80783237	-	102180426	-	XP_013819427.1	1426	PREDICTED: vacuolar protein sorting-associated protein 8 homolog isoform X2
1	NC_022293.1	80558831	80783237	-	102180426	-	XP_013819431.1	1357	PREDICTED: vacuolar protein sorting-associated protein 8 homolog isoform X4
1	NC_022293.1	80884312	80885235	+	102180892	-	XP_005675236.1	307	PREDICTED: melanoma-associated antigen F1
1	NC_022293.1	80996470	81006497	-	102180800	-	XP_013819442.1	942	PREDICTED: LOW QUALITY PROTEIN: ephrin type-B receptor 3
1	NC_022293.1	81077660	81078547	+	102181164	-	XP_005675237.1	295	PREDICTED: transmembrane epididymal protein 1A-like
1	NC_022293.1	81131364	81132056	+	102181339	-	XP_005675315.1	230	PREDICTED: transmembrane epididymal protein 1A-like
1	NC_022293.1	81184768	81191202	-	102181631	-	XP_013819449.1	588	PREDICTED: chordin
1	NC_022293.1	81192565	81193639	-	106502118	-	XP_013819457.1	148	PREDICTED: chordin-like
1	NC_022293.1	81197829	81202290	+	102181435	-	XP_005675240.1	319	PREDICTED: thrombopoietin isoform X3
1	NC_022293.1	81197829	81202375	+	102181435	-	XP_005675239.1	349	PREDICTED: thrombopoietin isoform X2
1	NC_022293.1	81197829	81202375	+	102181435	-	XP_005675238.1	353	PREDICTED: thrombopoietin isoform X1
1	NC_022293.1	81206301	81209289	-	102182068	-	XP_005675241.1	150	PREDICTED: DNA-directed RNA polymerases I, II, and III subunit RPABC3
1	NC_022293.1	81211541	81225210	+	102183008	-	XP_013819487.1	891	PREDICTED: chloride channel protein 2 isoform X1
1	NC_022293.1	81211541	81219932	+	102183008	-	XP_013819491.1	751	PREDICTED: chloride channel protein 2 isoform X2
1	NC_022293.1	81214831	81225210	+	102183008	-	XP_013819494.1	734	PREDICTED: chloride channel protein 2 isoform X3
1	NC_022293.1	81226789	81229524	-	102182543	-	XP_005675244.1	281	PREDICTED: protein FAM131A isoform X2
1	NC_022293.1	81226789	81232618	-	102182543	-	XP_013819498.1	366	PREDICTED: protein FAM131A isoform X1
1	NC_022293.1	81235367	81252553	-	102183267	-	XP_013819520.1	1600	PREDICTED: eukaryotic translation initiation factor 4 gamma 1 isoform X4
1	NC_022293.1	81235367	81252553	-	102183267	-	XP_013819517.1	1601	PREDICTED: eukaryotic translation initiation factor 4 gamma 1 isoform X3
1	NC_022293.1	81235367	81252553	-	102183267	-	XP_013819529.1	1542	PREDICTED: eukaryotic translation initiation factor 4 gamma 1 isoform X5
1	NC_022293.1	81235367	81252553	-	102183267	-	XP_013819510.1	1608	PREDICTED: eukaryotic translation initiation factor 4 gamma 1 isoform X1
1	NC_022293.1	81235367	81252553	-	102183267	-	XP_013819515.1	1607	PREDICTED: eukaryotic translation initiation factor 4 gamma 1 isoform X2
1	NC_022293.1	81260036	81268619	-	102183547	-	XP_005675247.2	902	PREDICTED: 26S proteasome non-ATPase regulatory subunit 2
1	NC_022293.1	81275810	81306039	-	102183824	-	XP_005675248.1	918	PREDICTED: endothelin-converting enzyme 2 isoform X2
1	NC_022293.1	81300067	81306039	-	102183824	-	XP_005675251.1	255	PREDICTED: endothelin-converting enzyme 2 isoform X1
1	NC_022293.1	81307098	81312245	+	102181899	-	XP_013819551.1	438	PREDICTED: dol-P-Man:Man(5)GlcNAc(2)-PP-Dol alpha-1,3-mannosyltransferase
1	NC_022293.1	81342612	81350022	-	102184661	-	XP_005675252.1	709	PREDICTED: ATP-binding cassette sub-family F member 3
1	NC_022293.1	81352513	81358894	-	102184947	-	XP_005675254.1	433	PREDICTED: AP-2 complex subunit mu isoform X3
1	NC_022293.1	81352513	81358894	-	102184947	-	XP_005675253.1	435	PREDICTED: AP-2 complex subunit mu isoform X2
1	NC_022293.1	81353117	81358894	-	102184947	-	XP_013819558.1	445	PREDICTED: AP-2 complex subunit mu isoform X1
1	NC_022293.1	81364216	81378113	-	102182444	-	XP_013819570.1	718	PREDICTED: segment polarity protein dishevelled homolog DVL-3
1	NC_022293.1	81384489	81393087	-	102182730	-	XP_005675320.2	724	PREDICTED: translation initiation factor eIF-2B subunit epsilon
1	NC_022293.1	81413535	81419849	-	102185396	-	XP_005675255.1	452	PREDICTED: 5-hydroxytryptamine receptor 3E isoform X1
1	NC_022293.1	81413535	81419849	-	102185396	-	XP_005675256.1	437	PREDICTED: 5-hydroxytryptamine receptor 3E isoform X2
1	NC_022293.1	81443874	81450641	-	102185870	-	XP_005675257.1	447	PREDICTED: 5-hydroxytryptamine receptor 3C
1	NC_022293.1	81490604	81509134	-	102183269	-	XP_013818343.1	506	PREDICTED: LOW QUALITY PROTEIN: 5-hydroxytryptamine receptor 3C-like
1	NC_022293.1	81512574	81534023	+	102186159	-	XP_005675259.1	237	PREDICTED: multidrug resistance-associated protein 5 isoform X3
1	NC_022293.1	81512574	81589904	+	102186159	-	XP_005675258.1	1437	PREDICTED: multidrug resistance-associated protein 5 isoform X1
1	NC_022293.1	81512574	81589904	+	102186159	-	XP_013819584.1	1437	PREDICTED: multidrug resistance-associated protein 5 isoform X1
1	NC_022293.1	81535812	81589904	+	102186159	-	XP_013819590.1	1259	PREDICTED: multidrug resistance-associated protein 5 isoform X2
1	NC_022293.1	81628746	81681849	+	102186804	-	XP_005675261.1	377	PREDICTED: presenilins-associated rhomboid-like protein, mitochondrial
1	NC_022293.1	81685750	81691348	+	102183825	-	XP_005675321.2	192	PREDICTED: MAP6 domain-containing protein 1
1	NC_022293.1	81696513	81760233	-	102187533	-	XP_013819628.1	1177	PREDICTED: YEATS domain-containing protein 2 isoform X5
1	NC_022293.1	81696513	81779187	-	102187533	-	XP_013819606.1	1411	PREDICTED: YEATS domain-containing protein 2 isoform X1
1	NC_022293.1	81696513	81779187	-	102187533	-	XP_005675264.1	1410	PREDICTED: YEATS domain-containing protein 2 isoform X3
1	NC_022293.1	81696513	81779187	-	102187533	-	XP_013819622.1	1359	PREDICTED: YEATS domain-containing protein 2 isoform X4
1	NC_022293.1	81696513	81779187	-	102187533	-	XP_013819610.1	1411	PREDICTED: YEATS domain-containing protein 2 isoform X2
1	NC_022293.1	81833386	81856733	-	102187987	-	XP_013819632.1	600	PREDICTED: kelch-like protein 24
1	NC_022293.1	81928035	81980749	+	102188632	-	XP_005675268.1	619	PREDICTED: kelch-like protein 6
1	NC_022293.1	82028854	82308330	+	102184378	-	XP_013818352.1	1159	PREDICTED: probable guanine nucleotide exchange factor MCF2L2
1	NC_022293.1	82201246	82202391	-	102189161	-	XP_005675270.1	381	PREDICTED: lactosylceramide 1,3-N-acetyl-beta-D-glucosaminyltransferase
1	NC_022293.1	82201246	82202391	-	102189161	-	XP_005675269.1	381	PREDICTED: lactosylceramide 1,3-N-acetyl-beta-D-glucosaminyltransferase
1	NC_022293.1	82316483	82317145	+	106501989	-	XP_013818487.1	220	PREDICTED: zinc finger protein 383-like
1	NC_022293.1	82321045	82345171	+	102189799	-	XP_013819651.1	433	PREDICTED: lysosome-associated membrane glycoprotein 3 isoform X1
1	NC_022293.1	82321045	82351872	+	102189799	-	XP_013819656.1	431	PREDICTED: lysosome-associated membrane glycoprotein 3 isoform X2
1	NC_022293.1	82321045	82345171	+	102189799	-	XP_013819654.1	433	PREDICTED: lysosome-associated membrane glycoprotein 3 isoform X1
1	NC_022293.1	82374637	82420311	+	102184662	-	XP_013819660.1	725	PREDICTED: methylcrotonoyl-CoA carboxylase subunit alpha, mitochondrial
1	NC_022293.1	82458366	82473662	+	102190461	-	XP_005675275.1	244	PREDICTED: DCN1-like protein 1
1	NC_022293.1	82458366	82473662	+	102190461	-	XP_013819666.1	244	PREDICTED: DCN1-like protein 1
1	NC_022293.1	82507228	82582937	-	102190912	-	XP_005675276.1	1098	PREDICTED: probable phospholipid-transporting ATPase IF
1	NC_022293.1	83700481	83701292	-	100861576	-	NP_001272601.1	320	SRY (sex determining region Y)-box 2
1	NC_022293.1	84438979	84444030	+	102191375	-	XP_005675277.1	116	PREDICTED: mitochondrial import inner membrane translocase subunit TIM14 isoform X1
1	NC_022293.1	84439871	84444030	+	102191375	-	XP_005675278.1	91	PREDICTED: mitochondrial import inner membrane translocase subunit TIM14 isoform X2
1	NC_022293.1	84451219	84478310	-	102168206	-	XP_005675280.1	536	PREDICTED: fragile X mental retardation syndrome-related protein 1 isoform X4
1	NC_022293.1	84451219	84478310	-	102168206	-	XP_005675284.1	563	PREDICTED: fragile X mental retardation syndrome-related protein 1 isoform X3
1	NC_022293.1	84451219	84478310	-	102168206	-	XP_005675283.1	565	PREDICTED: fragile X mental retardation syndrome-related protein 1 isoform X2
1	NC_022293.1	84451219	84478310	-	102168206	-	XP_005675279.1	592	PREDICTED: fragile X mental retardation syndrome-related protein 1 isoform X1
1	NC_022293.1	84451373	84478310	-	102168206	-	XP_005675282.1	454	PREDICTED: fragile X mental retardation syndrome-related protein 1 isoform X6
1	NC_022293.1	84451373	84478310	-	102168206	-	XP_013819688.1	483	PREDICTED: fragile X mental retardation syndrome-related protein 1 isoform X5
1	NC_022293.1	84710403	84766765	+	102169422	-	XP_005675285.1	941	PREDICTED: coiled-coil domain-containing protein 39 isoform X1
1	NC_022293.1	84710403	84766765	+	102169422	-	XP_013819714.1	895	PREDICTED: coiled-coil domain-containing protein 39 isoform X2
1	NC_022293.1	84710403	84766765	+	102169422	-	XP_013819719.1	894	PREDICTED: coiled-coil domain-containing protein 39 isoform X3
1	NC_022293.1	84770388	84778606	-	102169706	-	XP_013819727.1	672	PREDICTED: tetratricopeptide repeat protein 14 isoform X2
1	NC_022293.1	84770388	84779374	-	102169706	-	XP_013819722.1	771	PREDICTED: tetratricopeptide repeat protein 14 isoform X1
1	NC_022293.1	85380312	85660302	+	102187896	-	XP_013819930.1	568	PREDICTED: PEX5-related protein isoform X6
1	NC_022293.1	85380312	85660302	+	102187896	-	XP_013819927.1	603	PREDICTED: PEX5-related protein isoform X5
1	NC_022293.1	85453071	85660302	+	102187896	-	XP_005675328.1	615	PREDICTED: PEX5-related protein isoform X4
1	NC_022293.1	85453071	85660302	+	102187896	-	XP_013819923.1	616	PREDICTED: PEX5-related protein isoform X3
1	NC_022293.1	85453071	85660302	+	102187896	-	XP_005675327.1	650	PREDICTED: PEX5-related protein isoform X2
1	NC_022293.1	85453071	85660302	+	102187896	-	XP_013819916.1	651	PREDICTED: PEX5-related protein isoform X1
1	NC_022293.1	85552007	85660302	+	102187896	-	XP_005675332.1	434	PREDICTED: PEX5-related protein isoform X7
1	NC_022293.1	85552007	85660302	+	102187896	-	XP_013819936.1	434	PREDICTED: PEX5-related protein isoform X7
1	NC_022293.1	85679355	85786196	-	102187627	-	XP_005675326.2	905	PREDICTED: ubiquitin carboxyl-terminal hydrolase 13
1	NC_022293.1	85836465	85851768	-	102189432	-	XP_005675335.1	189	PREDICTED: NADH dehydrogenase
1	NC_022293.1	85836508	85851768	-	102189432	-	XP_005675336.1	139	PREDICTED: NADH dehydrogenase
1	NC_022293.1	85851965	85871781	+	102190075	-	XP_005675338.1	252	PREDICTED: 39S ribosomal protein L47, mitochondrial isoform X1
1	NC_022293.1	85858120	85871781	+	102190075	-	XP_005675341.1	140	PREDICTED: 39S ribosomal protein L47, mitochondrial isoform X2
1	NC_022293.1	85872596	85901629	-	102190913	-	XP_005675342.1	429	PREDICTED: actin-like protein 6A
1	NC_022293.1	86018220	86051146	+	102191178	-	XP_005675343.1	340	PREDICTED: guanine nucleotide-binding protein subunit beta-4
1	NC_022293.1	86057922	86088026	-	102191461	-	XP_005675344.1	742	PREDICTED: mitofusin-1
1	NC_022293.1	86107202	86111847	-	102191737	-	XP_005675345.1	485	PREDICTED: zinc finger protein 639
1	NC_022293.1	86188341	86200082	+	102168667	-	XP_013819969.1	307	PREDICTED: calcium-activated potassium channel subunit beta-3
1	NC_022293.1	86208977	86238238	-	102168391	-	XP_005675346.1	1068	PREDICTED: phosphatidylinositol 4,5-bisphosphate 3-kinase catalytic subunit alpha isoform
1	NC_022293.1	86342311	86370301	+	102168942	-	XP_005675348.1	288	PREDICTED: zinc finger matrin-type protein 3 isoform X2
1	NC_022293.1	86342311	86370301	+	102168942	-	XP_005675347.1	289	PREDICTED: zinc finger matrin-type protein 3 isoform X1
1	NC_022293.1	86491278	86530988	-	102169423	-	XP_005675350.1	235	PREDICTED: calcium-activated potassium channel subunit beta-2
1	NC_022293.1	88207392	88322171	+	102170182	-	XP_013819975.1	527	PREDICTED: F-box-like/WD repeat-containing protein TBL1XR1 isoform X1
1	NC_022293.1	88287841	88322171	+	102170182	-	XP_013819976.1	514	PREDICTED: F-box-like/WD repeat-containing protein TBL1XR1 isoform X2
1	NC_022293.1	88287841	88322171	+	102170182	-	XP_005675352.1	514	PREDICTED: F-box-like/WD repeat-containing protein TBL1XR1 isoform X2
[truncated: 28,165 more rows]
