# Supplementary material for: Whole genome population genetics analysis of Sudanese goats identifies regions harboring genes associated with major traits
Source: BMC Genet. 2017 Oct 23;18:92. doi: 10.1186/s12863-017-0553-z (PMC5651574; doi:10.1186/s12863-017-0553-z)
Supplement: Supplementary file 9 — SNPs and genes contributed to PCA. (XLSX 36 kb) [file 12863_2017_553_MOESM9_ESM.xlsx]

## Sheet: Sheet1
					Minor allele frequency
	SNP ID	Chr	Position (bp)	Contribution (%)	Tagg	Dese	Ni	Nu
	snp2701-scaffold1077-1514725	1	17945287	0.0229645	0.3125	0.0625	0.0833333	0.0652174
	snp2691-scaffold1077-1023522	1	18436490	0.021576	0.375	0	0.0833333	0.0869565
	snp48468-scaffold689-383640	1	85396740	0.0203029	0.104167	0.395833	0.333333	0.5
	snp400-scaffold1009-1403183	1	112721894	0.0232899	0.1875	0.375	0.458333	0.304348
	snp2006-scaffold1059-729589	2	130880266	0.027077	0.333333	0.291667	0.4375	0.195652
	snp43997-scaffold595-4316589	3	90978789	0.0226925	0.375	0.125	0.145833	0.0652174
	snp41747-scaffold543-1573152	3	104364018	0.0200978	0.416667	0.104167	0.1875	0.0869565
	snp36346-scaffold4353-5630	3	116566088	0.0213608	0.0625	0.458333	0.395833	0.478261	inhibitor of growth protein 5
	snp27679-scaffold295-5582835	4	67979885	0.0210789	0.1875	0.333333	0.375	0.478261
	snp38490-scaffold486-5129195	5	20163337	0.0218699	0.104167	0.458333	0.395833	0.456522
	snp38395-scaffold486-988403	5	24304129	0.0210584	0.479167	0.104167	0.125	0.26087
	snp37635-scaffold463-291493	5	46857252	0.0260938	0.479167	0.104167	0.25	0.0652174
	snp37637-scaffold463-397179	5	46962938	0.0229984	0.1875	0.270833	0.416667	0.347826
	snp37638-scaffold463-429470	5	46995229	0.0243073	0.3125	0.0625	0.0208333	0.0217391
	snp28834-scaffold310-5477386	5	67536514	0.0205042	0.458333	0.166667	0.291667	0.152174
	snp2436-scaffold107-6510838	5	81537111	0.0220099	0.479167	0.125	0.208333	0.0652174
	snp52952-scaffold795-1679100	6	15965178	0.0209215	0.4375	0.166667	0.270833	0.173913
	snp8743-scaffold1313-101968	6	97748659	0.0229671	0.395833	0.333333	0.354167	0.282609
	snp16120-scaffold1698-458655	6	112531139	0.0250051	0.4375	0.0833333	0.0833333	0.0434783
	snp30648-scaffold339-3726687	7	45128025	0.0237264	0.416667	0.125	0.104167	0.0434783
	snp21502-scaffold210-164871	7	105051869	0.0252717	0.333333	0.166667	0.229167	0.26087
	snp53431-scaffold81-41828	8	46984095	0.0208349	0.416667	0.229167	0.333333	0.195652
	snp34590-scaffold409-716359	8	57209158	0.0223795	0.4375	0.166667	0.270833	0.0217391
	snp993-scaffold1026-156620	8	69335611	0.0231613	0.333333	0.0208333	0.125	0.108696	stanniocalcin-1
	snp460-scaffold1011-1174771	9	19293158	0.0242705	0.3125	0.25	0.458333	0.304348
	snp25100-scaffold259-961460	10	58623533	0.0225412	0.1875	0.0208333	0.0208333	0.0217391
	snp44967-scaffold613-176620	10	79452263	0.0240331	0.375	0.0208333	0.229167	0.0217391
	snp3603-scaffold1111-994064	11	49254676	0.0231157	0.354167	0.333333	0.416667	0.326087
	snp13651-scaffold1526-2180511	12	72885783	0.0213754	0.416667	0.145833	0.125	0.0652174
	snp31349-scaffold347-1097831	12	78354602	0.0207322	0.270833	0.375	0.479167	0.391304
	snp21396-scaffold2086-864910	13	33257003	0.0223944	0.395833	0.125	0.0416667	0.130435
	snp5239-scaffold1180-1005667	13	34441255	0.0203163	0.208333	0.291667	0.395833	0.347826
	snp51597-scaffold758-148867	13	56298097	0.0201452	0.333333	0.145833	0.416667	0.282609
	snp14007-scaffold1553-622617	15	8836828	0.0201791	0.458333	0.145833	0.3125	0.173913
	snp52418-scaffold781-335186	15	43212160	0.0208767	0.5	0.0833333	0.125	0.217391
	snp41694-scaffold542-2305634	15	48585014	0.0229583	0.4375	0.166667	0.229167	0.173913
	snp30544-scaffold338-37210	15	72147651	0.0235887	0.416667	0.166667	0.145833	0.0652174
	snp16425-scaffold173-1231017	16	3227876	0.0214924	0.125	0.4375	0.375	0.434783
	snp9606-scaffold1344-995267	18	38190782	0.030757	0.0833333	0.375	0.479167	0.369565
	snp37190-scaffold452-1541058	19	20130285	0.0214582	0.416667	0.166667	0.291667	0.195652
	snp28467-scaffold303-4653894	19	34176230	0.0310143	0.208333	0.375	0.479167	0.217391
	snp14762-scaffold1594-1623317	19	42558208	0.0203878	0.1875	0.333333	0.5	0.434783
	snp41337-scaffold537-2811930	19	58443286	0.025352	0.25	0.333333	0.479167	0.347826
	snp28351-scaffold3022-406511	19	60382120	0.0213062	0.145833	0.458333	0.354167	0.391304
	snp49822-scaffold711-1921732	20	19367013	0.0238749	0.229167	0.354167	0.4375	0.26087
	snp47577-scaffold67-3351554	26	32617864	0.030602	0.1875	0	0.0208333	0
	snp3376-scaffold1102-1312359	28	38923850	0.0203763	0.458333	0.166667	0.1875	0.0869565
	snp25901-scaffold2678-264870	X	15072235	0.0274245	0.125	0.4375	0.5	0.456522
	snp13705-scaffold153-920524	X	53449900	0.0208651	0.166667	0.4375	0.375	0.391304

## Sheet: Sheet2
	Chr	Start	Stop	Strand	GeneID	Protein.product	Length	Protein.name
	1	18026174	18053009	+	102175802	XP_013822400.1	301	PREDICTED: protein EURL homolog isoform X1
	1	18216870	18232900	+	102176267	NP_001276877.1	252	protein BTG3
	1	18233794	18294599	-	102180699	XP_013821983.1	410	PREDICTED: coxsackievirus and adenovirus receptor
	1	85380312	85660302	+	102187896	XP_013819930.1	568	PREDICTED: PEX5-related protein isoform X6
	1	112492160	112492770	-	102180083	XP_013821097.1	302	PREDICTED: ras-related protein Rap-2b
	1	112848516	112849573	-	102186247	XP_005675476.2	373	PREDICTED: P2Y purinoceptor 1
	2	130847361	131023056	+	102190003	XP_013830067.1	1585	PREDICTED: eukaryotic translation initiation factor 4 gamma 3 isoform X2
	2	131045133	131075069	+	102190830	XP_013830080.1	553	PREDICTED: heterochromatin protein 1-binding protein 3
	2	131091302	131096509	+	102190004	XP_013830087.1	428	PREDICTED: SH2 domain-containing protein 5
	2	131096563	131172670	+	102190277	XP_013827519.1	960	PREDICTED: LOW QUALITY PROTEIN: kinesin-like protein KIF17
	3	90731451	90751433	-	102188372	XP_005678481.1	158	PREDICTED: transcription factor BTF3 homolog 4 isoform X1
	3	90736940	90737500	-	102188103	XP_005678479.1	186	PREDICTED: eukaryotic translation initiation factor 1A, X-chromosomal-like
	3	90758911	90789644	+	102189539	XP_005678483.1	172	PREDICTED: thioredoxin domain-containing protein 12
	3	90779376	90780450	+	102189000	XP_013818286.1	357	PREDICTED: LOW QUALITY PROTEIN: protein KTI12 homolog
	3	90823563	90881423	+	102190011	XP_005678485.1	219	PREDICTED: ras-related protein Rab-3B
	3	90921600	91032791	+	102168408	XP_013818287.1	1162	PREDICTED: nardilysin isoform X2
	3	91034129	91200654	-	102190286	XP_005678486.1	746	PREDICTED: oxysterol-binding protein-related protein 9 isoform X7
	3	104148364	104148844	+	102188465	XP_013818334.1	294	PREDICTED: LOW QUALITY PROTEIN: POU domain, class 3, transcription factor 1
	3	104168679	104179514	-	102172406	XP_005678731.1	253	PREDICTED: probable U3 small nucleolar RNA-associated protein 11
	3	104191304	104193362	+	102172685	XP_013818434.1	279	PREDICTED: four and a half LIM domains protein 3
	3	104197997	104221609	+	102172962	XP_005678733.1	501	PREDICTED: splicing factor 3A subunit 3
	3	104232052	104282295	+	102173254	XP_013818435.1	926	PREDICTED: type II inositol 1,4,5-trisphosphate 5-phosphatase
	3	104286330	104324532	+	102188735	XP_013818436.1	751	PREDICTED: metal regulatory transcription factor 1
	3	104332095	104334028	+	102189272	XP_013818437.1	364	PREDICTED: yrdC domain-containing protein, mitochondrial
	3	104336485	104342544	-	102173525	XP_005678735.2	329	PREDICTED: glycoprotein endo-alpha-1,2-mannosidase-like protein
	3	104369986	104411204	+	102189543	XP_013818321.1	838	PREDICTED: ephrin type-A receptor 10, partial
	3	104416820	104430537	-	102173808	XP_005678736.1	280	PREDICTED: borealin
	3	104431429	104436446	+	102174085	XP_013818438.1	208	PREDICTED: uncharacterized protein C1orf109 homolog isoform X1
	3	104492861	104507602	+	100860770	NP_001272556.1	262	R-spondin-1 precursor
	3	104524901	104549084	+	102174356	XP_005678738.1	731	PREDICTED: nucleolar GTP-binding protein 2
	3	104550826	104557967	-	102174801	XP_005678740.1	280	PREDICTED: LOW QUALITY PROTEIN: axonemal dynein light intermediate polypeptide 1
	3	104559140	104575860	+	102175084	XP_005678741.1	399	PREDICTED: smad nuclear-interacting protein 1
	3	104590900	104612386	+	102190096	XP_013818441.1	201	PREDICTED: chromatin modification-related protein MEAF6
	3	116368852	116386394	+	102189730	XP_013818543.1	361	PREDICTED: septin-2
	3	116404346	116492537	+	102190014	XP_013818544.1	1042	PREDICTED: FERM, RhoGEF and pleckstrin domain-containing protein 2
	3	116494934	116502284	-	102190290	XP_013818545.1	426	PREDICTED: serine/threonine-protein kinase 25
	3	116547611	116576555	-	102190576	XP_013818546.1	584	PREDICTED: THAP domain-containing protein 4
	3	116562745	116589081	+	102190847	XP_013818547.1	310	PREDICTED: probable cysteine protease atg4 isoform X1
	3	116589167	116594168	+	106502003	XP_013818538.1	331	PREDICTED: cysteine protease ATG4B-like
	3	116597474	116603396	-	102188647	XP_005678917.2	212	PREDICTED: thymidylate kinase
	3	116613776	116621903	+	102191103	XP_013818550.1	255	PREDICTED: inhibitor of growth protein 5
	3	116634581	116660734	+	102191395	XP_013818551.1	555	PREDICTED: D-2-hydroxyglutarate dehydrogenase, mitochondrial
	3	116679912	116687426	+	102191671	XP_005678928.1	441	PREDICTED: galactose-3-O-sulfotransferase 2
	3	116705801	116707709	-	102168321	XP_013818552.1	283	PREDICTED: programmed cell death protein 1
	3	116725063	116728443	+	102168599	XP_013818539.1	515	PREDICTED: receptor-transporting protein 5
	4	68169955	68173256	+	102173444	XP_005679342.1	196	PREDICTED: pro-FMRFamide-related neuropeptide VF
	4	68195081	68234910	+	102173714	XP_005679343.1	584	PREDICTED: uncharacterized protein C7orf31 homolog
	5	20189719	20190881	-	102174366	XP_005680128.1	195	PREDICTED: coiled-coil domain-containing glutamate-rich protein 1
	5	20201988	20239447	-	102175465	XP_013819145.1	321	PREDICTED: epiphycan
	5	20285937	20291053	-	102175745	XP_005679867.1	352	PREDICTED: keratocan
	5	20327782	20331791	-	102176393	XP_005679869.1	342	PREDICTED: lumican
	5	20367758	20400020	-	100860944	NP_001272484.1	360	decorin precursor
	5	24068498	24171040	-	102182279	XP_005679888.1	1432	PREDICTED: FYVE, RhoGEF and PH domain-containing protein 6 isoform X1
	5	24171607	24247730	+	102182761	XP_005679891.1	781	PREDICTED: vezatin isoform X2
	5	24398692	24427434	+	102183849	XP_005679894.1	477	PREDICTED: methionine aminopeptidase 2
	5	24431146	24442361	-	102184121	XP_005679895.1	709	PREDICTED: ubiquitin carboxyl-terminal hydrolase 44
	5	24516377	24521116	-	102184404	XP_005679896.1	90	PREDICTED: putative protein TPRXL
	5	46775868	46779445	+	102187299	XP_005680295.1	359	PREDICTED: olfactory receptor 1361-like
	5	46827554	46973705	-	102179636	XP_005680273.1	184	PREDICTED: methionine-R-sulfoxide reductase B3
	5	47044466	47113726	-	102187566	XP_013819347.1	912	PREDICTED: inner nuclear membrane protein Man1
	5	47180587	47267734	+	102180191	XP_005680275.1	347	PREDICTED: wnt inhibitory factor 1 isoform X2
	5	67356615	67426424	-	102190764	XP_005680704.2	662	PREDICTED: NUAK family SNF1-like kinase 1
	5	67505320	67506715	-	102191023	XP_013819503.1	573	PREDICTED: cytoskeleton-associated protein 4
	5	67554922	67583983	+	102185987	XP_005680631.1	519	PREDICTED: T-complex protein 11-like protein 2
	5	67593749	67690893	+	102186665	XP_013819504.1	919	PREDICTED: DNA-directed RNA polymerase III subunit RPC2 isoform X2
	5	67755437	67925342	+	102186934	XP_013819505.1	734	PREDICTED: transcription factor RFX4 isoform X2
	6	15719723	15737061	-	102172133	XP_013819928.1	543	PREDICTED: cytochrome P450 2U1
	6	15751787	15772456	-	102187660	XP_005681386.1	365	PREDICTED: phosphatidylcholine:ceramide cholinephosphotransferase 2
	6	15943578	16055531	+	102187926	XP_005681387.2	624	PREDICTED: bifunctional 3\'-phosphoadenosine 5\'-phosphosulfate synthase 1
	6	97884152	97953472	+	102181580	XP_005681917.1	654	PREDICTED: rho GTPase-activating protein 24 isoform X3
	6	97973807	98162859	-	102182774	XP_013820223.1	464	PREDICTED: mitogen-activated protein kinase 10 isoform X1
	6	112289761	112303794	-	102182116	XP_013820293.1	479	PREDICTED: protein Dok-7, partial
	6	112326184	112330467	-	102182396	XP_013820295.1	528	PREDICTED: hepatocyte growth factor activator, partial
	6	112343592	112428727	-	102182684	XP_013820294.1	1330	PREDICTED: regulator of G-protein signaling 12
	6	112493212	112498956	-	102180209	XP_013820297.1	228	PREDICTED: myb/SANT-like DNA-binding domain-containing protein 1
	6	112510172	112636552	-	102183227	XP_013820296.1	3074	PREDICTED: huntingtin
	6	112667195	112704948	-	102183500	XP_013820298.1	584	PREDICTED: G protein-coupled receptor kinase 4
	6	112721736	112733501	+	102183779	XP_013820299.1	868	PREDICTED: nucleolar protein 14
	6	112736398	112738435	+	102184047	XP_013820300.1	525	PREDICTED: major facilitator superfamily domain-containing protein 10
	6	112741202	112783826	-	102180479	XP_013820302.1	767	PREDICTED: alpha-adducin isoform X2
	7	45227877	45345375	-	102181774	XP_005683024.1	587	PREDICTED: kelch-like protein 3 isoform X1
	7	45368015	45368891	-	102183787	XP_013821033.1	305	PREDICTED: heterogeneous nuclear ribonucleoprotein A0
	8	46775709	46837703	+	102170318	XP_013821438.1	155	PREDICTED: uncharacterized protein C9orf85 homolog
	8	47027225	47153388	+	102171067	XP_005683808.1	454	PREDICTED: guanine deaminase
	8	69222921	69234405	-	102179386	XP_005684072.1	247	PREDICTED: stanniocalcin-1
	9	19054446	19179388	+	102169290	XP_013821857.1	1107	PREDICTED: protein FAM184A isoform X1
	9	19202830	19286910	+	102169871	XP_005684580.1	1137	PREDICTED: DNA helicase MCM9
	9	19228716	19235248	-	102171790	XP_013821860.1	204	PREDICTED: histone chaperone ASF1A
	9	19308685	19313275	+	106502466	XP_013821875.1	264	PREDICTED: uncharacterized protein LOC106502466
	9	19433200	19544790	+	102172626	XP_013821876.1	702	PREDICTED: centrosomal protein of 85 kDa-like, partial
	9	19487236	19487394	-	102170148	XP_005684581.1	52	PREDICTED: cardiac phospholamban
	10	58398057	58423645	+	102177066	XP_013822613.1	600	PREDICTED: myelin expression factor 2
	10	58424225	58445254	-	102182043	XP_005685866.1	501	PREDICTED: sodium/potassium/calcium exchanger 5
	10	58833955	58846492	-	102182313	XP_013822614.1	1086	PREDICTED: semaphorin-6D isoform X1
	10	79537211	80119936	+	102179953	XP_013822721.1	548	PREDICTED: regulator of G-protein signaling 6 isoform X2
	11	49032621	49047123	+	102171615	XP_005686784.1	609	PREDICTED: all-trans-retinol 13,14-reductase isoform X1
	11	49052455	49056381	-	102172070	XP_005686786.2	326	PREDICTED: trans-Golgi network integral membrane protein 2
	11	49067008	49088473	-	102187776	XP_013823171.1	439	PREDICTED: transcription factor 7-like 1
	11	49321179	49397914	-	102188056	XP_005686821.1	511	PREDICTED: E3 ubiquitin-protein ligase KCMF1
	11	49476062	49476471	-	102172907	XP_005686787.1	42	PREDICTED: thymosin beta-10
	12	72934438	73215772	-	102168838	XP_013823782.1	1853	PREDICTED: sodium leak channel non-selective protein
	12	78186897	78793591	-	102170529	XP_005687835.2	345	PREDICTED: transmembrane protein FAM155A
	13	33117641	33150949	+	102186607	XP_013823993.1	835	PREDICTED: zinc finger protein 438 isoform X1
	13	33283023	33378506	-	102187412	XP_013823925.1	2236	PREDICTED: supervillin
	13	34197265	34208622	-	102188781	XP_005688070.1	148	PREDICTED: lysozyme-like protein 1
	13	56081924	56098422	+	102191534	XP_013824228.1	199	PREDICTED: uncharacterized protein LOC102191534 isoform X2
	13	56101131	56111657	+	102176804	XP_013824151.1	269	PREDICTED: ankyrin repeat domain-containing protein 60
	13	56146644	56161804	-	102191811	XP_005688369.1	137	PREDICTED: uncharacterized protein C20orf85 homolog
	13	56447506	56451874	+	102177072	XP_013824218.1	255	PREDICTED: protein TMEPAI
	13	56477632	56487134	+	102168464	XP_005688370.1	427	PREDICTED: Z-DNA-binding protein 1 isoform X3
	13	56523006	56528256	-	102168742	XP_005688371.1	622	PREDICTED: phosphoenolpyruvate carboxykinase, cytosolic
	15	43107165	43136555	-	102187879	XP_005689787.1	402	PREDICTED: olfactomedin-like protein 1
	15	43162588	43303345	-	102171629	XP_005689806.1	470	PREDICTED: synaptotagmin-9
	15	48376361	48380565	+	102174322	XP_005689946.1	258	PREDICTED: folate receptor gamma
	15	48393061	48397015	+	102175046	XP_005689948.1	251	PREDICTED: folate receptor alpha-like
	15	48414980	48417038	+	102174766	XP_005689947.1	253	PREDICTED: folate receptor beta
	15	48420128	48433449	+	102178924	XP_013825177.1	1237	PREDICTED: phosphatidylinositol 3,4,5-trisphosphate 5-phosphatase 2, partial
	15	48469746	48608876	-	102175318	XP_013825185.1	677	PREDICTED: caseinolytic peptidase B protein homolog isoform X1
	15	48722268	48763385	-	102179217	XP_013825143.1	1044	PREDICTED: cGMP-dependent 3\',5\'-cyclic phosphodiesterase
	15	48828094	48867663	-	102179498	XP_013825165.1	1466	PREDICTED: arf-GAP with Rho-GAP domain, ANK repeat and PH domain-containing protein 1
	15	71970551	71971645	-	102182814	XP_013825344.1	366	PREDICTED: LOW QUALITY PROTEIN: carbohydrate sulfotransferase 1
	15	72126553	72131725	+	102190895	XP_005690202.1	364	PREDICTED: GDP-fucose transporter 1
	15	72162811	72187621	+	102183085	XP_013825314.1	596	PREDICTED: LOW QUALITY PROTEIN: cryptochrome-2
	15	72216368	72218979	+	102180333	XP_013825318.1	439	PREDICTED: LOW QUALITY PROTEIN: C-Jun-amino-terminal kinase-interacting protein 1
	15	72219843	72220525	-	102180612	XP_005690250.1	62	PREDICTED: uncharacterized protein C11orf94 homolog
	15	72223862	72230477	-	102183347	XP_013825319.1	328	PREDICTED: peroxisomal biogenesis factor 16
	15	72237274	72241633	+	102183620	XP_013825320.1	699	PREDICTED: glycosyltransferase-like protein LARGE2
	15	72246705	72398512	-	102191158	XP_013825316.1	670	PREDICTED: PHD finger protein 21A isoform X2
	16	3004922	3024191	-	102172831	XP_013825500.1	787	PREDICTED: solute carrier family 26 member 9
	16	3083425	3100971	-	102173110	XP_005690464.1	200	PREDICTED: ras-related protein Rab-7b
	16	3202058	3205559	+	102174050	XP_005690465.1	173	PREDICTED: uncharacterized protein C1orf186 homolog
	16	3228755	3234343	-	102174323	XP_005690466.1	423	PREDICTED: vasopressin V1b receptor
	16	3316052	3326975	-	102174587	XP_005690467.1	149	PREDICTED: protein FAM72A
	16	3331325	3580861	+	102174862	XP_013825475.1	1084	PREDICTED: SLIT-ROBO Rho GTPase-activating protein 2
	18	38176537	38222394	+	102185113	XP_013826789.1	1032	PREDICTED: polyamine-modulated factor 1-binding protein 1
	18	38225742	38240780	-	102176910	XP_005692261.1	1227	PREDICTED: pre-mRNA-splicing factor ATP-dependent RNA helicase PRP16
	18	38246492	38249105	+	102176635	XP_005692260.1	149	PREDICTED: thioredoxin-like protein 4B
	18	38252687	38258938	-	102176354	XP_005692259.1	401	PREDICTED: haptoglobin
	18	38285044	38295533	-	102175324	XP_013826587.1	382	PREDICTED: dihydroorotate dehydrogenase (quinone), mitochondrial isoform X2
	18	38300198	38383287	+	102185392	XP_013826720.1	1774	PREDICTED: polycystic kidney disease protein 1-like 3
	18	38385006	38397337	-	102177184	XP_013826721.1	364	PREDICTED: IST1 homolog
	18	38437649	38450717	+	102177829	XP_005692269.1	412	PREDICTED: zinc finger protein 821 isoform X1
	19	19928784	19935502	+	102169792	XP_005693334.1	215	PREDICTED: beta-crystallin A3
	19	19944694	19963922	-	102170084	XP_005693335.1	695	PREDICTED: nuclear fragile X mental retardation-interacting protein 2
	19	20085950	20138490	+	102170354	XP_005693336.1	1001	PREDICTED: serine/threonine-protein kinase TAO1
	19	20153900	20157048	-	102170727	XP_013827337.1	468	PREDICTED: abhydrolase domain-containing protein 15
	19	20159798	20163364	+	102171006	XP_013827338.1	395	PREDICTED: tumor protein p53-inducible protein 13
	19	20165353	20179379	-	102171274	XP_013827312.1	873	PREDICTED: ARF GTPase-activating protein GIT1
	19	20185763	20203297	+	102171544	XP_013827339.1	693	PREDICTED: ankyrin repeat domain-containing protein 13B
	19	20205687	20213401	-	102171005	XP_013827340.1	471	PREDICTED: coronin-6
	19	20225711	20399216	-	102171273	XP_013827375.1	1429	PREDICTED: protein phosphatase Slingshot homolog 2
	19	33949017	33976054	+	102170908	XP_005693680.2	257	PREDICTED: phosphatidylethanolamine N-methyltransferase
	19	33979715	33980593	+	102171188	XP_005693682.1	276	PREDICTED: dexamethasone-induced Ras-related protein 1
	19	33983571	33987737	-	102171646	XP_005693683.1	145	PREDICTED: mediator of RNA polymerase II transcription subunit 9
	19	34028614	34038015	-	102183821	XP_013827856.1	225	PREDICTED: 5\'(3\')-deoxyribonucleotidase, mitochondrial
	19	34044951	34062129	+	102171913	XP_005693684.1	423	PREDICTED: COP9 signalosome complex subunit 3
	19	34079090	34090423	+	102184091	XP_005694312.2	555	PREDICTED: folliculin, partial
	19	34097735	34100114	+	102184373	XP_005694313.1	241	PREDICTED: mitochondrial cardiolipin hydrolase
	19	34108476	34109265	-	106503284	XP_013828046.1	266	PREDICTED: uncharacterized protein LOC106503284
	19	34111339	34179517	-	102184657	XP_013827701.1	1150	PREDICTED: myosin phosphatase Rho-interacting protein isoform X1
	19	34252157	34274336	+	102184942	XP_013827439.1	219	PREDICTED: tumor necrosis factor receptor superfamily member 13B, partial
	19	34283144	34291761	-	102172840	XP_013827800.1	514	PREDICTED: ubiquitin carboxyl-terminal hydrolase 22
	19	34345482	34365248	+	102173412	XP_005693686.2	359	PREDICTED: dehydrogenase/reductase SDR family member 7B isoform X1
	19	34366855	34367518	-	102173686	XP_013827440.1	183	PREDICTED: transmembrane protein 11, mitochondrial, partial
	19	34383939	34385057	-	102185501	XP_013827674.1	113	PREDICTED: protein NATD1
	19	34409211	34427094	+	102173967	XP_005693688.1	347	PREDICTED: dual specificity mitogen-activated protein kinase kinase 3
	19	42326708	42350140	+	102173601	XP_005693946.1	988	PREDICTED: next to BRCA1 gene 1 protein isoform X1
	19	42353226	42357563	+	102174426	XP_005693950.1	261	PREDICTED: transmembrane protein 106A isoform X1
	19	42361691	42365258	-	102175055	XP_005693953.1	150	PREDICTED: putative uncharacterized protein DDB_G0294196
	19	42473971	42474573	+	102175328	XP_005693954.1	200	PREDICTED: ADP-ribosylation factor-like protein 4D
	19	42544140	42572112	+	102175614	XP_005693955.1	1216	PREDICTED: ATP-dependent RNA helicase DHX8
	19	42576518	42590287	-	102175893	XP_005693956.2	485	PREDICTED: ETS translocation variant 4
	19	42678953	42695700	-	102176358	XP_005693959.1	206	PREDICTED: homeobox protein MOX-1 isoform X2
	19	42781702	42781918	-	102185686	XP_005694388.2	212	PREDICTED: sclerostin
	19	42793709	42802293	-	102176824	XP_013827783.1	220	PREDICTED: dual specificity protein phosphatase 3
	19	42804845	42807602	+	102177373	XP_005693962.1	164	PREDICTED: uncharacterized protein C17orf105 homolog
	19	60187382	60247979	+	102177837	XP_013828082.1	1626	PREDICTED: ATP-binding cassette sub-family A member 6
	19	60254656	60310653	+	102178109	XP_013828080.1	1608	PREDICTED: ATP-binding cassette sub-family A member 9
	19	60364944	60382117	+	102169796	XP_005694530.1	225	PREDICTED: uncharacterized protein LOC102169796
	19	60455372	60463718	+	102178394	XP_013828083.1	584	PREDICTED: pseudokinase FAM20A
	19	60472541	60487018	-	102178945	XP_013828084.1	380	PREDICTED: cAMP-dependent protein kinase type I-alpha regulatory subunit
	19	60524289	60548521	+	102179237	XP_013828087.1	446	PREDICTED: WD repeat domain phosphoinositide-interacting protein 1
	19	60552936	60602779	-	102179519	XP_013828085.1	544	PREDICTED: arylsulfatase G
	20	19484807	20286335	+	102183183	XP_005694734.1	759	PREDICTED: cAMP-specific 3\',5\'-cyclic phosphodiesterase 4D isoform X3
	26	32436819	32470889	+	102181094	XP_005698553.1	558	PREDICTED: hyaluronan-binding protein 2
	26	32471462	32547135	-	102180648	XP_013830746.1	1696	PREDICTED: nebulin-related-anchoring protein isoform X2
	26	32563919	32597273	+	100861343	XP_005698554.1	301	PREDICTED: caspase-7
	26	32632563	32656019	+	102181836	XP_005698556.1	468	PREDICTED: pleckstrin homology domain-containing family S member 1
	26	32699212	32721659	-	102182097	XP_005698557.1	1051	PREDICTED: DNA cross-link repair 1A protein
	26	32723314	32775689	+	102182377	XP_005698558.1	726	PREDICTED: NHL repeat-containing protein 2
	28	38812267	38822137	+	102171488	XP_013831146.1	490	PREDICTED: melanopsin isoform X1
	28	38825135	38882390	+	102188195	XP_013831174.1	681	PREDICTED: LIM domain-binding protein 3
	28	39017640	39045125	+	100861241	NP_001272521.1	532	bone morphogenetic protein receptor type-1A precursor
	28	39056124	39070446	-	102172035	XP_005699372.1	941	PREDICTED: multimerin-2
	28	39073381	39077739	+	102172328	XP_005699373.1	127	PREDICTED: gamma-synuclein
	28	39083863	39085977	+	102172601	XP_005699374.1	81	PREDICTED: adipogenesis regulatory factor
	28	39093121	39096109	+	106503710	XP_013831182.1	182	PREDICTED: protein FAM25A
	28	39114587	39152152	-	102173716	XP_005699375.2	561	PREDICTED: glutamate dehydrogenase 1, mitochondrial
	X	14873048	14971161	-	102180380	XP_005700292.1	1108	PREDICTED: retinal guanylyl cyclase 2
	X	15003919	15008183	+	102180832	XP_013831656.1	142	PREDICTED: NTF2-related export protein 2
	X	15087407	15117076	-	102181277	XP_005700296.1	670	PREDICTED: long-chain-fatty-acid--CoA ligase 4 isoform X2
	X	53229835	53231913	+	102171043	XP_013831780.1	231	PREDICTED: transmembrane gamma-carboxyglutamic acid protein 3
	X	53247984	53253964	+	102171313	XP_005700543.1	180	PREDICTED: fetal and adult testis-expressed transcript protein
	X	53269089	53274354	+	102171585	XP_005700544.1	663	PREDICTED: cyclic nucleotide-gated olfactory channel
	X	53445102	53449307	+	102179458	XP_005700563.1	526	PREDICTED: melanoma-associated antigen 10-like
	X	53481351	53492873	-	102179745	XP_013831782.1	494	PREDICTED: gamma-aminobutyric acid receptor subunit epsilon
	X	53590604	53591683	-	102180022	XP_005700565.2	341	PREDICTED: melanoma-associated antigen 10-like, partial
	X	53642363	53789547	-	102171854	XP_013831784.1	492	PREDICTED: gamma-aminobutyric acid receptor subunit alpha-3 isoform X2
