# Supplementary material for: Whole genome population genetics analysis of Sudanese goats identifies regions harboring genes associated with major traits
Source: BMC Genet. 2017 Oct 23;18:92. doi: 10.1186/s12863-017-0553-z (PMC5651574; doi:10.1186/s12863-017-0553-z)
Supplement: Supplementary file 10 — Raw genotype data obtained from the Goat SNP52 BeadChip. (XLSX 18918 kb) [file 12863_2017_553_MOESM10_ESM.xlsx]

## Sheet: Genotype data
	TD1	TD 2	TD 3	TM 701	TD 6	TD 14	TD 11(n)	TD 15 (n)	TD 19 (n)	TD 22 (n)	TD 26 (n)	TD 29 (n)	TM 650	TD 35	TD 38	TD 39	TD 42	TD 43	TD 48	TD 49	TD 33	TM 38	TM 526	TM 520	DBBA 11	DB 30	DB 41	DBBA 12	DB 70	DB 89	DBBA 7	DBB 6	DBBA 2	DBB 13	DBB 16	DBB18	DBB 23	DBBA 19	DBBA 4	DBB 30	DBB 31	DBB 34	DBB 36	DBBA 1	DBB 41	DBBA 14	DBB 46	DBBA 6	Ks 1
snp14079-scaffold1560-51801	TT	TC	CC	TT	CC	CC	TC	TC	CC	TT	TC	CC	CC	TC	TC	CC	CC	CC	CC	TC	CC	TC	TC	CC	TT	CC	CC	CC	CC	CC	CC	TC	TC	CC	CC	CC	CC	TC	CC	CC	CC	CC	CC	TC	TC	TC	CC	CC	TT
snp14080-scaffold1560-100946	CC	TC	TC	CC	CC	TT	TT	CC	TT	CC	TC	TC	TT	TC	TC	CC	TT	TC	TC	TC	TT	TC	TT	TT	CC	TT	TC	TT	TC	CC	TT	TC	CC	CC	CC	TC	TC	TT	TC	TT	TC	TT	TC	TT	TC	TC	CC	CC	TC
snp14082-scaffold1560-185575	TC	CC	TC	TC	TC	TC	CC	CC	TT	TC	CC	CC	TC	CC	CC	CC	TC	CC	CC	TC	CC	CC	CC	CC	CC	TT	TC	TC	TC	CC	CC	CC	CC	TC	CC	CC	CC	TC	TC	CC	CC	CC	CC	CC	CC	CC	CC	CC	CC
snp14083-scaffold1560-228319	TT	TT	TT	TG	TT	TT	TG	TT	TT	TT	TG	TG	TT	TT	TT	TT	TT	TT	TT	TT	TT	TG	TG	TT	TG	TG	TT	TT	TG	TG	TT	TG	TT	TT	TG	TG	TG	TG	TT	TG	TT	TT	TT	TT	TG	TG	TG	TG	TG
snp14084-scaffold1560-297224	TC	TC	TC	CC	CC	TC	CC	CC	TT	TT	CC	TC	TT	TC	TC	TC	TT	CC	CC	TT	CC	TT	TT	TT	TC	TC	CC	TC	TC	TC	TC	TC	TC	TC	TT	TT	TT	TT	TC	TC	TT	TT	TC	TT	TT	TT	TC	TC	TC
snp14085-scaffold1560-330454	GG	GG	GG	GG	GG	AG	GG	AG	AG	GG	AA	AG	AG	GG	GG	GG	GG	AG	AG	GG	AG	AG	AA	AA	AA	GG	GG	AG	AG	AG	GG	GG	AG	AA	GG	GG	GG	GG	GG	GG	GG	AG	AG	GG	AG	GG	AA	AG	GG
snp14086-scaffold1560-378997	TT	TC	TT	TT	TT	TT	TT	TC	TT	TT	TT	TC	TC	TT	TT	TT	TC	TT	TC	TT	TT	TC	TT	TT	TC	TC	TT	TC	TT	TT	CC	TT	CC	TT	TT	TC	TC	TC	TT	CC	CC	TC	TC	TT	TT	TC	TT	CC	TT
snp14087-scaffold1560-412202	TT	TC	CC	CC	CC	CC	CC	CC	CC	TT	CC	CC	CC	CC	CC	CC	TC	CC	TC	CC	CC	TC	CC	CC	TC	TC	CC	TC	TC	TC	CC	TC	CC	CC	CC	CC	CC	TC	TC	CC	CC	CC	CC	TC	CC	TC	TC	TC	CC
snp14088-scaffold1560-452762	CC	TC	TC	TC	TC	CC	TC	CC	CC	TC	TC	TC	TC	CC	CC	CC	CC	CC	CC	TC	CC	CC	TC	CC	CC	CC	CC	TC	CC	TC	TC	CC	TC	CC	TC	CC	CC	CC	CC	CC	CC	TC	TC	TC	CC	CC	TC	TT	TC
snp14089-scaffold1560-488156	CC	CC	CC	CC	CC	CC	CC	CC	CC	CC	CC	CC	CC	CC	CC	CC	CC	CC	CC	CC	CC	CC	CC	CC	CC	CC	CC	TC	TC	TT	TT	CC	CC	CC	CC	CC	CC	CC	CC	TC	CC	CC	CC	CC	CC	CC	CC	TC	CC
snp14090-scaffold1560-516844	AA	AG	AG	AG	AG	AA	AA	AA	AA	AG	AG	AA	AA	AA	AA	AA	AA	AG	AA	AG	AA	AA	AA	AA	AA	AA	AG	AA	AG	AA	AA	AA	AG	AA	AA	AA	AA	AA	AA	AG	AA	AG	GG	AA	AA	AA	AA	AG	AA
snp14091-scaffold1560-581464	AG	GG	AA	AG	AA	AA	AG	AA	AG	AG	AA	AG	AG	AG	AA	AA	AG	GG	AG	AG	AA	AA	AG	AA	AG	AG	AG	AA	AA	AG	GG	GG	AA	AG	AG	AG	AG	GG	AG	AG	GG	GG	AG	AG	AG	AA	AG	AG	AG
snp14092-scaffold1560-614162	GG	AA	AG	AA	AA	AG	AG	AG	AG	AG	GG	AG	AA	GG	AA	AG	GG	AA	AG	AA	AG	GG	GG	GG	AA	GG	AG	AG	AA	AG	GG	AG	GG	AA	AG	AG	AG	AA	AG	AG	GG	GG	AG	AA	AG	GG	AA	GG	AG
snp14095-scaffold1560-755958	AA	AA	AG	GG	AA	GG	AG	AA	AG	AA	GG	AA	AA	AA	AG	AA	AA	AG	AA	AG	AA	AG	AA	AA	AA	AA	AA	GG	AA	AA	AG	AG	AG	AG	AA	AA	AA	AG	AG	AA	AA	AA	AA	AG	GG	AA	GG	AG	AG
snp14096-scaffold1560-786871	CC	CC	CC	CC	CC	CC	CC	TC	CC	CC	TC	CC	CC	CC	CC	CC	TC	CC	CC	TC	CC	CC	CC	CC	CC	CC	CC	CC	TC	TC	CC	CC	CC	CC	TC	CC	CC	TC	CC	TC	CC	CC	CC	CC	CC	CC	CC	CC	TC
snp14097-scaffold1560-830197	AG	GG	GG	AG	AA	AG	AA	GG	GG	GG	AG	AG	AG	AG	GG	AG	AG	AA	AG	GG	AG	GG	GG	GG	GG	AA	GG	AG	AG	GG	AA	AG	GG	AG	AA	AG	AG	AG	AG	AG	GG	GG	GG	GG	AA	AG	GG	AG	AG
snp14098-scaffold1560-872326	GG	GG	GG	GG	GG	GG	GG	AG	GG	GG	GG	GG	AG	AG	GG	GG	GG	GG	GG	GG	AG	GG	GG	GG	GG	AA	GG	GG	GG	AG	AA	GG	AG	GG	AA	AG	AG	AG	GG	GG	GG	GG	GG	AG	AG	AG	GG	AG	AG
snp14099-scaffold1560-920888	CC	TC	TC	CC	CC	TC	CC	CC	TT	CC	TC	TC	TC	TC	TT	TT	TC	CC	TC	TT	TT	TT	TC	TT	TT	TT	TC	TC	TC	CC	TC	TT	TT	TC	TT	TC	TT	CC	TT	TT	TC	TT	TT	TT	TC	TC	TC	TC	TC
snp14100-scaffold1560-986550	TT	TT	TC	TT	TC	TT	TT	TT	TT	TT	TT	CC	TT	TT	TT	TT	TT	TC	TT	CC	TT	TC	TT	TT	TC	TC	TT	TT	TC	TT	TT	TT	TT	TT	TT	TT	TT	TT	TT	TT	TT	TC	CC	TT	TT	TC	TC	TT	TT
snp14101-scaffold1560-1032913	TT	TC	TC	TT	TT	TT	TT	TC	TT	TT	TT	TT	TT	TC	TT	TT	TT	TT	TC	TC	TC	TC	TT	TT	TT	TT	TT	TT	TT	TT	TT	TC	TC	TT	TT	TT	TT	TT	TT	TC	TT	TT	TT	TT	TT	TT	CC	CC	TC
snp2819-scaffold1082-727669	CC	TT	TC	TC	TC	TC	TC	TC	TT	TC	TT	TC	TC	CC	TT	CC	TT	TT	TC	CC	TC	CC	TC	CC	TT	CC	TC	CC	CC	TT	TT	CC	TC	TT	TT	TT	TC	TT	CC	TC	TC	TC	TT	TC	TC	CC	CC	CC	TC
snp2817-scaffold1082-658683	AG	GG	GG	AG	GG	GG	GG	AG	GG	AG	AA	AG	GG	AG	GG	AA	AG	AG	AG	GG	GG	GG	GG	GG	AG	GG	GG	AG	AG	GG	GG	AG	AG	AA	AG	GG	AA	AG	AA	GG	AG	AA	AA	AG	GG	AG	GG	GG	GG
snp2816-scaffold1082-615033	AG	AA	AG	AG	GG	AG	GG	AA	AA	AA	AG	AA	AA	AA	AA	AA	AG	AG	AG	AA	AG	GG	AG	GG	AA	GG	AA	AG	AG	AG	AG	AG	GG	GG	GG	AG	AG	AA	AA	AG	AA	AG	GG	AG	AA	GG	GG	GG	GG
snp2814-scaffold1082-524695	TC	TC	TT	CC	CC	TC	TT	CC	CC	TC	CC	CC	TC	CC	TC	CC	TC	TC	TC	CC	TC	TT	TT	TT	TC	CC	TT	TC	CC	TC	TC	TC	TT	TT	TT	TC	TC	TC	CC	TC	CC	TC	TC	TC	TC	TT	TT	TT	TT
snp2812-scaffold1082-438570	GG	GG	AG	GG	GG	GG	GG	GG	GG	GG	GG	AG	GG	GG	GG	GG	AG	GG	AG	AG	AG	GG	GG	GG	AG	GG	GG	AG	GG	AG	AA	GG	AG	AG	AG	GG	AG	GG	AG	AG	GG	GG	GG	AG	GG	GG	AG	GG	AG
snp2810-scaffold1082-348665	AA	AA	AG	AA	AA	AA	AA	AA	AA	AA	AG	AG	AA	AA	AA	AA	AG	AG	AA	AG	AG	AA	AA	AA	AG	AG	AA	AG	AA	AA	AG	AG	AG	GG	AG	AA	AG	AA	AG	AG	AA	AA	AA	GG	AA	AG	AG	AA	AA
snp2809-scaffold1082-312463	GG	GG	GG	GG	GG	GG	GG	GG	GG	GG	GG	AG	GG	GG	GG	GG	GG	AG	GG	AG	GG	GG	GG	GG	GG	AG	AG	GG	GG	GG	GG	AA	GG	AG	AG	GG	GG	AG	GG	GG	GG	GG	GG	AG	AG	GG	GG	GG	GG
snp2808-scaffold1082-273160	TC	TC	TC	TT	TT	TC	TC	TT	TT	TC	TT	TC	TC	TC	CC	TT	TC	CC	TC	TC	CC	TC	CC	CC	CC	TC	TC	TC	TC	TT	TT	CC	TT	TC	CC	TT	TC	TC	TT	TT	TT	TT	TC	TC	TC	TT	TT	TT	TT
snp2807-scaffold1082-243110	AG	AA	AG	AA	AA	AG	AG	AA	AA	AG	AA	AA	AG	AG	AG	AA	AG	AG	AA	AA	AA	GG	GG	GG	AG	AA	AA	AG	AG	AA	AG	AA	AA	AA	AA	AG	AG	AA	AG	AA	AG	AG	AG	AA	AA	AA	AA	AA	AA
snp2806-scaffold1082-191347	TG	TG	TT	TT	TG	TT	TT	TG	TT	GG	TT	TT	TT	TT	TG	TT	TT	TG	TT	TT	GG	TG	TG	TT	TT	TG	TT	TT	TT	TT	GG	TT	TG	TG	TT	TT	TT	TT	TG	TT	TT	TT	TG	TG	TG	TT	TG	GG	GG
snp2804-scaffold1082-97008	AG	AA	AG	AA	AG	GG	GG	AA	GG	AG	AG	AA	AA	AG	AA	AA	AG	AG	AG	AG	AA	GG	AG	GG	AG	AA	AG	AG	GG	AG	GG	AG	GG	GG	GG	GG	GG	GG	GG	GG	GG	GG	GG	GG	GG	GG	AG	GG	GG
snp2803-scaffold1082-50965	TG	TG	TG	GG	TG	GG	GG	GG	GG	TG	TG	TT	GG	GG	GG	TG	GG	TG	TG	TT	GG	TG	GG	GG	TG	TG	GG	TG	GG	TG	TG	TG	TG	TT	GG	TG	TG	TG	TG	TG	TT	TT	TG	GG	TG	TT	TG	TG	TT
snp2802-scaffold1082-11101	AA	GG	AA	AG	AA	AG	AG	AG	GG	AG	AA	AG	GG	AG	AG	AG	AG	AG	GG	GG	GG	AG	AA	AA	AA	AA	GG	AG	AG	AG	GG	GG	AA	AG	GG	AA	GG	GG	GG	GG	GG	GG	GG	AG	GG	GG	AG	AA	AA
snp59371-scaffold979-21857	AA	AA	AA	AA	AA	AG	AG	AA	AG	AA	AA	AA	AA	AA	AG	AA	AA	AA	AG	AG	AG	AA	AA	AA	AG	AA	AA	AG	GG	AA	AA	AG	AG	AG	AG	AA	AA	AA	AA	AG	GG	AG	AA	AA	AG	AG	AA	AA	AA
snp59372-scaffold979-81956	GG	GG	AG	GG	AG	GG	GG	GG	AG	GG	GG	GG	GG	GG	GG	GG	GG	GG	GG	GG	AG	GG	GG	GG	AA	GG	GG	AG	AG	GG	GG	AA	AG	GG	GG	GG	AG	GG	GG	GG	AG	GG	GG	GG	GG	GG	AG	AG	GG
snp59373-scaffold979-126197	AA	AA	AG	AG	AA	AA	AA	GG	AA	AA	AA	AG	AA	AG	AA	AA	AA	AA	AA	AG	AA	AA	AA	AA	AA	AG	AA	AA	AA	AA	AA	AA	AA	AA	AG	AA	AG	AG	AG	GG	AA	AA	AA	AG	AA	AG	AG	AG	AG
snp59374-scaffold979-159760	AG	GG	AA	GG	AG	AA	AA	GG	AA	GG	AG	AA	AG	GG	AG	AG	AG	AG	AG	AA	AG	AA	AA	AA	GG	GG	AA	GG	AA	AG	GG	AA	AG	AG	AG	GG	GG	AA	GG	GG	AG	AG	GG	AG	AG	AG	GG	GG	AA
snp59375-scaffold979-197942	TT	CC	TC	TC	TT	TC	TC	CC	TT	TC	TC	TT	CC	TC	TC	TT	TC	CC	TC	CC	TC	CC	CC	CC	CC	CC	TC	CC	TT	TC	TC	CC	TT	TC	TT	CC	TC	TT	TC	CC	TC	TC	CC	TC	CC	TT	TC	TC	CC
snp59376-scaffold979-232669	CC	TC	TC	TC	TT	TT	TC	TC	TT	TC	TC	TC	TT	TT	TT	TT	TC	TT	CC	CC	TC	TT	TT	TT	TC	TC	TT	TC	TC	TT	TT	TT	TC	TC	TC	TT	TT	TC	TT	TC	TC	TC	TT	TC	TC	CC	TT	TC	TT
snp59377-scaffold979-262092	TC	TC	TC	TT	TC	TC	TT	TC	TC	TC	CC	TC	TT	TT	TC	TC	TC	TC	TC	TC	TC	TC	TC	TT	TC	TT	TC	TC	CC	TT	TT	TC	TT	CC	TT	TC	TC	TT	TT	TC	TC	TT	TC	TT	TT	TC	TC	TC	TC
snp59378-scaffold979-314571	TC	TC	TC	TC	TC	TC	TC	TC	CC	TT	TC	CC	CC	TT	TC	CC	TC	CC	CC	TC	TC	CC	TC	CC	TC	CC	TC	TC	TC	CC	CC	TT	TT	TC	CC	CC	CC	CC	CC	TC	TT	TC	TC	TC	TC	CC	TC	TC	TC
snp59382-scaffold979-502277	TT	TC	TT	TT	TT	TC	TC	TC	TC	TT	TT	TT	TC	CC	TC	TC	TT	TC	TC	TT	TC	TC	TC	TT	TC	TT	TC	TT	TC	TC	TT	CC	CC	TC	CC	TC	TC	TT	TC	CC	CC	TC	TT	TT	TC	TC	TC	CC	TT
snp59383-scaffold979-533641	AG	GG	AG	AA	GG	GG	GG	GG	AG	GG	AG	GG	AG	AG	AG	AG	AG	AA	AG	AA	AG	AG	AG	AA	GG	AG	AG	GG	AA	AG	AG	AG	AG	AA	AG	AG	AG	AG	AA	GG	GG	AG	AA	AG	AA	GG	AA	AG	AG
snp59384-scaffold979-591448	GG	GG	AG	GG	AG	GG	GG	GG	GG	GG	GG	GG	GG	GG	GG	GG	GG	GG	GG	GG	GG	GG	GG	GG	GG	AG	GG	GG	GG	GG	GG	AG	AG	GG	GG	GG	GG	GG	GG	GG	GG	GG	GG	GG	GG	GG	GG	GG	GG
snp59385-scaffold979-633118	AG	AG	AA	GG	GG	GG	GG	AG	GG	AA	GG	GG	GG	GG	GG	GG	GG	GG	GG	GG	GG	AG	AG	GG	AA	AG	GG	GG	GG	GG	GG	GG	AG	GG	GG	GG	AG	AG	GG	AG	GG	AG	AG	AG	AG	GG	GG	AA	GG
snp59386-scaffold979-681920	GG	GG	GG	GG	AG	GG	GG	AG	GG	GG	AG	AG	GG	AG	AG	AG	AG	AA	GG	AG	AG	AG	AG	AA	GG	AG	AG	AG	AG	AA	AG	AG	AA	AA	GG	AG	GG	AA	AA	GG	AG	GG	GG	AG	AG	AA	GG	AG	GG
snp59388-scaffold979-752980	TT	TC	TT	TT	TT	TT	TT	TT	TT	TC	TC	TT	TT	TT	TT	TT	TC	TC	TT	TT	TT	TT	TT	TT	TT	TT	TT	TC	TT	TT	TT	TT	CC	TT	TT	TT	TT	TT	TT	TC	TC	TC	TT	TT	TT	TT	TC	TC	TT
snp59389-scaffold979-799602	AG	AG	AG	AA	AG	AA	AG	GG	AG	GG	AG	AA	GG	AG	AA	AG	AG	AG	AA	AA	AG	AA	AG	AA	AA	AA	AG	AG	AG	AA	AA	AA	AG	AG	AA	AA	AG	AG	AA	AA	AG	AA	AA	AA	AA	AG	AG	AA	AA
snp59390-scaffold979-844062	GG	GG	GG	GG	AG	GG	GG	AG	AG	GG	GG	GG	AG	AG	GG	GG	GG	GG	GG	GG	GG	GG	AG	GG	GG	AG	AG	AG	AG	GG	GG	GG	GG	AG	GG	GG	GG	GG	GG	AG	AG	AG	GG	GG	GG	GG	AG	GG	GG
snp59391-scaffold979-879926	TC	CC	CC	CC	TC	TC	TC	CC	TC	CC	CC	CC	CC	TC	TC	TC	TC	TC	CC	TC	TC	CC	CC	CC	TC	TC	CC	TC	CC	TC	TT	TC	CC	TC	TT	TC	TC	TC	TT	TC	TC	TC	TC	TC	TC	CC	TC	CC	CC
snp59392-scaffold979-935182	AA	AA	GG	AA	AA	AG	AA	AA	GG	AA	AG	AG	AA	AA	AG	AA	AA	AG	AA	AG	AG	AA	AA	AA	AA	AA	AG	AG	AG	AA	AA	GG	AG	AA	GG	AG	AG	AG	AG	AG	AG	GG	GG	AG	AG	AA	AG	AA	GG
snp59393-scaffold979-973155	GG	AA	AG	AG	GG	AG	GG	GG	AG	AG	AA	AA	GG	GG	AG	AG	AG	GG	AG	AG	GG	AG	AA	AA	GG	AG	GG	GG	AA	GG	AG	GG	AA	GG	GG	GG	AG	GG	GG	GG	AG	AG	AG	AA	GG	AG	AG	AG	AG
snp59394-scaffold979-1038507	CC	CC	TC	TC	TC	CC	CC	CC	CC	CC	CC	CC	TC	CC	CC	TC	TC	TC	CC	CC	CC	CC	CC	CC	CC	TC	CC	CC	CC	TC	CC	CC	CC	CC	CC	CC	TC	CC	CC	CC	CC	CC	CC	TC	CC	CC	CC	CC	CC
snp59395-scaffold979-1074405	GG	GG	AG	AA	GG	AG	AG	AA	AA	GG	AA	AA	AA	AG	AA	AG	AG	AG	GG	AA	AG	AA	AG	AA	AA	GG	AA	AG	AG	AG	GG	AG	AA	AG	AG	AA	GG	AA	AG	AG	AG	AG	AG	AA	AG	AG	AG	AG	AA
snp59396-scaffold979-1106112	GG	GG	GG	GG	TT	TG	TT	GG	GG	GG	TG	GG	GG	GG	TG	TG	GG	GG	TG	GG	TT	GG	TG	GG	GG	TG	GG	GG	GG	TG	TG	GG	TG	GG	TG	TT	GG	TG	TG	TG	GG	GG	GG	GG	TG	GG	TG	TG	GG
snp59397-scaffold979-1141722	TC	TC	CC	CC	CC	TC	TT	CC	TC	TC	TT	CC	CC	TC	TC	CC	TC	CC	CC	CC	CC	CC	TC	CC	CC	CC	CC	TC	CC	CC	CC	TC	CC	CC	CC	CC	TC	CC	CC	CC	TC	TC	CC	CC	TC	TC	CC	CC	TC
snp59398-scaffold979-1170449	TC	CC	CC	CC	CC	TT	TC	CC	TC	CC	TC	CC	CC	TC	TC	TT	TC	CC	TC	TC	CC	CC	CC	CC	TC	CC	TT	CC	TC	CC	CC	CC	TC	CC	TC	CC	TC	TT	CC	CC	TC	TT	TC	CC	TT	TT	TC	TT	TC
snp59399-scaffold979-1201688	GG	AG	AG	AG	AA	AG	AG	AG	GG	GG	AG	AG	AA	AG	AG	AG	AG	AA	AG	GG	AG	AA	AA	AA	AA	AA	GG	AG	AA	AA	AA	GG	AG	GG	AG	AG	AG	AG	AA	AG	AA	AA	AG	AG	GG	AA	AA	AG	AG
snp59400-scaffold979-1244886	AG	AA	AA	AA	AA	AA	AA	AA	AA	AG	AA	AA	AA	AA	AA	AA	AA	AA	AA	AA	AG	AA	AA	AA	AA	AA	AA	AG	AA	AG	AA	AA	AA	AA	AA	AA	AA	AG	AA	AG	AA	AA	AA	AG	AA	AA	AG	AA	AA
snp59402-scaffold979-1346417	GG	AA	AG	GG	GG	GG	AG	AG	AG	AG	AG	AG	GG	AG	AG	AG	AG	GG	AA	AA	AG	AG	AG	GG	GG	AG	GG	AG	GG	GG	GG	AG	GG	AG	GG	GG	GG	GG	GG	GG	GG	AG	AG	GG	GG	AG	AG	AG	GG
snp59403-scaffold979-1385491	AG	GG	AG	AG	AA	GG	AG	AG	GG	AG	AG	GG	AA	AG	AA	GG	GG	AG	AG	AG	AA	AA	AA	AA	GG	AG	AG	AA	AG	AG	AA	AG	AA	AG	AG	AA	GG	AG	AG	AA	AG	AG	AA	AG	AA	GG	AG	AA	GG
snp23394-scaffold2342-28469	GG	AG	AA	AG	AA	AG	AA	AG	AG	AG	AG	GG	AG	GG	GG	AA	GG	AA	GG	GG	AG	AG	AG	GG	AG	AG	AG	AG	GG	AG	GG	GG	GG	AA	AA	GG	AA	GG	GG	AA	AG	AA	AG	AA	AG	AA	AG	GG	GG
snp23396-scaffold2342-118180	AG	AA	AG	AG	AA	AG	AA	AA	GG	AA	GG	AG	AG	AA	GG	AA	AA	AG	AA	AA	GG	AG	AG	AA	GG	AG	AG	AG	AG	GG	AA	GG	AA	AG	AG	AG	AG	AA	AA	AA	AA	AG	AG	AG	AG	AG	GG	AG	AA
snp23397-scaffold2342-154277	TT	TT	TT	TT	TC	TT	TT	TT	TT	TT	TT	TT	TT	TT	TT	TT	TT	TC	TT	TC	TT	TT	TC	TT	TT	TT	TT	TC	TT	TT	TC	TT	TT	TT	CC	TT	TC	TT	TT	TT	TT	TT	TT	TT	TT	TT	TT	TC	TC
snp23398-scaffold2342-183254	GG	GG	GG	AG	AG	AG	GG	AA	AA	GG	AA	AG	AG	AA	GG	AG	AG	AG	AG	GG	GG	AG	AG	AA	AG	GG	GG	AG	AA	AA	AG	GG	AG	AG	AG	AG	AG	AG	AG	GG	AG	AG	AG	AG	AA	AG	AA	GG	AG
snp55868-scaffold868-1126684	TT	CC	TC	TT	TT	TT	TC	TC	TT	TC	TC	CC	CC	TT	TC	TC	TC	TT	TC	TT	TC	TT	TT	TT	TC	TT	TT	TC	TC	CC	TC	TC	TC	TC	TT	TT	TT	CC	CC	TT	TT	TT	TC	CC	TC	TC	TT	TC	TC
snp55867-scaffold868-1096205	GG	GG	GG	GG	GG	GG	GG	AG	GG	GG	GG	GG	GG	GG	GG	GG	GG	GG	GG	GG	GG	GG	AG	GG	GG	GG	GG	GG	GG	GG	GG	GG	GG	GG	GG	GG	GG	GG	GG	GG	GG	GG	GG	GG	GG	AG	GG	GG	GG
snp55866-scaffold868-1036388	AA	AG	AG	AG	AA	AA	AA	AG	AG	AG	AG	AA	AA	AA	AA	AA	AG	AA	AA	AG	AA	AA	AA	AA	AA	AA	AA	AA	AA	AA	AG	AA	AG	AA	AA	AA	AA	AA	AG	AA	AG	AA	AG	AA	AA	AA	AG	GG	AA
snp55865-scaffold868-981390	TC	TT	TC	TT	TC	TC	TC	TT	TC	TT	CC	CC	TC	TC	TC	TC	TT	CC	TT	TC	TT	TT	TT	TT	CC	CC	TT	TC	TC	TC	TC	TT	TC	TC	TC	TC	TC	TT	TC	TC	TT	TT	TT	TT	TC	TC	TC	TC	TT
snp55864-scaffold868-947940	CC	CC	TC	TC	CC	CC	CC	CC	CC	CC	TC	CC	TC	CC	TC	CC	CC	CC	CC	CC	TC	TC	TC	TT	TC	CC	TC	TC	TC	CC	TC	CC	CC	CC	TC	TC	CC	CC	CC	CC	CC	CC	CC	CC	TC	CC	CC	TC	CC
snp55862-scaffold868-832664	AG	AA	AG	GG	GG	GG	AG	AG	GG	AG	AG	GG	GG	AG	AA	AA	AA	AG	AA	AG	AA	AG	AG	GG	AA	AA	AG	AA	AG	GG	AG	AG	AG	AG	GG	AA	AG	AG	GG	AG	AG	GG	AG	GG	GG	AG	AA	AA	AG
snp55860-scaffold868-758549	AA	AG	AA	GG	AA	AG	AG	AG	AG	AG	AA	AG	GG	AG	GG	AG	AG	AG	AA	GG	AG	GG	GG	GG	AG	AG	GG	AG	AG	AG	GG	AG	AA	AG	AG	AA	AG	GG	GG	AA	AG	AA	AA	AG	AG	AG	GG	AA	AG
snp55858-scaffold868-683055	TT	TC	TC	TC	TT	TT	TT	CC	TC	TC	TT	TC	TT	TT	TT	TT	TC	TC	TC	TC	TT	TC	TT	TT	TT	TT	TC	TC	TT	TT	TT	TC	TC	TT	TT	TT	TT	TC	TC	TT	TT	TT	TT	TT	TT	TT	TT	TC	TT
snp55857-scaffold868-647631	AA	AA	AA	AA	GG	AA	AA	AA	AA	AA	AA	AG	AA	AA	AA	AA	AA	AA	AA	AA	AG	AG	AA	AA	AG	AA	AG	AA	AA	AG	AA	AA	AA	AA	AA	AA	AA	AA	AG	AA	AG	AA	AG	AA	AA	AG	AG	AA	AA
snp55856-scaffold868-608675	AG	GG	AG	GG	AA	AG	AG	AA	GG	GG	GG	AG	GG	AG	GG	GG	AG	GG	GG	AA	GG	AG	GG	GG	AG	GG	GG	AG	AA	AA	AG	AA	AA	GG	AA	AG	AA	AA	GG	GG	AG	AG	AA	AG	AA	AG	AG	AG	AA
snp55855-scaffold868-569009	AA	AG	AG	AG	AA	AG	AG	AA	AA	AA	AA	AG	AA	AA	AG	AA	AA	AA	AG	AA	AA	AG	GG	GG	GG	AA	AG	AA	AG	AA	AA	AG	AA	AG	AA	AA	AA	AA	AA	AA	AG	AG	AA	AA	AA	AA	AA	AA	AA
snp55854-scaffold868-519038	GG	GG	AG	AG	AG	GG	AG	GG	GG	GG	GG	GG	AG	AG	AG	AA	GG	GG	GG	GG	AG	GG	GG	GG	GG	GG	AG	GG	AG	GG	AG	GG	AA	AG	GG	GG	AG	GG	GG	GG	AG	AG	AG	GG	GG	AG	AG	AG	AG
snp55849-scaffold868-287934	CC	TC	CC	TT	TT	TC	TC	TC	TC	TC	TC	TC	CC	TC	TC	TC	CC	TC	TT	TC	TC	TC	TT	TT	TT	TC	TC	CC	CC	TT	TC	TC	CC	TC	TC	CC	TC	TC	TC	TC	CC	CC	CC	TC	CC	CC	TT	TC	CC
snp55847-scaffold868-199792	AG	AA	AA	AA	AG	AG	AG	AG	AA	AG	AG	AA	GG	AA	AG	AA	AA	AG	AA	AA	GG	AA	AG	AA	AG	AA	AG	AA	AG	GG	AG	AG	AA	AG	AA	AA	AG	AG	GG	AG	AA	AA	AG	AA	AA	AG	AA	AA	AG
snp55842-scaffold868-15809	TC	TC	CC	TC	TT	TC	TC	TT	CC	TC	TT	TC	TC	CC	TC	TT	CC	TC	TC	TT	TT	TC	TT	TT	CC	TC	TC	CC	TC	TT	TC	CC	CC	TC	CC	TC	CC	TT	TC	TC	TC	TT	TT	TC	CC	TC	CC	CC	CC
snp14437-scaffold1577-36160	TC	TC	TT	TT	CC	TC	TC	TC	TC	TC	TC	TT	CC	TC	TC	TC	TT	TT	TC	CC	TC	TT	TT	TT	TT	CC	TC	TT	TT	TC	TT	TT	TC	TC	TC	TC	TC	TT	TT	TC	TT	TT	TC	TT	TT	TT	TT	TT	CC
snp14439-scaffold1577-120700	AA	AA	GG	AA	AG	AA	AG	AA	AA	AA	AA	AG	AA	AA	AG	AA	AG	GG	AG	AG	AA	AA	AA	AA	AG	AA	AA	GG	AA	GG	AG	GG	AG	AA	AA	AA	AA	AG	AG	AG	AA	AG	AG	AA	GG	AA	GG	GG	AA
snp14440-scaffold1577-154369	TG	GG	TG	TT	GG	TG	TG	TT	TT	TG	GG	TT	TG	GG	TG	GG	TT	TT	GG	GG	TT	TT	TG	TT	TG	TG	TT	GG	GG	GG	GG	GG	TT	TT	TG	TG	TG	TG	GG	TG	TG	TG	GG	TG	GG	TT	TG	TG	TT
snp14442-scaffold1577-228607	CC	CC	TC	CC	CC	CC	TC	CC	CC	CC	CC	CC	CC	CC	CC	CC	CC	CC	CC	CC	CC	CC	CC	CC	CC	TC	TC	CC	CC	CC	TC	TC	CC	CC	TT	CC	TC	CC	CC	CC	TC	TT	TC	TT	CC	CC	CC	CC	CC
snp14443-scaffold1577-292579	CC	CC	CC	TC	CC	TC	TC	CC	CC	CC	CC	CC	CC	CC	CC	CC	CC	CC	CC	CC	CC	TC	TC	TT	TC	TC	CC	TC	CC	CC	CC	TC	TC	CC	CC	TC	CC	CC	CC	TC	CC	CC	CC	CC	TC	TC	CC	CC	CC
snp14444-scaffold1577-339711	AG	AA	AG	AA	AG	AA	AG	AA	AA	AA	AA	AA	AA	AG	AA	AA	AG	AA	AG	AG	AA	AA	AA	AA	AG	GG	AG	AG	GG	AG	GG	AA	AG	AA	AG	AG	GG	AG	AG	AG	AA	AG	GG	AA	AG	AG	GG	AG	AG
snp14446-scaffold1577-437027	TT	TC	TT	TT	TT	TT	TC	TT	TT	TT	CC	CC	TC	TC	TT	TC	CC	TT	TT	CC	TC	TT	TC	TT	TT	TT	TT	TC	TC	CC	TC	TC	TC	TC	TT	TC	TT	TT	TC	TC	TT	TC	TC	TT	TT	TT	TT	TC	TT
snp14447-scaffold1577-466245	TT	TC	TT	TT	TT	TT	TT	TT	TT	TT	TC	TT	TC	TC	TT	TT	TC	TT	TT	TC	TT	TT	TT	TT	TC	TT	TT	TC	CC	TT	TT	TC	TT	TT	TT	TT	TC	CC	CC	TT	TT	TT	TC	TT	TT	TT	TT	TT	TC
snp19294-scaffold1944-916977	AA	AG	AA	AA	AG	AG	AA	AG	AG	AA	AG	AA	AG	AG	AA	AA	AG	AA	AA	AG	AA	AA	AA	AA	AG	AA	AG	AG	GG	AA	AA	GG	AA	AG	AA	AA	AG	GG	GG	AG	AA	AA	AG	AA	AA	GG	AG	AA	GG
snp19293-scaffold1944-883209	TG	TT	TT	TT	TG	TT	TT	TT	TT	TG	TT	TT	TT	TT	TT	TT	TG	TT	TT	TT	TT	TT	TT	TT	TT	TT	TT	TT	TT	TT	TT	TG	TT	TT	TT	TG	TT	TT	TT	TT	TT	TT	TT	TT	TT	TT	TT	TT	TT
snp19292-scaffold1944-852140	AC	AC	AC	AC	AC	CC	CC	CC	CC	CC	AC	AA	AC	CC	CC	AC	CC	AC	CC	AC	CC	AA	AA	AA	AC	AC	AC	CC	AC	CC	AC	AC	AC	CC	AC	CC	AC	AC	AC	AC	CC	AC	AA	AC	AC	CC	AC	AA	CC
snp19291-scaffold1944-821436	TT	TT	TC	TC	TT	TT	TT	TT	TT	TT	TT	TC	TT	TC	TT	TT	TT	CC	TC	TC	TT	TC	TC	CC	TT	TT	TC	TC	TC	TT	TT	TT	TT	TT	TT	TT	TT	TT	TT	TC	CC	CC	TC	TC	TC	TT	TT	TT	TC
snp19290-scaffold1944-764910	AG	GG	GG	GG	AG	GG	GG	GG	GG	AG	GG	AG	GG	GG	GG	AA	GG	GG	AG	GG	GG	GG	GG	GG	GG	GG	GG	GG	AG	GG	GG	AG	AG	AG	GG	GG	GG	GG	GG	GG	GG	GG	GG	AG	GG	GG	GG	GG	GG
snp19289-scaffold1944-735736	CC	TT	TC	TT	TC	TC	TC	TC	TC	TC	TT	TC	CC	TC	TC	CC	CC	TC	TC	TT	TT	TT	TT	TT	TC	TC	TT	TT	CC	TC	TC	TT	TC	CC	CC	TT	CC	TT	TC	TC	CC	CC	TC	CC	TC	TC	TT	TT	CC
snp19288-scaffold1944-677079	AA	AG	AA	AG	AA	AA	AA	AA	AA	AG	GG	AA	AA	AG	AA	AG	AA	AG	AA	AA	AG	AA	AA	AA	AA	AA	AG	AA	AG	AA	AA	AG	AA	AA	AA	AA	AA	AA	AA	AA	AG	AA	AA	AA	AG	AG	AA	AA	AG
snp19287-scaffold1944-630651	TT	TC	TC	TT	TC	TT	TT	TC	TT	TT	TT	TC	TC	TC	TC	TC	TC	TT	TT	CC	TC	TT	TT	TT	TT	TT	TT	TC	TC	TT	TT	TC	TT	TC	TT	CC	TT	TC	TT	TC	TT	TC	CC	CC	TT	TC	TC	TC	TT
snp19286-scaffold1944-586100	GG	GG	AG	GG	GG	GG	GG	GG	GG	GG	GG	GG	GG	GG	GG	GG	GG	GG	GG	GG	GG	GG	GG	GG	GG	AG	AG	GG	GG	AG	GG	AA	AG	GG	GG	AG	AG	GG	GG	GG	AG	GG	GG	GG	AA	GG	GG	GG	GG
snp19285-scaffold1944-542253	AA	AG	AG	AG	AG	AA	AG	AA	AG	AA	AA	AG	AA	AA	AG	AA	AA	AA	AA	AA	AG	AA	AA	AA	AG	AG	AG	AG	AA	AG	AA	AA	AA	AA	AA	AA	AA	AA	AA	AA	AA	AG	AG	AA	AA	AA	AG	AA	AG
snp19284-scaffold1944-505899	TC	TC	TC	TT	TT	TC	TT	CC	TC	TT	TT	CC	CC	TC	TC	CC	TC	TT	TT	TC	TT	TT	TT	TT	TC	TC	CC	TT	TC	CC	TT	TC	TC	CC	TT	TC	TC	TC	CC	TT	CC	TC	TT	TC	CC	TT	TC	TC	TT
snp19282-scaffold1944-411838	TT	TC	TC	TC	TC	CC	TC	CC	TC	TC	CC	TC	TT	TC	TC	TT	TT	TC	TC	TT	TC	CC	TC	CC	CC	TT	TC	TT	TC	TC	TT	TT	TT	CC	TC	TC	CC	TC	TC	TT	TC	TT	TT	TC	CC	TC	TC	TC	CC
snp19281-scaffold1944-356532	GG	AG	AG	AG	GG	AG	AG	AG	GG	GG	GG	AG	AG	AG	GG	AG	AG	GG	AG	GG	GG	AG	AA	AA	AG	GG	AG	AG	GG	GG	AG	AG	GG	AG	AG	GG	AA	AG	GG	AG	AA	AA	AA	AG	AG	GG	GG	AG	AG
snp19280-scaffold1944-291614	CC	TT	CC	TT	TC	CC	TC	CC	TC	TC	CC	TC	TC	TT	TT	CC	TC	TC	CC	TT	TC	TT	TT	TT	TT	CC	CC	TC	CC	TC	CC	TC	TT	CC	CC	TC	TC	TT	CC	CC	TC	CC	CC	CC	TC	TT	TT	TC	TT
snp19278-scaffold1944-217295	TC	TC	TT	TC	TC	TC	TT	TC	CC	TC	TC	TC	TC	TC	TT	TT	TC	CC	TT	CC	TC	TC	CC	CC	CC	TT	TC	TT	TT	TT	CC	CC	TC	CC	TC	CC	TT	CC	TT	TC	TC	TT	TT	TC	TC	TC	TC	CC	TC
snp19277-scaffold1944-141961	AG	AA	AA	AA	AA	AA	AA	AA	AG	AG	AA	AA	AG	AA	AA	AA	AA	AA	AA	AG	AA	AA	AA	AA	AA	GG	AG	AA	AA	AA	AA	AA	AA	AA	AA	AA	AA	AA	AA	AA	AA	AA	AA	AA	AA	AA	AA	AA	AA
snp19276-scaffold1944-91838	GG	AA	GG	AG	AG	GG	AG	GG	GG	AG	AG	AG	GG	AG	GG	AG	AA	GG	AG	AG	GG	GG	GG	GG	AA	AG	AA	AA	AG	AG	GG	AA	AG	AG	AG	AG	AA	AG	AG	AA	AA	AG	GG	AA	AA	AA	AG	AG	GG
snp20593-scaffold2027-972600	CC	AC	AA	AC	AA	NA	CC	AA	AA	AA	AA	AC	AA	AA	AC	CC	AC	CC	CC	NA	AA	AC	CC	CC	CC	CC	AA	AC	AA	AA	AC	AA	CC	CC	AC	AC	AC	AA	CC	AC	AA	AA	AC	CC	AC	AC	AC	AC	AA
snp20592-scaffold2027-926205	GG	AG	AA	AG	GG	GG	GG	AG	GG	AG	AG	AG	GG	GG	AG	AG	GG	AG	GG	GG	AA	AG	GG	GG	AG	GG	AA	GG	GG	AG	AG	AG	AG	AG	AG	AG	AG	GG	AG	AG	AG	AG	AG	AG	GG	AG	GG	GG	AG
snp20591-scaffold2027-853476	GG	GG	GG	GG	GG	GG	GG	GG	GG	GG	GG	GG	GG	GG	GG	GG	GG	GG	GG	GG	GG	AG	GG	GG	GG	GG	GG	GG	GG	GG	AG	GG	GG	GG	GG	GG	GG	GG	GG	AG	GG	GG	GG	GG	GG	AG	GG	GG	GG
snp20590-scaffold2027-794231	TC	TT	TC	TC	TC	TC	CC	TT	TT	TT	TC	TT	CC	TC	TT	TC	TC	CC	TC	CC	TT	CC	TC	CC	CC	TT	TC	TT	TC	TT	TC	TT	TT	TC	TC	CC	CC	CC	TC	CC	TC	TC	TT	TT	TC	TC	TT	TC	TC
snp20588-scaffold2027-719077	TT	CC	TC	TC	TC	CC	CC	TC	TC	TC	TT	TC	TT	TC	CC	CC	TT	TT	TC	TT	TC	TC	TC	CC	TC	TT	TC	TC	TC	TC	CC	TT	TC	TC	TT	TC	TT	CC	TT	TT	TC	TC	TT	TC	TT	TT	TT	CC	TC
snp20587-scaffold2027-679919	AC	CC	AA	CC	AC	AC	AC	AC	AC	AC	AC	CC	AC	AC	AC	CC	CC	AC	AC	CC	AA	AC	CC	CC	CC	CC	CC	AC	CC	AC	AC	CC	CC	CC	AA	CC	AC	AC	CC	CC	AA	AA	AC	CC	AC	AC	AC	AA	AA
snp20586-scaffold2027-649711	TC	TC	CC	TC	TC	CC	TC	CC	CC	CC	TC	CC	CC	TC	TC	TC	TC	TC	TC	TT	TC	CC	CC	CC	TT	CC	TC	TC	CC	TC	CC	CC	TC	TC	CC	TC	CC	TT	TT	TC	CC	TC	TC	TC	CC	TC	TC	TC	TT
snp20584-scaffold2027-560960	TT	TC	TT	TC	CC	TT	TT	TC	TT	TT	TC	TC	CC	TT	TT	TC	TC	TT	TT	TT	TC	TC	CC	CC	TT	TC	TC	TC	TT	CC	TC	TC	TT	TT	TC	TT	TC	CC	TT	TC	TC	TC	TC	TC	TC	TT	TC	TT	TC
snp20583-scaffold2027-526428	AA	AG	AA	AG	AG	AA	AG	AG	AA	AA	AA	AA	AG	AG	AA	AA	AG	AG	AG	AA	AA	AG	GG	GG	AA	AG	AG	AG	AA	GG	GG	AA	AA	GG	AG	AG	AG	GG	AG	AG	GG	AG	AA	AA	AG	AA	AG	AA	AA
snp20582-scaffold2027-471738	GG	AG	AA	GG	GG	AG	AG	GG	AG	GG	GG	GG	GG	AG	AG	GG	GG	GG	GG	GG	AG	AG	GG	GG	GG	GG	GG	GG	AG	AA	GG	GG	AG	GG	AG	GG	GG	AG	GG	AA	AG	AG	AG	GG	GG	AG	GG	GG	GG
snp20581-scaffold2027-439393	AG	GG	AG	GG	GG	AG	GG	AA	AG	AG	AA	AG	GG	GG	GG	GG	GG	AG	AG	AG	AG	GG	GG	GG	GG	AG	AG	GG	GG	GG	AG	AA	AG	AG	GG	AG	GG	GG	GG	AA	GG	GG	GG	AA	GG	AA	AA	GG	AG
snp20580-scaffold2027-408470	AA	AA	CC	AC	AA	AA	AC	AC	AC	AA	AC	CC	AC	AC	CC	AC	AA	AC	AC	CC	AC	AA	AA	AA	AA	AA	AA	AC	AA	AA	AA	AC	AC	AC	AA	AC	AA	AA	AC	AC	AC	AA	AC	AC	AA	AC	AC	AA	AC
snp20579-scaffold2027-364126	GG	GG	AG	GG	AG	GG	GG	AG	GG	GG	AG	GG	GG	GG	GG	GG	GG	GG	GG	GG	GG	GG	AG	GG	GG	GG	GG	GG	AG	GG	GG	AG	GG	AG	GG	AG	GG	GG	GG	AG	GG	GG	GG	GG	GG	AG	AG	AG	GG
snp20578-scaffold2027-301629	TC	TC	CC	TC	CC	CC	TC	CC	CC	CC	CC	CC	CC	CC	CC	CC	CC	TC	CC	TC	CC	TC	TC	TT	CC	CC	TC	TT	CC	CC	TC	CC	CC	TT	CC	TC	CC	CC	TC	TC	TC	CC	TC	CC	TC	CC	TC	CC	TC
snp20576-scaffold2027-203036	AG	AG	AA	AA	AG	AG	AG	AA	AG	AA	AG	AG	AA	AA	GG	GG	AG	GG	GG	AG	AG	AG	AG	AA	AG	GG	AG	AG	AG	GG	GG	GG	AG	AG	AG	AA	GG	AG	AA	AG	GG	GG	AG	AA	AG	AA	AG	AA	AA
snp20575-scaffold2027-167610	TT	TT	TC	TC	TT	TC	TT	TC	TC	TT	TC	TC	TT	TT	TT	TT	CC	TT	TT	TT	TT	TT	TT	TT	TC	TT	TT	TC	CC	TT	TC	TT	TT	TC	TC	TT	TT	TT	TT	TC	TT	TC	TC	TT	TT	TT	TT	TT	TC
snp20574-scaffold2027-123792	TC	TT	TC	TT	TT	CC	TC	TC	TC	TT	TC	TC	TC	TT	TC	TT	TC	TC	TT	TC	TT	TT	TT	TT	TT	CC	TT	TT	TT	TC	TC	TC	TT	TT	TT	TT	TT	TC	TC	TT	TC	TC	TC	TT	CC	TT	CC	TC	TT
snp20573-scaffold2027-88982	GG	AG	GG	GG	AG	GG	AG	GG	GG	AG	GG	GG	AG	AG	GG	AA	GG	GG	GG	GG	GG	GG	GG	GG	AG	GG	GG	AG	GG	GG	AG	GG	AG	AG	AG	AG	AG	AG	AG	GG	GG	GG	GG	AG	GG	GG	GG	AG	GG
snp20572-scaffold2027-35745	TC	TT	TC	TC	TC	CC	TC	TC	CC	TT	TT	TC	TC	TC	TT	CC	CC	TT	TC	TC	TC	CC	CC	CC	TT	TC	CC	CC	TC	TC	TC	TT	TC	TC	TT	TC	TT	TT	TT	TC	TC	CC	TC	TC	CC	TC	TT	TT	TC
snp20571-scaffold2027-5376	TT	TT	TC	CC	TT	TC	TT	TC	CC	TT	CC	CC	TT	CC	TC	TT	CC	TC	TC	TC	TC	CC	CC	CC	CC	CC	CC	TT	CC	CC	TC	CC	TT	TT	TT	TC	TC	CC	CC	TT	CC	CC	TC	TT	CC	CC	TT	TC	CC
snp44228-scaffold601-899	TT	TT	TC	TT	CC	TT	TC	TC	TT	TT	TT	TT	TT	TC	TT	TC	CC	TC	TT	CC	TC	TT	TT	TT	TC	TT	TT	TC	TT	TC	TT	TC	CC	CC	CC	TC	TC	TT	TT	TC	TT	TT	TC	TC	TT	TT	CC	CC	TT
snp44229-scaffold601-31689	TT	CC	TC	CC	TT	CC	CC	TC	CC	TC	TC	CC	CC	CC	CC	TT	TC	TC	CC	TC	CC	CC	CC	CC	TC	CC	TC	TT	CC	TC	TC	TC	TC	CC	TT	TT	TT	CC	TC	TT	TC	TT	TT	TC	CC	TC	TT	TC	TC
snp44230-scaffold601-91049	TT	TT	TT	TT	TT	TC	TT	TC	CC	TT	TT	TC	TT	TT	TT	TT	TT	TT	TC	TC	TT	TT	TC	TT	TT	TC	TC	TC	TC	CC	TT	TT	TC	TT	TT	TC	TC	TT	TT	TT	CC	TC	TT	TT	TC	TT	TT	TC	TT
snp44231-scaffold601-124250	GG	GG	AA	GG	AG	AG	GG	AG	AG	GG	GG	AG	GG	GG	AG	AG	GG	GG	AG	AG	GG	AG	GG	GG	GG	AA	AG	AG	AG	GG	AA	GG	AG	GG	GG	AG	GG	GG	AG	GG	GG	GG	AG	AA	AG	AG	AG	AA	GG
snp44232-scaffold601-182320	CC	TT	TC	CC	CC	TC	CC	TC	TC	TC	CC	TC	CC	TT	TC	CC	TC	CC	CC	CC	TC	CC	CC	TC	CC	CC	TC	TC	TC	CC	TC	CC	TC	TC	CC	CC	CC	TC	CC	CC	CC	CC	CC	TT	CC	TT	TC	CC	TC
snp44233-scaffold601-231840	CC	TC	TC	TT	TC	CC	CC	CC	CC	CC	TC	CC	CC	CC	TC	TC	CC	CC	TC	TC	TC	TT	TC	TT	TC	CC	CC	TC	TC	TC	CC	CC	TC	CC	CC	TT	TC	TC	CC	CC	TC	TC	TC	CC	CC	TT	CC	CC	TT
snp44234-scaffold601-295353	TC	TT	TT	TT	TC	TT	TC	TT	TT	TT	TC	TT	TT	TT	TT	TT	TT	TC	TT	TT	TT	TT	TT	TT	TT	TT	TT	TT	TT	TT	TT	TC	TC	TT	TT	TT	TT	TT	TT	TT	TT	TT	TT	TT	TT	TC	TT	TT	TC
snp44235-scaffold601-349858	AG	GG	GG	GG	AG	GG	AG	AG	AG	AG	GG	GG	AG	GG	AG	AG	AA	AG	AG	GG	AG	GG	GG	AG	AG	AG	AG	GG	AA	GG	GG	AA	GG	AG	GG	GG	GG	AA	GG	AG	AG	AA	AA	AA	AG	AG	AG	GG	AG
snp44237-scaffold601-425976	AA	AG	AG	GG	AG	AG	GG	AG	AG	AG	GG	AG	AG	AG	AG	GG	AG	AG	AA	AG	GG	AG	AG	AG	AA	AA	AA	AA	AA	AA	AA	AA	AG	AG	AG	AG	AA	AG	AG	AG	AA	AA	AA	AG	AG	AA	GG	AA	AG
snp44238-scaffold601-470512	CC	CC	CC	CC	CC	CC	CC	TC	CC	CC	CC	CC	CC	CC	CC	CC	CC	CC	CC	CC	CC	CC	CC	CC	TC	CC	CC	CC	TC	CC	CC	CC	TC	CC	CC	CC	CC	TC	CC	CC	CC	CC	TC	CC	CC	TC	CC	CC	CC
snp44239-scaffold601-507242	AC	AC	CC	CC	CC	CC	CC	CC	CC	AC	AC	AC	AA	CC	CC	CC	AA	AC	CC	AC	CC	AC	CC	AC	CC	AC	CC	CC	CC	CC	AC	AC	AC	AC	CC	CC	CC	AA	AC	CC	CC	CC	CC	CC	AC	AC	AC	AC	AA
snp44240-scaffold601-557235	AG	GG	GG	GG	AG	AG	GG	AG	AA	GG	AG	AG	GG	GG	AG	GG	AA	AA	GG	AA	AG	AG	GG	GG	GG	AG	GG	AG	GG	AG	AG	AG	AG	AA	AG	AG	AG	AA	AG	GG	AG	AG	AA	AG	AG	AA	AG	AA	AA
snp44242-scaffold601-627172	AA	AC	CC	AC	AC	AA	AA	AA	AA	AA	AA	AA	AC	AA	AC	CC	AC	AA	AC	AA	AA	AC	AC	AC	AA	CC	AC	AC	AA	AA	AC	AC	AA	AA	AC	AA	AC	AC	AA	AA	AC	AA	AC	CC	AC	AC	AC	CC	AC
snp44243-scaffold601-681618	AG	AG	GG	GG	AG	AA	AG	AA	AA	AA	AG	AG	GG	AG	AG	AG	GG	GG	AG	GG	AA	AG	GG	AG	AG	AG	AG	AG	AG	AG	AG	AA	AG	AG	AA	AG	AA	AA	GG	AG	AG	AA	AA	AG	AA	AA	AG	GG	AG
snp44244-scaffold601-753492	TC	CC	TC	CC	TT	TC	CC	TC	TC	TC	CC	TC	CC	TC	CC	TT	CC	CC	TC	TC	CC	TC	CC	CC	CC	CC	CC	CC	CC	TC	CC	CC	TC	CC	CC	TC	CC	TC	TT	TC	TC	TC	CC	TC	TC	CC	TC	CC	TT
snp44245-scaffold601-839136	AA	AG	AG	AA	GG	AA	AG	AA	AG	AG	AA	AG	AA	AA	AG	AG	AA	AA	AG	AA	AG	AG	AA	AA	AG	AA	AA	GG	AA	AG	AG	AG	AG	AA	AG	AG	GG	GG	AG	AG	AG	AG	AG	GG	AG	AA	AG	GG	GG
snp44246-scaffold601-869506	GG	GG	GG	TG	TG	TG	GG	TT	TG	GG	TT	TG	GG	TG	GG	TT	GG	GG	TT	TT	GG	TG	TG	TG	GG	TG	GG	GG	TT	TT	GG	TG	GG	GG	TG	GG	TG	TG	TG	GG	TG	TT	TG	TG	TG	TT	GG	GG	TT
snp44247-scaffold601-903098	TC	TC	TT	TC	CC	TC	TT	TC	TC	TC	TC	TC	CC	TC	TC	TC	TC	CC	TC	TC	TC	TT	TC	TC	TC	TC	TC	TT	TC	TT	TC	TT	CC	TC	TC	CC	TC	CC	TT	CC	CC	TC	TT	CC	TC	TT	TC	CC	TC
snp44248-scaffold601-958653	TC	TC	TC	TC	TT	TC	CC	TC	TC	TC	CC	TC	TC	TC	TC	CC	CC	CC	CC	TC	TC	CC	TC	CC	TT	CC	CC	CC	CC	CC	CC	CC	CC	TT	CC	TC	CC	TC	CC	CC	CC	CC	CC	TC	CC	CC	CC	CC	CC
snp44250-scaffold601-1055861	AA	AG	GG	GG	AG	AG	AG	GG	GG	AA	AG	GG	AG	GG	GG	GG	AG	AA	GG	GG	GG	AG	GG	GG	AG	GG	AG	GG	AG	AA	AG	GG	AG	GG	AG	AG	GG	GG	AG	AG	AG	AG	AG	AG	AG	AG	AG	AG	GG
snp44251-scaffold601-1125355	TC	TT	TT	TT	TT	TC	TC	TC	TC	TT	TT	TT	TC	TT	TC	TC	TT	TT	TT	TT	TC	TT	TC	TT	TT	TT	TT	CC	TC	TT	TC	TC	CC	TT	TC	CC	TT	TT	TT	TC	TC	TC	TC	TC	CC	TT	TT	CC	TC
snp44252-scaffold601-1187060	CC	TT	TT	TT	TT	TC	TC	TC	TT	TC	TC	TC	TT	TC	TT	TT	TT	TT	TC	TT	TC	TT	TT	TT	TT	TC	TT	TC	TT	TC	TT	TT	TC	TC	TC	TT	TT	TC	TT	TT	TT	TT	TT	TC	TC	TT	TT	TC	TC
snp44253-scaffold601-1235229	GG	AG	AA	AA	AG	GG	AG	GG	GG	GG	GG	GG	AG	GG	AA	AA	GG	AG	GG	GG	AG	AG	GG	AG	AG	AG	GG	AG	AG	AG	AG	AA	AG	AG	AG	AG	GG	GG	GG	AA	AG	AA	AA	AG	AG	AG	AG	GG	AA
snp44254-scaffold601-1317599	GG	AA	AG	AG	GG	AG	AG	AA	AG	AG	AA	AG	GG	AG	AA	AA	AA	AA	AG	AA	AG	GG	GG	AG	AG	AG	GG	AA	GG	AA	AG	AG	GG	AG	AA	AG	AA	AA	AA	AA	AG	AG	AA	AA	AG	AA	GG	AA	AG
snp17081-scaffold1783-272495	GG	AA	AG	AG	GG	AG	AG	AA	AA	AG	AG	AG	AG	AG	AA	AG	AG	AA	AG	AG	AG	GG	AG	AG	AA	AG	AA	AA	AA	AA	AA	AG	AA	AG	GG	AG	AG	GG	AA	AA	GG	AG	AA	AA	AA	AG	AA	AA	AG
snp17080-scaffold1783-241862	GG	GG	GG	TG	GG	GG	GG	GG	TG	GG	TG	GG	TG	GG	GG	TG	TG	TG	GG	GG	GG	GG	GG	GG	TT	GG	TT	TG	TG	GG	GG	GG	TT	TG	GG	GG	GG	GG	GG	TT	GG	TG	TG	TG	TG	GG	TT	TG	GG
snp17079-scaffold1783-206653	TT	CC	TC	CC	TC	TC	TT	TC	TC	TC	TT	CC	TC	TC	CC	TC	TC	TC	TC	CC	TC	TC	TC	TC	CC	TC	TC	TC	TC	TC	CC	TC	TT	TT	CC	TT	CC	CC	TC	CC	TC	TC	CC	CC	CC	CC	TC	CC	TT
snp17078-scaffold1783-162399	GG	AG	AG	AG	GG	GG	AG	GG	GG	AG	AA	AA	GG	AG	AG	GG	GG	GG	GG	AG	AG	GG	AG	AG	AA	GG	GG	AA	AG	AA	AA	AG	AG	AG	AG	AA	AG	AA	AG	AA	AA	AA	AG	AA	GG	GG	AG	AG	AA
snp17077-scaffold1783-120369	AA	AG	AG	GG	AG	AA	AG	AG	AA	AA	AG	AG	AG	AG	AA	AG	GG	AA	AA	GG	AA	AG	AG	AG	AG	GG	AG	AG	GG	AG	GG	AG	GG	AG	GG	GG	AG	AG	GG	GG	AG	AG	AG	GG	AG	AA	GG	AG	GG
snp17076-scaffold1783-59256	AA	AG	AG	AG	AA	AA	AA	AA	AA	AA	AA	AA	AA	AA	AA	AA	AA	AA	GG	GG	AA	AA	AA	AG	AA	AA	AA	AA	AA	AG	AA	AG	AA	AA	AA	AA	AA	AA	AA	AA	AA	AA	AA	AA	AA	AA	AA	AA	AA
snp48423-scaffold688-18401	AG	AG	AG	GG	AG	AG	GG	AG	AG	AG	GG	GG	AG	AG	GG	AG	AG	AG	AG	AG	GG	AA	AG	AG	AG	AG	AG	AG	AG	AA	AG	AG	AG	GG	GG	AA	AG	AG	AG	GG	GG	AG	AG	AG	AG	AG	AA	GG	GG
snp48424-scaffold688-52770	CC	TC	TC	TT	TC	TC	TC	TC	TT	TC	TC	CC	CC	CC	TC	CC	TT	TT	TT	CC	TC	TC	TT	TT	TC	TT	CC	TC	TT	CC	TT	TC	CC	TC	TT	CC	TT	CC	TC	TC	CC	CC	TC	CC	TC	TT	TC	TC	TC
snp48425-scaffold688-116562	AG	AA	GG	AG	AA	GG	AG	AG	AG	AG	AA	AA	AA	AG	AG	AG	AG	AA	AG	AA	AG	AA	AA	AA	AG	AA	AA	AA	AA	GG	AA	AG	AA	AG	AA	AA	AG	AG	AG	AA	AG	AG	AA	AA	AG	AG	AG	AA	AG
snp48426-scaffold688-148557	AG	AG	AG	AA	AA	GG	AG	AG	GG	GG	AA	AA	AG	AA	AA	GG	AA	AG	AG	AA	AA	AG	AA	AA	AG	AG	AA	AA	AA	AG	AA	AA	AG	GG	AG	AG	AG	GG	AG	AA	AA	AA	AG	AA	AA	GG	AG	AG	AA
snp48427-scaffold688-185942	TC	CC	TC	TT	TT	CC	TC	TC	CC	CC	TC	TT	CC	TC	TT	TC	TC	TC	TC	CC	TC	TC	TC	TT	TT	TT	TC	TC	TC	TC	TT	TT	TC	TC	TC	TT	TC	TC	TC	TC	TT	TC	CC	TC	TT	TC	TC	CC	TC
snp48429-scaffold688-249236	AG	GG	AG	GG	GG	AG	AG	AA	AA	GG	AG	AG	AA	GG	GG	AG	AG	AA	AG	GG	AG	AG	AA	AG	AA	AG	AG	AG	GG	AG	AA	AA	GG	GG	GG	AA	GG	GG	GG	GG	AG	GG	AG	GG	AG	AG	AA	AG	AG
snp48430-scaffold688-305593	AC	CC	CC	CC	AC	AC	AC	AA	AC	CC	CC	AC	CC	AC	AC	AC	AC	AC	AC	AC	CC	CC	CC	CC	CC	AC	AC	AC	CC	CC	AC	AA	AC	CC	AC	CC	AC	CC	CC	CC	AC	CC	AC	CC	AC	CC	CC	AC	AC
snp48432-scaffold688-380638	AA	AG	AA	AA	AG	AG	AG	AG	GG	AG	AG	AA	GG	GG	GG	AG	AG	GG	GG	AG	AG	AG	AG	AG	AG	AG	AG	AG	AG	GG	AG	GG	AG	AA	AG	AG	AG	AA	AA	AA	GG	AG	AG	GG	AA	AA	AG	AG	GG
snp48433-scaffold688-431723	GG	AA	AA	AG	AA	GG	GG	AG	GG	AG	AA	AG	AG	AG	AG	AG	AG	GG	AG	AA	AG	AA	AG	AA	AG	AG	AA	GG	AG	GG	AG	AG	GG	AG	AG	GG	AG	GG	GG	AA	AG	AA	AG	AG	GG	AG	AG	AA	GG
snp48434-scaffold688-460814	TC	CC	CC	TC	CC	CC	TC	CC	CC	CC	TC	CC	TC	TC	TC	CC	CC	TC	CC	TC	TC	TC	CC	CC	TC	CC	CC	TC	TC	TT	TC	TC	TC	TC	TC	TT	TC	TC	TT	CC	CC	CC	CC	TC	TC	TC	TC	CC	TT
snp48435-scaffold688-500674	GG	AG	AG	AA	AG	AG	GG	AG	AG	AG	AG	AG	AG	AG	GG	GG	AA	GG	AG	AA	GG	GG	GG	AG	AA	GG	AG	GG	AG	GG	GG	AG	AA	GG	AG	AG	AG	AA	AG	AG	GG	AG	AA	AG	GG	GG	AG	GG	AG
snp48436-scaffold688-538658	GG	AG	GG	GG	GG	AG	GG	AG	AG	GG	AG	GG	GG	GG	AA	GG	AG	AG	GG	AG	AG	GG	AG	GG	AG	GG	GG	GG	AG	GG	GG	GG	AG	GG	AG	GG	AG	AG	AG	AG	AG	AG	GG	AG	GG	GG	AG	GG	GG
snp48437-scaffold688-574595	AG	GG	GG	AG	AG	AA	AG	AA	AG	AG	AA	AG	AA	GG	AG	AA	AG	AG	AG	AA	AG	AA	AA	AG	GG	AA	AG	AG	GG	AG	AG	AG	GG	AG	AA	GG	AA	AA	AG	AG	AG	AG	AG	AG	GG	AG	AG	GG	GG
snp48438-scaffold688-610973	AG	GG	AA	AA	AG	AA	AA	AG	AG	AG	AA	AG	AG	AG	AA	AA	AG	AA	AG	AG	AA	AA	AG	AA	AG	AA	AA	AG	AA	AA	AG	AA	AA	AG	AG	AA	AG	AG	AA	AA	AG	AA	AA	AG	AA	AG	AG	AG	AG
snp48440-scaffold688-675187	AA	AG	GG	AA	AG	AG	AA	AG	AG	AA	AG	AA	AG	GG	AA	AA	AG	AG	AA	AG	AA	AA	AG	AA	AG	GG	AA	AG	GG	AG	AG	AA	AA	AA	AA	AA	AA	AG	GG	AA	AA	AG	GG	AA	GG	AA	AG	GG	AG
snp48441-scaffold688-732850	AA	AG	AA	AG	AG	AA	AA	AA	AA	AG	AA	AA	AG	AA	AA	AA	AA	AG	AG	AA	AG	AA	AA	AA	AG	AA	AA	AA	AG	AG	GG	AG	GG	AA	AG	AA	AA	AA	AG	AA	AA	AA	AA	AG	AA	AA	AG	AG	AA
snp48443-scaffold688-823757	CC	TC	CC	TC	TC	TC	TC	TC	TC	TC	TC	TC	TT	CC	TC	TC	TC	CC	TC	TT	TT	TC	TT	CC	TC	TC	TC	TT	TC	TC	TT	TC	TT	TC	TT	TC	TC	TC	TC	TC	TC	TC	TC	TC	TT	CC	TC	TT	CC
snp48444-scaffold688-869974	CC	CC	CC	CC	TC	TC	CC	TC	TC	CC	CC	TC	TC	CC	TC	CC	CC	CC	CC	CC	CC	TC	TC	CC	TT	CC	TC	TC	CC	CC	CC	CC	TC	CC	TT	CC	TC	CC	CC	CC	TC	CC	CC	CC	CC	CC	CC	TC	CC
snp48445-scaffold688-903917	GG	AG	GG	GG	AG	AG	GG	AG	AA	GG	GG	GG	AG	GG	AG	AG	AG	GG	GG	GG	AG	AG	AG	GG	AG	GG	GG	GG	GG	GG	GG	AG	GG	GG	AG	AG	AA	AG	GG	AG	AG	AG	GG	AG	AG	GG	GG	GG	AG
snp48446-scaffold688-941891	TT	TC	TC	TC	TT	TT	TT	TT	TT	TT	CC	TT	TC	TT	TT	TC	TT	TT	TT	TT	TT	TT	TT	CC	TT	CC	TT	TC	TT	TC	TT	TT	TC	TT	TT	TT	TT	TT	TC	TT	TC	TC	TT	TC	TT	TT	TC	TT	TT
snp48447-scaffold688-973374	TC	TC	TT	TT	TC	CC	TC	CC	CC	CC	TC	CC	TC	TC	TC	TC	TT	TC	TT	CC	TC	TC	TC	TT	CC	CC	TT	CC	TT	TC	CC	TC	CC	CC	CC	TT	TC	CC	CC	CC	TT	TC	CC	TT	TC	TC	TT	TC	TC
snp48448-scaffold688-1007538	TC	CC	CC	TC	TC	TC	TT	TC	CC	TC	CC	TC	CC	CC	TC	CC	TC	CC	TC	CC	CC	CC	CC	CC	CC	CC	TC	TC	TC	TC	CC	CC	CC	TC	TC	TT	CC	CC	CC	TC	CC	CC	TC	TC	TC	CC	CC	TC	CC
snp48449-scaffold688-1083890	TT	TT	TC	TT	TT	TT	TT	TT	TT	TT	TC	TT	TC	TT	TC	TT	TT	TC	TC	TC	TT	TT	TT	TT	TT	TC	TT	TC	TC	TT	TC	TT	TT	TC	TC	TT	TT	TT	TT	TT	TT	TT	TC	TT	TT	TC	TC	TC	TT
snp48450-scaffold688-1138797	AA	AA	AA	AA	AA	AA	AA	AA	AG	AA	AG	AG	AA	AG	AA	AG	AG	AA	AG	AA	AG	AG	GG	AA	AG	AA	AG	AG	AG	GG	AA	AA	AG	AG	GG	AG	AG	AA	AG	AG	AG	AA	AA	GG	AG	AG	AA	AG	AG
snp48451-scaffold688-1172148	CC	TT	TC	CC	TC	CC	CC	CC	TC	TC	CC	CC	TC	CC	CC	TC	CC	CC	CC	TT	CC	CC	CC	CC	TC	TC	TC	CC	CC	CC	TC	CC	CC	TT	TC	TC	CC	CC	TC	CC	TC	TT	CC	TC	CC	CC	CC	TT	TC
snp48453-scaffold688-1237779	AA	AA	AA	AG	AA	AA	AA	AA	AA	AA	AG	AA	AG	AA	AA	AA	AA	AA	AG	AG	AA	AA	AG	GG	AA	AA	AA	AG	AA	AA	AG	AA	AA	AA	AA	AA	AA	AA	AA	AA	AA	AA	AA	AG	GG	AA	AA	AA	AA
snp48454-scaffold688-1267155	GG	GG	AA	GG	GG	AG	GG	AG	AG	GG	GG	GG	GG	AA	AA	GG	GG	AG	AG	AG	GG	GG	GG	GG	AG	AG	GG	AG	AG	AG	AG	AA	GG	AG	GG	GG	NA	GG	AA	AG	AG	AA	GG	GG	GG	GG	GG	GG	AG
snp48455-scaffold688-1307466	TT	TC	TT	TT	TT	TT	TT	TT	TT	TT	TT	TT	TT	TT	TT	TT	TT	TT	TC	TT	TC	TC	TT	TT	TT	TC	TT	CC	TT	TT	TT	TT	CC	TT	TT	TT	TT	CC	TC	TT	TC	TT	TC	TT	TT	TT	TT	TT	TC
snp48456-scaffold688-1348884	AA	AA	AA	AA	AA	AA	AA	AA	AA	AA	AA	AA	AG	AA	AA	AA	AA	AA	AG	AG	AA	GG	AG	AA	AG	AA	AA	AG	AG	AG	AA	AA	AG	AA	AA	AA	AA	AA	AG	AA	AG	AA	AA	AA	AA	AA	AA	AA	AG
snp48457-scaffold688-1377410	CC	CC	CC	CC	CC	CC	CC	TC	CC	CC	TC	CC	CC	CC	CC	CC	CC	TC	TC	CC	CC	CC	CC	CC	CC	TC	CC	TC	TC	TC	CC	CC	TC	CC	CC	CC	CC	CC	TC	TC	TC	CC	CC	CC	CC	CC	CC	CC	TC
snp48458-scaffold688-1409735	TT	TC	TT	TC	TC	TT	TT	TC	TT	TC	TT	CC	TC	TC	TC	TC	TC	CC	TT	TC	TC	TC	TT	TT	TT	TC	TT	CC	TC	TC	TT	TC	TT	TC	TC	TC	TC	TT	TT	TT	TC	TT	TC	TC	TT	TC	TC	CC	TC
snp48459-scaffold688-1442858	AG	AG	GG	AG	AA	AG	AG	AG	AG	GG	AG	AG	AG	GG	GG	AG	GG	GG	AA	AG	AA	AG	AG	AA	AA	AG	AA	AG	AA	AG	AG	AG	AA	AG	AG	AG	AG	AA	AA	AA	AG	AA	AG	AG	AA	AG	GG	AG	GG
snp55833-scaffold867-19405	AG	GG	AG	AG	AA	AG	GG	AA	AA	GG	AG	GG	AA	AG	AA	AG	AA	AG	GG	AA	AG	AG	AA	GG	AG	GG	AA	AG	AG	AA	AG	GG	AG	AG	AA	AG	AA	AA	AG	AA	AA	AA	AA	AA	AA	GG	AA	AG	AG
snp55836-scaffold867-124680	GG	GG	GG	TG	TG	TG	GG	TG	TG	GG	TG	TG	GG	GG	TG	TG	TG	GG	TG	TG	TG	GG	GG	GG	GG	GG	TG	GG	TG	GG	TG	TT	GG	TG	GG	GG	TG	TG	TT	TG	GG	GG	TG	GG	GG	TG	TT	GG	GG
snp55837-scaffold867-158233	TT	CC	TT	TC	CC	TC	TT	CC	TC	TC	CC	CC	TC	TC	CC	CC	TC	CC	TC	TC	CC	CC	TC	TT	TT	TC	TC	TT	TT	CC	TC	TC	TC	TT	TC	TC	TC	CC	TC	TC	CC	CC	TC	TT	TT	TT	CC	TC	TT
snp55838-scaffold867-192173	AG	AG	AA	AG	GG	GG	GG	GG	AG	GG	AG	AG	AG	GG	AG	GG	GG	GG	AG	AG	GG	AG	AG	AA	GG	GG	AA	GG	GG	AG	AG	AG	AA	AG	AG	AG	AA	GG	AG	GG	AA	AA	AA	AG	AG	AG	AA	GG	AG
snp55839-scaffold867-222852	GG	GG	GG	GG	GG	GG	GG	GG	GG	GG	GG	GG	GG	GG	TG	GG	GG	GG	GG	GG	GG	GG	GG	GG	GG	GG	TG	GG	GG	GG	GG	TG	GG	TG	TG	GG	TT	GG	GG	GG	GG	GG	GG	GG	GG	GG	TG	GG	GG
snp55841-scaffold867-306085	TG	TG	TG	TG	TG	GG	TG	TG	GG	TG	TG	GG	TT	TT	TT	TG	TT	TG	TG	TT	TG	TG	TG	TT	TG	TG	TG	TT	TG	GG	TT	TT	TT	TT	TG	GG	GG	TG	GG	GG	TT	TT	GG	TT	TG	TG	TG	TG	TG
snp8479-scaffold1307-528093	CC	CC	CC	CC	CC	CC	TC	CC	CC	CC	CC	CC	CC	TC	CC	CC	CC	CC	CC	CC	TC	CC	CC	CC	CC	TC	TT	CC	CC	CC	CC	CC	CC	TC	TC	CC	TC	TC	CC	TC	CC	CC	CC	CC	CC	CC	CC	CC	CC
snp8478-scaffold1307-493898	TC	TT	TT	CC	TT	CC	TC	TC	TC	TC	CC	CC	TT	TT	CC	TC	TT	TC	TC	CC	TT	TT	TT	CC	TC	TT	CC	CC	TT	TC	TT	TT	TC	TC	TT	TC	TC	TC	CC	TT	TT	TT	TC	TC	TT	TC	TT	TT	CC
snp8477-scaffold1307-443595	AG	AA	AG	AA	AG	AG	AA	GG	AG	AA	AA	AA	AG	AA	AA	AA	AA	AA	AA	AA	AG	AG	AA	AA	AA	AG	AA	AA	AG	AG	AA	AA	AA	AA	AG	AA	AG	AA	AG	AA	AG	GG	AG	AG	AG	AA	AA	AA	AA
snp8476-scaffold1307-388513	TT	TT	TT	TT	TC	TT	TT	TT	TT	TT	TT	TC	TT	TT	TC	TC	TT	TT	TT	TT	TT	TT	TT	TT	TC	TT	TC	CC	TT	TT	TT	TC	TT	TT	TT	TT	TC	TT	TT	TT	TC	TT	TT	TC	TC	TT	TC	TC	TC
snp8475-scaffold1307-335360	AG	GG	GG	AG	GG	AG	GG	AG	AA	GG	AA	AG	GG	AG	GG	AG	AA	AG	AG	AG	GG	AG	AG	GG	AG	AG	AG	AG	AG	GG	GG	GG	GG	GG	AA	AG	AG	AA	AG	AA	GG	GG	AA	AG	AG	AG	AG	AG	GG
snp8474-scaffold1307-302682	TC	TT	TT	TT	TC	CC	TC	TC	CC	TC	CC	CC	TT	TC	TT	CC	TC	TC	TC	TC	TT	TC	TC	TT	TT	TC	TC	TC	TT	TC	TT	TC	TC	TT	TC	TC	TC	CC	TC	CC	TC	TT	TC	TC	TC	TC	TT	TC	TC
snp8472-scaffold1307-221346	TT	TT	TT	TT	TC	TT	TT	TT	TT	TT	TC	TC	TT	TT	TC	TC	TT	TT	TC	TT	TT	TT	TT	TT	TC	TT	TT	TC	TT	TT	TT	TC	TT	TC	TT	TT	TC	TC	TC	TT	TC	TT	TT	TT	TC	TC	TC	TT	TT
snp8471-scaffold1307-175478	TC	TC	CC	CC	TC	TC	TC	CC	CC	TT	TC	TC	TT	CC	TC	TT	TC	TC	TC	CC	CC	CC	CC	CC	TC	CC	CC	TC	CC	TT	TC	CC	TC	TC	CC	CC	TC	TC	TC	TT	TC	CC	TC	CC	TC	TT	TC	TC	CC
snp8470-scaffold1307-144906	GG	TG	GG	GG	GG	GG	GG	GG	GG	TG	TG	TG	GG	GG	GG	GG	TG	GG	TG	TG	GG	TG	GG	GG	TT	GG	GG	TG	GG	GG	GG	GG	TG	TG	GG	GG	GG	GG	TT	TT	GG	GG	TG	GG	GG	TG	TG	TG	GG
snp8469-scaffold1307-115620	CC	TC	CC	CC	TC	CC	CC	CC	TC	TC	CC	CC	CC	CC	TT	TC	TT	CC	TC	TC	CC	CC	TC	CC	CC	TT	CC	CC	CC	TC	CC	TC	CC	CC	CC	TC	TC	TC	CC	TT	TC	CC	TC	CC	TC	TT	CC	TC	TC
snp8467-scaffold1307-32102	CC	CC	TC	TC	TT	TC	CC	TT	TC	CC	CC	TC	CC	TC	TC	TC	TC	CC	CC	TC	TT	CC	TC	CC	TC	CC	CC	TT	TC	CC	CC	CC	TC	TC	TT	TC	TT	TC	TC	CC	TC	CC	TC	TC	TC	CC	TC	TC	TC
snp42339-scaffold559-14474	GG	AG	AA	AG	AG	GG	GG	GG	GG	GG	AG	AG	AA	AA	GG	AG	GG	AG	GG	GG	AA	AG	AG	AA	GG	AG	AG	AG	AG	AG	AA	AA	AG	AG	AG	AG	AG	AG	GG	GG	AG	AA	AA	AG	GG	AG	GG	AG	GG
snp42340-scaffold559-46407	CC	TT	TC	TT	TC	CC	CC	TC	CC	TC	TT	CC	TC	TC	CC	TC	CC	TT	CC	CC	TT	TC	TC	TT	CC	TC	TC	TT	TT	TC	TC	TT	TC	TC	TC	TC	TC	TT	CC	CC	TC	TT	TC	TC	CC	TT	CC	TT	TT
snp42341-scaffold559-94118	TT	CC	CC	TC	CC	TT	TT	TT	TT	TC	TC	TC	TC	CC	TC	TC	TC	CC	CC	TC	CC	TT	TT	CC	TT	TT	TT	TC	TT	CC	CC	TC	TC	TC	TC	CC	CC	CC	TT	TC	CC	CC	CC	TC	TC	CC	TT	TT	TC
snp42342-scaffold559-158645	AA	GG	AA	AG	AA	AA	AG	AA	AA	AG	AG	AA	AG	AA	AA	AG	AG	GG	AA	AA	AA	AG	AA	GG	AA	AG	AG	GG	AG	AG	GG	AG	GG	AG	AG	GG	AA	AG	AA	AG	AG	GG	AG	AG	AA	AA	AG	AG	GG
snp42343-scaffold559-197027	AG	AG	AA	AG	AG	AG	AG	AA	AA	AG	AG	AG	AG	AA	AA	AG	AG	AG	AA	AA	AG	GG	GG	AA	AG	AA	AG	AA	AG	AA	AA	AA	AA	AA	AA	AA	AA	AA	AA	AA	AA	AA	AA	AA	AG	AA	AA	AA	AA
snp42344-scaffold559-235740	AA	GG	GG	AG	GG	AG	AG	GG	GG	AG	AG	GG	GG	GG	GG	GG	AG	AG	AG	AG	GG	GG	AG	GG	AG	AG	AG	AA	AG	AG	AG	GG	AA	AG	AG	AG	AA	AG	AG	AG	GG	GG	GG	AG	AA	GG	GG	AG	AG
snp42346-scaffold559-311056	AG	GG	AG	AG	AG	AA	AG	AA	AA	AG	AA	AA	AA	AA	AG	AA	GG	AG	AA	GG	AG	GG	GG	GG	GG	AA	GG	AA	AG	AG	AG	AG	AG	AG	AG	AA	GG	GG	AG	AG	AG	GG	AA	AA	GG	AA	AA	AA	AA
snp42347-scaffold559-340732	AG	AA	AA	GG	AG	AG	AG	AA	AA	AG	AG	AG	GG	AA	AG	AG	AA	AG	AG	AG	AG	AA	AA	GG	GG	AA	AA	AG	AA	AA	AA	AA	AA	AA	AG	AG	AG	AA	AG	AG	AA	AA	AA	AA	AA	AA	AG	AG	AA
snp42348-scaffold559-372721	CC	TC	TC	CC	TC	TC	TC	TC	TC	TC	TC	CC	CC	TC	CC	TC	CC	CC	TC	TC	CC	CC	CC	CC	CC	TT	TC	CC	TC	TT	TC	TT	TC	TC	CC	CC	CC	TC	CC	CC	TC	CC	TT	CC	TC	TT	CC	CC	CC
snp42349-scaffold559-421109	TG	TG	TT	TG	TG	TG	TG	TG	GG	TT	TG	TG	TT	TG	TT	TG	TG	TG	TT	TG	TG	TG	TG	TT	TT	TG	TT	TG	TG	TT	TT	TG	GG	TG	TG	TG	TG	TG	TG	TG	GG	GG	TG	GG	TG	TG	TT	TG	GG
snp42350-scaffold559-452798	AA	AA	AA	AA	AG	AG	AA	AG	AG	AA	AG	AA	AA	AA	AG	AG	AA	AG	AA	AA	AA	AA	AG	AA	AA	AA	AA	AA	AG	AA	AA	AA	AA	AA	AA	AA	AA	AG	AA	AA	AA	AA	AA	AA	AA	AG	AG	AA	AG
snp42351-scaffold559-520734	CC	TC	CC	CC	CC	CC	TC	TC	CC	CC	CC	CC	CC	CC	CC	TC	TC	CC	CC	TC	TC	TC	TC	CC	CC	CC	TT	CC	TC	CC	TT	TT	CC	TC	CC	CC	TC	CC	CC	CC	CC	CC	TC	CC	TT	CC	TT	CC	CC
snp42352-scaffold559-561470	AC	CC	AA	AA	AC	AC	AC	AA	AA	CC	CC	AA	AC	AA	AC	AC	AC	AC	AC	AA	AA	AC	AC	AA	AC	AA	AC	AA	AA	AC	AA	AA	AC	AA	AA	AA	AA	CC	AA	AA	AA	AA	AC	AA	AA	AA	AA	AA	AC
snp42354-scaffold559-621023	TC	TC	TT	TT	TC	TC	CC	TC	TT	TC	TC	TC	TT	CC	TC	TC	TC	TC	TC	TT	CC	TC	TC	TT	CC	CC	TT	CC	CC	TC	CC	TC	CC	TC	TC	TC	TT	CC	TT	TC	CC	CC	CC	CC	TC	TC	CC	TC	CC
snp42355-scaffold559-661242	AG	GG	GG	AG	GG	AG	AG	GG	GG	AG	AG	AG	GG	AA	GG	AA	AG	GG	GG	AG	GG	GG	GG	GG	GG	GG	AG	GG	AG	AG	GG	GG	AG	AG	AG	AG	GG	GG	AG	AG	GG	GG	AA	AA	AA	GG	AG	AG	AG
snp42356-scaffold559-700544	TC	CC	TC	CC	TC	CC	CC	TC	CC	CC	CC	TC	CC	TT	TC	TT	CC	CC	CC	TC	CC	CC	CC	CC	TT	TC	CC	CC	TC	CC	CC	CC	CC	TT	TC	TC	TC	TC	TT	CC	TC	TT	TT	CC	CC	TC	TC	CC	CC
snp42357-scaffold559-739700	TC	CC	TT	TC	TC	TC	TC	TT	TT	CC	CC	TT	TT	TT	TT	TC	TT	TT	TT	TT	TT	TC	TC	TT	TT	TC	TC	TC	TT	TC	TC	TC	TC	TT	TT	TT	TT	TT	TC	TT	CC	CC	TT	CC	TC	TT	TT	TT	TC
snp42358-scaffold559-794213	AG	AG	AG	AG	AG	AA	AG	AG	AG	AA	AA	AG	GG	AG	AG	AA	AG	AG	AG	AG	GG	AG	AG	GG	GG	AG	GG	AG	AG	AA	AA	AG	AA	AG	GG	AA	AG	AG	GG	GG	AG	AA	GG	AA	GG	AA	AG	GG	AG
snp42359-scaffold559-842435	AA	AG	AG	AG	AG	AG	AG	AG	GG	AG	GG	AA	AG	AG	AG	GG	AG	AA	AG	AA	AA	GG	AG	AA	AG	AG	AG	GG	AA	AA	GG	AG	GG	AA	AG	AG	AA	AA	AG	AA	GG	GG	GG	GG	GG	GG	AG	AA	GG
snp42360-scaffold559-890088	TT	TG	TT	TT	TG	TT	TT	TT	TT	TT	TT	TT	TT	TT	TT	TT	TT	TT	TT	TT	TG	TG	TG	TT	TG	TT	TG	TT	TG	TT	TG	TG	TT	TT	TG	TT	TG	TT	TT	TG	TG	GG	TT	TT	TT	TT	TT	TT	TT
snp42361-scaffold559-926000	CC	CC	CC	CC	CC	TC	CC	TC	TC	CC	CC	CC	TC	TC	TC	TC	CC	TC	TC	CC	CC	CC	CC	CC	CC	TC	CC	CC	TC	CC	CC	CC	TC	CC	TC	CC	CC	TC	CC	CC	CC	CC	TC	TT	CC	TC	TC	CC	TC
snp42362-scaffold559-968122	CC	CC	CC	TC	TC	CC	CC	TC	CC	CC	TT	CC	CC	CC	CC	CC	CC	CC	TC	CC	CC	CC	CC	TT	CC	CC	CC	CC	TC	CC	CC	CC	CC	CC	CC	CC	CC	CC	CC	CC	CC	CC	TC	CC	CC	TC	CC	TC	CC
snp42363-scaffold559-1010347	AA	AA	AA	AA	AA	AA	AA	AA	AA	AA	AG	AG	AA	AA	AA	AA	AA	AA	AA	AA	AA	AA	AA	AA	AG	AA	AG	AA	AA	AA	AA	AA	AA	AA	AA	AA	AA	AG	AG	AA	AA	AA	AA	AA	AA	AG	AA	AA	AA
snp15926-scaffold1670-99541	CC	TT	TC	TC	TC	CC	TC	TC	TC	TC	TT	TC	CC	CC	TT	TC	TC	CC	TC	TT	CC	TT	TC	CC	TT	TC	TC	CC	TC	TT	TT	TT	TC	TT	TT	TT	TT	TC	CC	TC	CC	CC	TT	CC	TT	TC	TC	CC	TC
snp15924-scaffold1670-12136	TT	TG	TG	TG	TT	TG	TT	TG	TG	TT	TG	GG	TT	TG	TG	GG	GG	TT	TG	TG	TG	TG	TG	TT	GG	TG	TG	TG	TG	TG	TG	TG	TG	TT	TG	TT	TT	TG	TT	TT	TT	TT	TG	GG	TG	TG	GG	TG	GG
snp16300-scaffold1716-229833	TT	TG	TG	GG	GG	TG	TT	GG	TG	TG	TG	TG	GG	TT	TG	GG	TT	TT	TT	TG	GG	TG	TG	GG	TG	TG	TG	GG	GG	TG	GG	GG	TG	TT	TG	GG	TT	TG	GG	GG	TG	TT	TG	TG	GG	TG	TT	TG	TT
snp16298-scaffold1716-152594	TT	TC	TT	TC	TT	TC	TC	TC	TC	TC	TT	TT	TT	TC	TC	TT	TC	TT	TT	TC	TC	TT	TT	CC	TC	CC	TC	TC	TT	TT	TC	TT	CC	TT	TT	TT	TT	TC	TC	TT	TT	TT	TT	TC	TC	TT	CC	TT	TT
snp16297-scaffold1716-120264	GG	GG	AG	GG	GG	GG	AG	GG	AG	GG	GG	GG	AG	AG	AG	AG	AG	AG	AG	AG	GG	GG	GG	GG	AG	AA	GG	AA	GG	AG	AG	AG	AA	GG	AG	GG	AG	AG	AG	GG	AG	AA	GG	AG	GG	AG	AA	GG	GG
snp16295-scaffold1716-58435	CC	TC	CC	CC	TT	CC	CC	CC	TC	TC	TC	CC	TC	TT	TT	TC	TC	TT	TC	TT	TT	CC	CC	CC	TC	TC	TC	CC	TC	CC	TC	TC	TC	TC	TC	CC	TC	CC	TC	TT	TT	TT	TC	CC	TC	CC	CC	TT	CC
snp2867-scaffold1084-438967	TT	TC	TT	TC	TC	TT	TT	TC	TC	TC	TC	TT	TC	TT	TC	TT	TT	TC	TT	TC	TC	CC	CC	CC	TT	TT	CC	TT	TC	TT	TC	TT	TT	TT	TT	CC	TT	TT	TC	TT	TT	TT	TC	TT	TT	TC	TT	TT	TT
snp2866-scaffold1084-403856	TT	TT	TT	TT	TT	TT	TT	TT	TT	TT	TC	TC	TT	TC	TT	TC	TT	TT	TT	TT	TC	TC	CC	TT	TC	TC	TT	TT	TT	TT	TC	TC	TC	TT	TT	TC	TT	TT	TC	TC	TT	TT	TC	TT	TT	TT	TT	TC	TC
snp2865-scaffold1084-369840	AA	AA	AA	AA	AA	AA	AA	AA	AA	AA	AA	AA	AA	AA	AA	AA	AA	AC	AA	AA	AA	AA	AA	AA	AA	AA	AA	AA	AA	AC	AA	AA	AA	AC	AA	AC	AA	AA	AA	AC	AA	AA	AA	AA	AA	AA	AA	AA	AA
snp2863-scaffold1084-280421	CC	AC	AC	AC	CC	CC	AC	CC	CC	AC	AC	AA	AC	CC	AA	AC	CC	CC	AC	AC	AC	CC	CC	CC	AC	CC	CC	AA	CC	AC	AC	CC	CC	AC	CC	CC	CC	AC	CC	AC	CC	CC	CC	CC	CC	AC	AA	AC	AC
snp2862-scaffold1084-246759	CC	CC	AC	CC	CC	CC	CC	CC	CC	CC	CC	AC	CC	CC	AA	CC	CC	CC	CC	AC	CC	CC	CC	CC	AC	CC	CC	CC	CC	CC	AC	CC	CC	CC	CC	CC	CC	AC	CC	CC	CC	CC	CC	CC	CC	CC	AC	CC	AC
snp2861-scaffold1084-214201	AA	AA	AG	GG	AA	AA	AA	AA	AG	AA	AG	GG	AG	AG	GG	AA	AG	AG	AG	AG	AG	AA	AA	GG	AA	AG	GG	AA	AA	GG	GG	AG	GG	AG	AG	AG	AA	GG	GG	AG	GG	GG	GG	AG	GG	AG	AG	AG	AA
snp2859-scaffold1084-135238	AG	GG	AG	AG	AA	AG	AG	AG	AG	GG	GG	AA	AA	AG	AA	AA	AG	GG	AG	AG	AA	GG	GG	GG	AG	GG	AG	GG	GG	AA	AG	AG	AA	GG	GG	AA	AG	AA	GG	GG	AG	AA	AG	AA	AG	AA	AG	AG	AA
snp2858-scaffold1084-91126	AA	AA	AA	AA	AA	AA	AA	AA	AA	AA	AA	AA	AA	AA	AA	AA	AG	AA	AA	AA	AG	AA	AG	AA	AA	AG	AA	AA	AA	AG	AG	AA	AG	AA	AA	AA	AA	AA	AA	AA	AA	AA	GG	AA	AA	AA	AA	AA	AA
snp2857-scaffold1084-51902	AG	AA	AA	AG	AA	AA	AG	AG	AG	AG	AG	AG	GG	AA	AG	AA	AA	GG	AA	AA	AG	GG	AG	GG	AG	AG	AG	AG	AG	AG	AG	AG	GG	GG	AG	AG	AG	AG	AG	AG	AA	AA	AA	AA	AG	GG	GG	AA	AG
snp1254-scaffold10319-713	AC	AC	CC	AC	AC	AC	AA	CC	AC	AC	CC	AC	AA	CC	AC	AC	AA	CC	AC	CC	AC	AA	AA	AA	AC	AA	CC	AA	AC	AC	AC	AC	CC	AC	CC	AC	CC	AA	CC	AC	CC	CC	AC	CC	AC	AC	AC	AC	CC
snp31515-scaffold35-27797	AG	AG	GG	GG	AG	AG	GG	AA	AA	AG	AA	GG	GG	AA	AG	GG	GG	AG	AG	GG	AA	GG	GG	GG	AG	GG	AA	AG	AG	AG	AG	AG	AA	AG	AG	AG	AG	GG	GG	GG	AG	AA	AG	GG	AG	AG	AG	GG	AG
snp31516-scaffold35-87383	TT	TT	GG	TT	TG	TT	TG	TT	TG	TT	TT	TG	TG	TG	TT	TG	TG	TT	TT	TG	GG	TT	TT	TT	GG	TG	TT	TG	TG	TG	TG	TT	TG	TG	TG	GG	TG	TG	TG	TG	TT	TT	TG	TG	TG	TT	GG	TG	GG
snp31519-scaffold35-192321	GG	GG	GG	GG	AG	GG	AG	GG	GG	GG	GG	AG	AG	AG	GG	GG	GG	GG	GG	GG	GG	AG	GG	GG	AG	GG	AG	GG	GG	AG	GG	AG	AG	AG	GG	AG	GG	GG	GG	AG	GG	GG	GG	GG	GG	GG	AG	AG	AG
snp15439-scaffold1636-419017	AA	AA	AA	AA	AA	AA	AA	AA	AA	AA	AA	AA	AC	AC	AA	AA	AA	AA	AA	AA	AC	AA	AA	AA	AC	AA	AC	AA	AA	AA	AA	AC	AC	AC	AA	AC	AA	AA	AA	AC	AA	AA	AA	AA	AA	AA	AC	AC	AA
snp15438-scaffold1636-386740	GG	GG	GG	GG	GG	GG	TG	GG	GG	GG	TG	TT	GG	TG	GG	GG	TG	GG	GG	GG	GG	GG	GG	GG	GG	TG	GG	GG	GG	GG	GG	GG	TT	TG	GG	TG	GG	GG	GG	TG	TG	GG	GG	GG	GG	GG	TG	TG	GG
snp15437-scaffold1636-352851	TT	TT	TT	TT	TT	TT	TC	TT	TT	TT	TT	CC	TT	TC	TT	TT	TC	TT	TT	TT	TT	TT	TT	TT	TT	TC	TC	TC	TT	TT	TT	TC	TC	TT	TT	TT	TT	TT	TT	TT	TT	TT	TT	TT	TT	TT	TT	TT	TT
snp15436-scaffold1636-297829	CC	CC	CC	CC	CC	CC	CC	CC	CC	CC	CC	CC	CC	CC	CC	CC	CC	CC	CC	CC	CC	CC	CC	CC	CC	CC	TC	CC	CC	CC	CC	CC	CC	TC	CC	TC	CC	CC	CC	TC	CC	CC	CC	CC	CC	CC	TC	CC	CC
snp15435-scaffold1636-267485	AA	AA	AA	AA	AA	AA	AA	AA	AA	AA	AA	AA	AA	AG	AA	AA	AA	AA	AA	AG	AA	AA	AA	AA	AG	AA	AA	AA	AA	AA	AA	AG	AA	AA	AG	AA	AA	AA	AA	AA	AG	AA	AA	AA	AA	AA	AA	AG	AA
snp15433-scaffold1636-201423	CC	CC	CC	CC	CC	TC	CC	TC	TC	TC	CC	CC	CC	CC	CC	CC	CC	CC	CC	TC	CC	CC	CC	CC	CC	CC	CC	TC	CC	CC	CC	CC	CC	CC	CC	CC	CC	CC	CC	CC	TC	CC	CC	CC	CC	CC	CC	CC	TC
snp15432-scaffold1636-161129	AA	AA	AA	AA	AA	AG	AA	AG	AG	AG	AG	AA	AA	GG	AG	AA	AG	AA	AA	GG	AA	AA	AA	AA	AG	AG	AA	GG	AA	AA	AA	AA	AA	AG	AG	AG	AA	AA	AG	AG	AG	AA	AA	AA	AA	AA	GG	AA	AG
snp15431-scaffold1636-122585	TT	TT	TT	TT	TT	TT	TC	TT	TT	TT	TT	TT	TT	TT	TT	TT	TT	TT	TT	TT	TT	TT	TT	TT	TT	TT	TT	TC	TT	TT	TT	TT	TT	TC	TT	TC	TT	TT	TT	TC	TT	TT	TT	TT	TT	TT	TC	TT	TT
snp15430-scaffold1636-85104	GG	AG	GG	GG	GG	GG	GG	GG	GG	GG	GG	GG	GG	AG	GG	GG	AG	AG	GG	AG	AG	AG	AA	GG	AG	GG	AG	GG	GG	GG	GG	GG	AG	GG	AG	GG	AG	GG	GG	GG	GG	GG	AG	GG	GG	GG	AG	GG	AG
snp15429-scaffold1636-52810	TT	TT	TT	TT	TT	TT	TC	TT	TT	TT	TT	TT	TT	TT	TT	TC	TT	TT	TT	TT	TT	TT	TT	TT	TT	TT	TT	TC	TT	TT	TT	TT	TC	TC	TT	TT	TC	TT	TT	TT	CC	CC	TT	TT	TC	TT	TT	TT	TC
snp15428-scaffold1636-19251	TC	CC	CC	TC	TT	TC	TC	TT	TT	TC	TC	TC	TC	TT	TT	TC	TC	TC	TT	TC	TT	TC	TT	CC	TC	TT	TC	TT	TT	TC	TT	TT	TT	TT	TT	TT	TT	TC	TT	TC	TT	TT	TT	TT	TT	TC	TC	TC	TT
snp23407-scaffold235-11963	CC	CC	CC	TT	CC	TC	CC	TC	TT	TC	CC	CC	CC	TC	CC	TC	TC	TC	CC	TC	TT	CC	TC	TT	CC	CC	TC	TT	TC	CC	TC	TT	TC	CC	CC	TT	CC	TT	CC	TC	CC	CC	TC	TC	TC	TC	TC	CC	TC
snp23408-scaffold235-40555	AA	AA	GG	AG	AG	AA	AG	AA	AA	AA	GG	GG	AG	AG	AG	AA	AA	AG	AG	AG	AA	AG	GG	AA	GG	AG	AA	AG	AG	AA	AG	AG	AA	AG	AG	AA	GG	AG	AA	AA	GG	GG	AA	AA	GG	AA	AG	AA	AA
snp23410-scaffold235-109886	CC	CC	AA	AC	CC	AC	CC	AC	AC	CC	AC	AA	AC	AC	AC	AC	AC	AC	AC	AA	AC	AC	AC	AA	AA	CC	AC	AC	CC	AA	CC	CC	AA	AA	AC	AC	AC	AC	AC	AC	AA	AA	AC	AC	CC	AA	CC	AA	AA
snp23411-scaffold235-143129	AC	AA	CC	AC	CC	AC	AC	AC	CC	AC	CC	CC	AC	CC	CC	AC	CC	CC	CC	CC	CC	CC	CC	CC	CC	AC	CC	AC	AC	CC	AC	AC	CC	CC	CC	CC	AC	AA	AC	CC	CC	CC	AC	AC	CC	CC	AC	CC	CC
snp23412-scaffold235-175013	TC	TT	TT	TT	TC	TC	TC	TC	TC	TC	TC	TT	TT	CC	TC	TC	CC	TC	TT	TC	CC	TT	TC	TT	TT	TC	CC	TC	TT	TT	TC	TC	TC	TC	TC	CC	TT	TT	TC	CC	TT	TT	TC	TC	TC	TC	TC	TC	TC
snp23413-scaffold235-207213	TT	TT	TT	TT	TT	TT	TT	TT	TT	TT	TT	TT	TC	TT	TC	TT	TC	TT	TT	TC	TC	TT	TT	TT	TT	TT	TT	TT	TT	TT	TT	TT	TC	TT	TT	TT	TC	TT	TT	TT	TT	TT	TT	TT	TT	TT	TC	TT	TT
snp23414-scaffold235-239749	AG	GG	AA	AA	AG	GG	AG	GG	GG	GG	GG	AG	GG	AG	AA	AG	AA	AA	GG	AA	GG	AA	AA	AA	GG	AA	AG	AG	AG	AA	AG	AG	AG	GG	AG	AG	AA	AA	AA	AG	AG	AA	GG	GG	AG	AG	AG	AG	AG
snp23415-scaffold235-282600	GG	GG	AA	AG	AG	GG	AG	GG	GG	GG	GG	GG	AG	AG	GG	AG	AA	AG	GG	GG	GG	AG	AG	GG	GG	AG	GG	AG	GG	GG	AA	AA	GG	GG	AG	AA	AG	AG	GG	AG	AG	AA	AG	AA	GG	AA	AA	GG	AA
snp23416-scaffold235-320253	TC	CC	TT	CC	TC	CC	CC	TC	CC	CC	CC	TC	TC	CC	CC	TC	CC	TC	TT	CC	CC	TT	TC	CC	TC	TT	CC	TT	TT	CC	TT	TC	TT	TC	TT	TC	TT	TC	TT	TC	TC	TT	TT	CC	TC	TC	TC	TC	TT
snp23417-scaffold235-349226	AG	AG	AG	AA	AA	AG	AG	AA	AA	AG	AA	AA	AA	AG	AA	AA	AA	AA	AA	AA	AA	AA	AG	AA	AA	AG	AA	AA	AA	AA	AA	AA	AA	AA	AA	AA	AA	AA	AA	AG	AA	AA	AA	AG	AA	AG	AA	AA	AA
snp23418-scaffold235-380220	AA	AA	AG	AG	AG	AA	AA	AA	AA	AA	AG	AA	AG	AA	AA	AA	AA	AG	AG	AG	AA	AA	AA	AA	AA	AA	AG	AG	AA	AA	AA	GG	AA	AG	AG	AG	AG	AA	AA	AG	AA	AA	AG	AG	AA	AG	AA	AG	AA
snp23419-scaffold235-439012	AA	AG	GG	AG	AG	AA	AG	AA	AG	AA	AG	AA	GG	AG	AG	AA	GG	AA	GG	AG	AG	AG	AG	AA	AG	GG	AG	AG	AA	GG	AG	AG	AA	AG	GG	AA	AG	AG	AG	AG	GG	GG	AG	GG	AA	AG	GG	AG	AA
snp23420-scaffold235-481275	AA	AG	AA	GG	AG	AA	AG	AA	AA	AG	AG	AA	AG	AG	AG	AA	GG	AA	GG	GG	AA	AG	AG	GG	AG	AA	AG	AG	AA	AG	AG	AG	AA	AG	GG	AG	AG	AG	AG	GG	GG	GG	AG	GG	AA	AG	AG	AG	AA
snp16371-scaffold1727-15166	AG	AG	AG	GG	AG	AG	AG	AA	AA	AG	AG	AA	AG	AG	AG	AA	AG	AG	AA	AG	AA	AG	AG	NA	AG	AG	AG	GG	AA	AA	AA	AG	AA	GG	AG	AG	GG	AA	AG	AG	AA	AA	AG	GG	AG	GG	AG	GG	AG
snp16372-scaffold1727-72750	AG	AG	AG	AA	AA	AG	AG	AA	AG	AG	GG	AA	AG	AG	AG	AA	AG	AG	AG	AA	AA	GG	AG	AA	AA	AG	AA	AG	AA	AA	AG	AG	AA	AG	AG	AG	GG	AG	AG	AG	GG	GG	AG	AA	AG	AA	AA	AA	AA
snp16373-scaffold1727-136500	AG	AG	AA	AA	AA	AG	AG	AA	AA	AG	AA	AA	AA	AA	AG	AA	AG	AA	AA	AA	AA	AA	AA	AA	AA	AA	AA	AA	AA	AA	AA	AA	AG	AA	AA	AG	AA	AA	AA	AA	AA	AA	AA	AG	AG	AA	AG	AA	AA
snp16374-scaffold1727-165015	AG	AG	AG	AA	AG	AG	AG	AG	GG	AG	AG	AG	AG	GG	AG	AG	AG	AG	AG	GG	AG	AA	AG	AA	AA	AG	AG	AG	AG	AG	AG	AG	AA	GG	AG	GG	GG	GG	AG	AA	AA	AA	AG	AA	AG	AA	AG	AA	GG
snp16375-scaffold1727-198087	CC	AC	CC	CC	AC	CC	CC	CC	CC	CC	CC	AA	CC	CC	CC	CC	AC	CC	CC	CC	CC	CC	CC	CC	AC	CC	AC	AC	CC	AC	AC	AC	AA	AC	AC	AC	AC	CC	CC	CC	AC	AA	CC	AC	AC	CC	CC	CC	CC
snp16376-scaffold1727-226746	GG	AG	AA	GG	GG	GG	GG	GG	GG	GG	GG	AA	GG	GG	AG	GG	AG	GG	GG	GG	GG	AG	AG	GG	GG	AG	GG	AG	GG	AG	AG	AG	AG	AG	GG	GG	AG	GG	GG	GG	AG	AA	GG	AG	GG	GG	AG	AA	GG
snp16377-scaffold1727-267813	TC	TC	TC	TC	CC	TT	TC	TT	TC	TC	TC	CC	TC	TT	TC	TT	CC	TT	TT	TC	CC	TC	TC	CC	CC	TT	TC	TT	TC	TC	TC	CC	CC	TC	CC	TC	TC	CC	TT	TC	TC	CC	CC	TC	CC	CC	CC	CC	TC
snp16378-scaffold1727-347460	TC	TC	CC	TC	TC	TT	TC	TC	TT	TT	TC	TC	TC	TC	CC	TC	TC	CC	CC	CC	CC	TC	TT	CC	TC	CC	CC	CC	CC	CC	CC	CC	TC	TC	CC	CC	CC	CC	TC	CC	CC	CC	CC	TT	CC	CC	TT	TC	TC
snp16379-scaffold1727-379972	AG	AG	AA	GG	AG	GG	GG	AG	GG	AG	GG	GG	GG	GG	AA	AG	GG	AG	AG	AG	AA	GG	GG	GG	AG	AG	AG	AA	AG	AG	AG	GG	AG	AG	AG	AA	AA	GG	AG	AA	AG	GG	AG	GG	AG	AG	GG	AG	AG
snp16380-scaffold1727-416969	TT	TT	TC	TC	CC	TC	TC	TC	TT	TC	TC	CC	TC	TC	TC	CC	TC	CC	TC	CC	CC	TC	TC	TT	CC	TC	TC	CC	TC	TC	CC	TC	CC	CC	TC	CC	CC	TC	CC	CC	TC	TT	TC	CC	TT	TC	CC	TC	CC
snp16382-scaffold1727-499061	TC	TC	TC	TC	TC	CC	TC	CC	CC	TT	TC	CC	CC	CC	TC	TC	CC	TC	CC	CC	CC	CC	CC	CC	CC	TC	CC	TT	CC	TC	TC	CC	TT	CC	TC	TC	CC	CC	TC	CC	TC	CC	TT	TC	TC	TC	CC	CC	TT
snp16383-scaffold1727-539624	GG	GG	AA	AG	GG	GG	GG	AG	GG	GG	AG	GG	GG	AG	AG	AG	GG	GG	GG	GG	GG	AA	AG	GG	GG	AG	AG	AG	AG	AG	AG	GG	GG	AG	GG	GG	GG	GG	AG	GG	GG	GG	GG	AG	GG	GG	AG	AG	AG
snp16384-scaffold1727-584472	TT	TT	TT	TT	GG	TG	GG	TT	TG	TT	TT	TG	TG	TT	TG	TT	TG	TG	TG	TT	TT	TT	TT	TT	TT	TT	TG	TT	TT	TG	TT	TG	TT	TT	TG	TT	TG	TT	TT	TG	TT	TT	GG	TT	GG	TG	TT	GG	TG
snp16385-scaffold1727-628232	CC	CC	TT	TC	CC	CC	TC	TC	TC	CC	TT	CC	TC	TT	CC	TC	TC	TC	CC	TC	TC	TT	TC	TT	TT	TC	TC	TC	TT	CC	TT	TC	CC	TC	TC	TC	TC	TC	TC	TC	TT	TT	CC	TC	CC	TC	TC	CC	CC
snp16386-scaffold1727-692992	TT	TT	TT	TT	TT	TT	TT	TT	TC	TT	TC	TT	TT	TT	TC	TT	CC	TT	TT	TT	TC	TT	TC	TT	TT	TC	TT	TT	TT	TC	TT	TC	TT	TT	TT	TT	TT	TT	TT	TT	TT	TT	TT	TT	TT	TT	TC	TC	TT
snp16387-scaffold1727-727174	CC	CC	CC	CC	CC	CC	CC	CC	AC	CC	CC	CC	CC	CC	CC	CC	AC	CC	CC	CC	AC	CC	CC	CC	CC	CC	CC	CC	CC	CC	CC	CC	CC	CC	CC	CC	CC	CC	CC	CC	CC	CC	CC	AC	CC	CC	AC	CC	CC
snp16388-scaffold1727-774982	AC	AA	AC	AA	CC	AA	AA	CC	CC	AA	AA	AA	AA	CC	AA	AA	AC	AA	AC	AC	AC	AC	AC	NA	AA	AA	AC	AA	AC	AC	CC	AA	CC	AC	AA	AA	CC	AA	AC	AA	AA	AA	AA	AA	AA	AA	AC	AA	AA
snp16389-scaffold1727-810062	AA	AA	AA	AA	AG	AA	AA	AG	AA	AA	AA	AG	AA	AA	AG	AG	AG	AA	AG	AA	AA	AA	AA	AA	AA	AG	AG	AG	AG	AA	AA	AA	AA	AG	GG	AA	AG	AA	AA	AA	AA	AA	AA	AA	AG	AA	AA	AG	AA
snp22899-scaffold2280-49319	TC	CC	TC	CC	CC	CC	TC	CC	CC	TC	CC	CC	TC	TT	TC	TC	CC	CC	CC	TC	TT	TC	CC	CC	CC	TC	TC	CC	TC	TC	TC	TC	TC	CC	CC	CC	TC	TC	TC	TT	CC	CC	CC	TC	TC	CC	TC	TC	CC
snp18406-scaffold1864-4910	TT	TC	CC	CC	CC	TC	CC	TC	TC	TC	CC	CC	CC	CC	CC	CC	TC	CC	CC	CC	CC	CC	CC	CC	CC	TC	CC	TT	CC	TC	CC	TC	TC	TT	CC	TT	CC	TC	CC	TC	TC	TT	TC	CC	CC	TC	CC	CC	TC
snp18407-scaffold1864-42371	GG	GG	AG	AG	GG	GG	AG	GG	GG	AG	GG	GG	AA	AG	GG	AG	GG	GG	GG	AG	AG	AG	GG	GG	GG	GG	GG	GG	AG	GG	GG	GG	AG	GG	GG	GG	GG	GG	AA	AA	GG	GG	GG	AA	GG	GG	GG	GG	GG
snp18408-scaffold1864-81955	AG	AA	GG	AG	GG	GG	AG	GG	AG	AG	AG	AA	AG	AG	GG	AG	AG	GG	GG	AA	AG	AA	AA	GG	AG	AG	GG	AA	GG	AG	AA	AA	AG	AG	GG	AA	GG	AA	AG	GG	AG	AA	AG	AA	AA	AA	GG	GG	AG
snp18410-scaffold1864-161767	CC	CC	CC	CC	CC	CC	CC	CC	CC	TC	CC	TC	TT	CC	CC	CC	CC	CC	CC	TC	TC	TC	CC	CC	CC	CC	CC	CC	TC	TC	TC	TT	CC	CC	CC	CC	CC	TC	TC	CC	CC	CC	CC	CC	CC	CC	TT	CC	CC
snp18411-scaffold1864-214928	AG	AG	AG	AG	AG	GG	AG	GG	GG	AA	AG	GG	GG	AG	GG	AG	AG	GG	AG	GG	GG	AG	GG	GG	GG	GG	AG	AG	AG	GG	AG	GG	AA	AG	GG	GG	AG	AG	AA	GG	GG	GG	AG	AG	AG	AG	AG	AG	GG
snp18412-scaffold1864-246941	NA	AG	AG	AA	AA	AA	AA	AA	AA	AG	AG	AA	AA	GG	AA	AA	AA	AA	AA	AG	AA	AG	AG	AA	AG	AA	AA	GG	AA	AG	GG	GG	AG	AG	AA	GG	AG	AG	AA	GG	AG	AA	AA	AA	AG	AG	AG	AG	AG
snp18413-scaffold1864-302397	GG	GG	AG	AG	GG	GG	GG	GG	GG	GG	GG	GG	GG	AG	GG	GG	GG	GG	GG	GG	GG	AG	AG	GG	GG	AG	GG	AG	GG	GG	AA	AG	GG	GG	GG	GG	GG	AG	GG	AG	GG	GG	GG	GG	AG	GG	AG	AG	GG
snp18417-scaffold1864-436778	AA	AA	AA	AA	AA	AG	AG	AG	AG	AG	AA	AA	AA	AA	AA	AA	AA	AA	AA	AG	AG	AG	AG	AA	AA	AA	AG	AA	AG	AG	AG	AA	AA	AG	AA	AA	AA	AA	AA	AG	AA	AA	GG	AA	AA	AA	AA	AA	AA
snp18418-scaffold1864-502366	AA	AA	AG	AA	AA	AG	AG	AA	AG	AA	AG	AA	AA	AG	AG	AA	GG	AG	GG	AG	AG	AA	AA	AA	AA	AA	AA	GG	AA	AG	AG	AG	AG	AG	AG	AA	AA	AG	AG	AA	AG	AA	AG	AG	AA	AA	GG	AG	AA
snp18419-scaffold1864-538542	TT	TG	TG	TG	TG	TT	TT	TT	TT	TT	TG	TG	TT	GG	TG	TT	GG	TG	TG	TT	TT	TT	TT	GG	TG	TG	TG	GG	TT	TT	TG	TG	TG	TT	GG	TG	GG	TG	TG	TG	TG	TT	TG	GG	TG	TG	GG	TG	TG
snp18420-scaffold1864-579977	GG	AG	AG	AA	AG	GG	GG	GG	AG	AG	AG	AG	GG	GG	AA	AA	AA	AA	AG	GG	AG	GG	AG	AA	AA	AG	AG	AG	GG	AA	AG	GG	AG	GG	AA	AG	AG	AG	GG	GG	AA	AA	AG	AA	AG	AA	AG	AA	AG
snp18422-scaffold1864-649921	TT	TT	CC	TC	CC	TC	TC	CC	CC	TC	TC	TT	TC	TC	TT	TC	TT	TC	TT	TC	TC	CC	TC	CC	TT	TT	TC	TC	CC	TC	CC	CC	TC	CC	TT	TC	TC	TC	TT	TC	CC	CC	TC	CC	TC	TC	TT	TC	TC
snp18423-scaffold1864-701459	TT	TT	TT	TT	TT	TT	TT	TT	TT	TC	TT	TT	TT	TT	TC	TT	TT	TT	TT	TT	TT	TC	TT	TT	TT	TT	TT	TT	TC	TT	TT	TT	TT	TT	TT	TC	TT	TT	TT	TC	TC	TT	TT	TC	TT	TC	TC	TT	TT
snp18425-scaffold1864-796507	CC	TC	TC	CC	CC	CC	CC	CC	CC	CC	TC	TC	TC	CC	TC	CC	TC	CC	CC	CC	CC	TC	CC	CC	CC	CC	CC	TT	TC	CC	CC	CC	CC	TC	CC	TC	CC	CC	CC	TT	CC	CC	CC	CC	TC	TC	TC	CC	TC
snp18426-scaffold1864-834676	TT	TT	CC	TT	TT	TT	TT	TT	TT	TT	TC	TC	TC	TT	CC	TT	CC	TT	TT	TT	TC	TC	TT	TT	TT	TC	TT	CC	TC	TT	TT	TT	TT	TT	TC	TC	TT	TT	TC	CC	TC	TT	TT	TT	TC	TC	TC	TC	TC
snp19491-scaffold197-88308	TT	TT	TC	TC	TT	TT	TT	TC	TT	TT	TC	CC	TT	TT	TT	TT	CC	TC	TC	TT	TC	TC	TT	CC	TC	TT	TC	CC	NA	TC	TC	TC	TT	TC	TC	TT	TC	CC	TT	NA	TC	TT	TC	TC	TT	TT	TT	CC	CC
snp19492-scaffold197-143853	AA	AA	AA	AG	AA	AA	AA	AA	AA	AA	AA	AA	AA	AA	AA	AA	AA	AA	AA	AA	AA	AA	AA	AA	AG	AA	AA	AA	AA	AA	AA	AA	AA	AG	AG	AA	AG	AG	AA	AA	AA	AA	AA	AA	AA	AA	AA	AA	AA
snp19493-scaffold197-177092	AG	AG	AA	AA	AG	AA	AA	AG	AG	AG	AG	AG	AG	AA	AA	AG	AA	AA	AA	AG	AA	GG	GG	AA	AG	AA	AA	AG	AG	AA	AG	AA	AA	AA	AG	AA	AG	AA	AG	GG	AA	AA	AA	AA	AA	AA	AG	AA	AG
snp19494-scaffold197-209156	GG	GG	GG	GG	AG	GG	GG	GG	AG	GG	GG	AG	GG	GG	GG	AG	GG	GG	GG	AG	GG	AA	AG	GG	GG	GG	GG	AG	GG	GG	GG	GG	GG	GG	GG	GG	GG	GG	AG	AG	GG	GG	GG	GG	GG	GG	AG	GG	GG
snp19495-scaffold197-240248	GG	GG	AG	GG	AA	GG	AG	AG	AG	GG	AA	AA	AA	AA	AG	AG	AA	AA	AG	AA	AA	GG	GG	GG	AG	AA	AG	AA	AG	AG	AA	AG	AA	AG	AA	GG	AG	GG	AA	AA	GG	GG	AA	GG	AG	GG	AG	AA	AG
snp19496-scaffold197-271219	TT	TT	CC	TC	TC	CC	TC	CC	CC	TC	CC	TC	CC	CC	CC	CC	CC	CC	TC	CC	TC	CC	TC	TT	TC	CC	TC	CC	TC	CC	CC	TC	CC	TC	CC	TC	CC	CC	CC	CC	TC	TT	CC	TT	TC	TC	CC	TC	CC
snp19497-scaffold197-329480	TC	TC	TT	TT	TC	TT	TT	TT	TC	TC	TC	TC	TT	TC	TC	TC	TC	TC	TT	TC	TC	TT	TT	TT	TT	TC	TC	TC	TT	CC	TT	TC	CC	TC	TT	TT	TT	TC	TT	TC	TT	TT	TC	TT	TT	TT	TC	TC	TC
snp19498-scaffold197-373855	TT	TT	TT	TT	TC	TT	TT	TC	TT	TT	TC	TT	TT	TC	TT	TT	TT	CC	TT	CC	TT	TT	TT	TT	TT	TC	TT	TT	CC	TC	CC	TC	TT	CC	TT	TT	TT	TC	TT	TT	TC	CC	TT	TT	TT	TT	TT	TT	TT
snp19499-scaffold197-420534	TT	TT	TT	TT	TC	TT	TC	TT	TC	TT	CC	TC	TC	TC	TT	TT	TT	CC	TC	CC	TT	TT	TT	TT	TT	TC	TT	TT	TC	TC	TC	CC	TT	CC	TT	TC	TT	TC	TC	TC	TC	CC	TT	TT	TT	TT	TT	TC	TC
snp19500-scaffold197-473327	AG	AG	AG	AA	AG	AA	AA	AA	AA	AG	AG	AA	AG	GG	AG	AG	AA	AA	AG	AG	AA	AA	AA	AA	AA	GG	AA	AG	AG	AG	AA	AA	AG	AG	AG	AA	AA	AG	GG	AG	AG	GG	AG	AA	AG	AG	AG	AA	AG
snp19501-scaffold197-526561	GG	GG	AA	AG	AG	AG	GG	AG	AA	GG	AG	AG	AG	AA	AA	AG	AG	AG	AG	AA	AG	GG	GG	GG	AG	AA	AG	AA	AG	AG	AG	GG	AG	AA	AG	GG	GG	AG	AA	AG	AG	AA	AG	AG	AG	AA	AG	GG	AG
snp19503-scaffold197-615809	AA	AA	AA	AA	AA	AA	AA	AG	AA	AA	AA	AA	AG	AG	GG	AA	AA	GG	AG	AA	AG	AA	AA	AA	AA	AA	AA	AA	GG	AG	AA	AG	AA	GG	AG	AG	AA	AG	AG	AA	AA	AA	AA	AA	AA	GG	AG	AG	AA
snp19504-scaffold197-664478	TC	TC	TC	CC	CC	CC	CC	CC	CC	TC	CC	CC	CC	TC	CC	TC	TC	CC	CC	CC	CC	TC	CC	CC	CC	CC	CC	TC	TC	CC	TT	CC	TC	TT	CC	TC	CC	TC	CC	CC	TC	CC	CC	CC	CC	TT	TC	TC	TT
snp19505-scaffold197-696238	AA	AG	AA	AG	AG	AG	AG	AA	AA	AG	AG	AA	AA	AG	AA	AG	GG	AA	AA	AA	AA	AG	GG	AA	AG	AG	AG	AG	AA	AG	AA	GG	AG	AG	AG	GG	GG	AG	GG	AG	AA	AA	AG	AA	AG	AG	AA	GG	AA
snp19507-scaffold197-771778	GG	GG	GG	GG	GG	GG	GG	GG	AG	AG	AA	GG	AG	AG	GG	GG	GG	GG	GG	GG	AG	GG	GG	GG	GG	AG	GG	AA	GG	GG	GG	AA	GG	GG	GG	AG	GG	AG	AG	GG	GG	GG	AG	AA	GG	GG	AG	AG	GG
snp19508-scaffold197-811792	AG	AG	AG	AG	AA	AA	AA	AA	GG	GG	GG	AG	GG	AG	AG	AG	AG	AG	AA	AG	AG	AA	AG	GG	AA	GG	GG	GG	AG	AA	AG	GG	GG	AA	AG	GG	AG	AG	AG	AG	AG	AA	GG	GG	GG	AA	GG	AG	AG
snp19509-scaffold197-876261	GG	GG	GG	GG	AG	GG	GG	GG	GG	GG	GG	AG	GG	GG	GG	GG	GG	AG	AA	GG	AG	AG	GG	GG	AG	GG	GG	GG	AG	AG	AG	GG	AG	AG	AG	AG	AG	GG	AG	GG	GG	GG	GG	AG	GG	GG	GG	GG	AG
snp19510-scaffold197-919323	GG	GG	TT	TG	TG	TG	TT	GG	TG	GG	TG	TG	TG	GG	GG	TG	GG	TG	GG	TG	GG	GG	TG	TT	TG	GG	TT	GG	GG	TG	TG	TG	TG	GG	TG	TG	TG	GG	GG	TG	TG	TT	TG	GG	GG	TG	TG	TG	GG
snp19512-scaffold197-992686	AG	GG	GG	AG	GG	AG	AG	GG	AG	AG	GG	AG	AG	GG	AG	AG	AG	GG	AG	GG	GG	AG	AG	GG	GG	GG	AG	AG	GG	GG	GG	AG	AG	AG	GG	AA	AG	GG	GG	GG	GG	GG	AG	GG	GG	AA	GG	AG	AG
snp19514-scaffold197-1084194	CC	CC	TT	TC	TC	TC	TC	CC	CC	TC	CC	CC	TC	TC	TC	CC	CC	TC	CC	TT	TC	TT	TT	CC	CC	TT	CC	CC	CC	TC	TC	TC	TC	TC	CC	CC	TC	TC	TC	CC	CC	CC	CC	CC	TT	TC	TC	CC	TC
snp19515-scaffold197-1138717	AA	AA	AA	AG	AG	AG	AA	GG	AG	AG	AA	AG	AG	AA	AA	GG	AG	AG	AA	GG	AG	GG	GG	AA	GG	AA	AG	AG	GG	AG	AG	AA	GG	AA	AG	AG	AG	AA	AA	AG	AG	GG	AG	AG	AG	AG	AG	GG	AG
snp19516-scaffold197-1195120	CC	CC	TC	TC	CC	CC	TC	CC	CC	TC	CC	CC	CC	TC	TC	TC	CC	TT	CC	CC	CC	TC	CC	CC	TC	TC	TC	CC	CC	TT	TC	TT	TC	TC	TC	TT	TT	TT	CC	TC	TC	CC	CC	TC	TC	TC	TC	CC	CC
snp19517-scaffold197-1228293	TG	TG	TG	TG	GG	GG	GG	GG	TG	GG	TT	TT	GG	TG	GG	TG	GG	TG	TG	GG	GG	GG	GG	TT	GG	TT	TG	GG	GG	TG	TG	TG	TT	TG	TG	TG	TG	GG	TT	GG	GG	GG	TG	TG	GG	TT	TG	GG	GG
snp19519-scaffold197-1324696	TT	TT	TT	TT	TT	TG	TG	TT	TT	TT	TT	TT	TT	TT	TT	TT	TT	TT	TT	TT	TT	TT	TT	TT	TT	TG	GG	TG	TT	GG	TT	TT	TT	TT	TT	TG	TG	TT	TG	TG	TT	TT	TG	TG	TT	TG	TT	TT	TT
snp19520-scaffold197-1358363	AA	AA	AA	AG	AA	AA	AA	AA	AA	AA	AA	AA	AA	AA	AA	AA	AA	AA	AA	AA	AA	AG	AA	AA	AA	AA	AA	AA	AA	AA	AG	AA	AG	AA	AA	AA	AA	AA	AA	AA	AA	AA	AA	AA	AA	AA	AA	AA	AA
snp19521-scaffold197-1391007	TC	TC	CC	TC	TT	TT	TT	TT	TC	TC	TT	CC	TT	TT	TT	TC	TC	TC	TT	TT	TT	TC	TT	TT	TT	TT	TT	TC	TT	TT	TC	TC	TT	TC	TT	TT	TT	TC	TT	TT	TT	TT	TC	TT	TT	TC	TC	TC	TT
snp19522-scaffold197-1459019	GG	AG	AG	AG	AA	AG	AG	AA	GG	AG	AA	AG	AA	AA	AA	AG	AA	AA	AG	AA	AA	AG	AA	AA	AA	AG	GG	AG	AA	GG	AA	AA	AG	AA	AA	AA	AG	AA	GG	AA	AA	AA	AG	AG	AA	AA	AA	AA	AG
snp19524-scaffold197-1568886	TT	TT	TT	TT	TT	TT	TT	TT	TC	TT	TT	TC	TT	TT	TT	TT	TT	TT	TT	TT	TT	TT	TT	TT	TT	TT	TT	TC	TT	TT	TT	TC	TT	TT	TT	TT	TT	TT	TT	TT	TT	TT	TC	TT	TT	TT	TT	TT	TT
snp19525-scaffold197-1622472	TT	TC	TC	CC	TT	TC	CC	TT	TC	TC	TC	TC	CC	TT	TT	CC	TC	CC	CC	TC	TT	CC	CC	CC	CC	TC	CC	TC	TC	TC	TT	TC	TC	CC	CC	TT	CC	TC	TC	CC	TC	CC	TC	TC	TT	TC	TC	CC	TT
snp19526-scaffold197-1652647	GG	GG	AG	AG	AG	AG	AA	GG	GG	GG	AG	AG	AG	AA	AA	GG	GG	AA	GG	GG	AG	AG	AG	GG	AG	AA	AA	AG	AG	GG	AG	AG	AG	AG	AG	AG	AG	AG	AG	GG	AG	AA	AA	AG	AA	AG	AG	AA	AA
snp19527-scaffold197-1682937	TT	TC	TC	TC	TT	TC	CC	TT	TT	TC	TC	TT	TT	TC	CC	TT	TC	TT	TC	TC	TC	TC	TC	TT	TT	CC	TC	TT	TT	CC	TC	TC	TT	TT	TT	CC	TC	TC	TC	TC	TC	TT	TC	TT	CC	TT	TC	TC	TT
snp19528-scaffold197-1741232	TT	TC	TC	TT	TT	TC	TT	CC	TC	TT	TC	TC	TT	TT	TC	TT	TC	TT	TT	TT	TT	TT	TT	TT	TC	TT	TT	TT	CC	TC	TT	TC	TT	TT	TC	TT	TC	TC	TC	TT	TC	TT	TT	TT	TT	TT	TC	TT	TT
snp29443-scaffold3180-212691	AA	AG	AG	GG	AG	AG	GG	AA	AG	AG	AA	AG	AG	AG	AG	AA	AG	AG	AG	AG	AG	GG	AG	GG	AA	GG	AG	AA	AG	AA	AG	AG	GG	GG	AG	GG	AG	AA	AA	AG	AA	AA	AA	AG	AA	AA	AG	AG	AG
snp29442-scaffold3180-178901	TC	TC	TT	TT	TC	CC	CC	CC	TC	CC	CC	TC	TC	TT	CC	TC	CC	TT	CC	CC	TC	TC	CC	TT	TC	TT	TC	TT	TC	TT	TC	TC	TT	CC	TT	TC	TT	TC	TT	TT	TT	TT	TC	TC	TC	TC	TT	TC	TC
snp29441-scaffold3180-133307	TT	TT	TG	GG	TT	GG	GG	GG	TG	TT	GG	GG	TG	TG	TG	TG	TG	TG	TG	TT	TG	GG	GG	GG	GG	GG	GG	TG	TG	TG	GG	TG	GG	TG	GG	TG	GG	TG	TG	GG	TT	TT	GG	TT	GG	TT	TG	GG	TG
snp29439-scaffold3180-4360	TG	GG	GG	TT	GG	TT	TT	TT	GG	TG	GG	TG	TT	TG	GG	TG	GG	GG	TG	TG	TG	TG	GG	TT	GG	TT	TT	TG	TT	GG	GG	TG	GG	GG	GG	TG	GG	GG	TG	TG	GG	GG	GG	TG	GG	TG	TG	TG	GG
snp2703-scaffold1077-1616072	GG	GG	GG	GG	GG	GG	GG	GG	GG	GG	GG	GG	GG	GG	GG	GG	GG	GG	GG	GG	GG	GG	GG	GG	GG	GG	GG	GG	GG	GG	GG	GG	AG	GG	GG	GG	GG	GG	AG	GG	GG	GG	AG	GG	GG	GG	AG	GG	GG
snp2702-scaffold1077-1551097	TC	TC	TT	TC	TC	TT	TT	TT	CC	TC	CC	TC	TC	TT	CC	TC	TC	TT	TT	TC	TC	TC	CC	CC	TT	TC	TT	CC	TT	TC	TT	TT	TT	TC	TC	TC	TC	TC	TT	TT	TC	TT	CC	TT	TT	TC	CC	TT	CC
snp2701-scaffold1077-1514725	TC	TC	TC	TC	TC	TT	TC	TT	CC	TC	CC	CC	CC	CC	CC	CC	TC	TC	CC	TC	CC	TC	CC	CC	CC	CC	TC	CC	TC	CC	CC	CC	CC	CC	CC	CC	CC	CC	CC	CC	CC	CC	CC	CC	CC	CC	CC	TC	CC
snp2700-scaffold1077-1462879	AG	AG	GG	GG	AG	AA	AA	AA	AA	AG	AG	AG	AA	AG	AG	AA	AA	AA	AG	AA	AG	AG	AA	GG	AA	AG	AA	AA	AA	AA	AG	AG	AA	AA	AA	AG	AA	AA	AA	AG	AA	AA	AA	AA	AA	AA	AA	AG	AA
snp2699-scaffold1077-1406515	AG	AG	AA	AA	AA	AA	AA	AA	AA	AG	AA	AA	AG	AG	AA	AG	AA	AG	AG	AA	AA	AA	AA	AA	GG	AG	AA	AG	AA	AG	GG	AG	GG	AA	AG	AA	GG	AG	GG	AG	AG	GG	AA	AG	GG	AA	AG	AG	AA
snp2698-scaffold1077-1349758	AA	AA	AC	AA	AA	AA	AA	AA	AA	AA	AA	CC	AA	AC	AC	AA	AA	AA	AC	AC	AC	AC	AC	AA	AA	AC	AC	AC	AA	AA	AA	AC	AA	AA	AA	CC	AA	AA	AA	AA	AA	AA	AA	AC	AA	AC	CC	AA	AC
snp2697-scaffold1077-1310506	GG	AG	GG	GG	GG	AG	AA	GG	GG	AG	AG	GG	GG	GG	GG	GG	AG	AG	GG	AG	GG	GG	GG	GG	GG	GG	GG	GG	GG	GG	GG	AG	GG	GG	GG	GG	GG	GG	GG	AG	AG	GG	GG	GG	GG	GG	GG	GG	GG
snp2696-scaffold1077-1261395	GG	GG	GG	GG	GG	GG	GG	GG	GG	GG	AG	GG	GG	GG	GG	AG	GG	AG	AA	AG	AG	GG	GG	GG	GG	GG	GG	GG	GG	GG	AA	GG	GG	GG	AG	GG	GG	GG	AG	GG	AG	GG	GG	AG	AG	AG	AG	AG	GG
snp2695-scaffold1077-1206130	GG	AG	GG	AG	AG	GG	GG	GG	GG	AG	AG	GG	AG	AG	AG	AG	AG	AG	AG	GG	AG	AG	AG	AA	GG	AA	GG	AG	GG	GG	AG	GG	AG	GG	GG	AA	AG	AG	GG	AA	AG	AA	GG	GG	GG	GG	GG	AG	AG
snp2694-scaffold1077-1152775	GG	GG	GG	AG	GG	GG	GG	GG	GG	AG	GG	GG	GG	AG	AG	AG	GG	AG	GG	GG	AG	AA	AG	GG	GG	GG	GG	GG	GG	AA	AA	GG	GG	AG	GG	GG	GG	AG	GG	GG	GG	GG	AA	AG	GG	GG	AG	GG	GG
snp2693-scaffold1077-1119315	AG	AG	AG	AG	GG	AG	AG	AA	AA	AG	AG	AG	GG	AG	GG	AG	GG	GG	GG	GG	GG	AG	AG	AA	AA	AG	GG	AA	AA	GG	GG	AG	AG	GG	AA	GG	GG	AG	GG	GG	GG	GG	GG	GG	AG	AG	GG	AA	GG
snp2691-scaffold1077-1023522	AA	AG	AA	AG	GG	AG	AG	GG	AG	AG	AG	AG	GG	GG	GG	GG	AA	AG	GG	GG	GG	GG	AG	AA	GG	GG	GG	GG	GG	GG	GG	GG	GG	GG	GG	GG	GG	GG	GG	GG	GG	GG	GG	GG	GG	GG	GG	GG	GG
snp2690-scaffold1077-992016	CC	CC	CC	CC	CC	CC	CC	CC	CC	CC	AC	CC	CC	CC	AC	CC	CC	CC	CC	CC	CC	CC	CC	CC	CC	CC	CC	CC	CC	CC	CC	CC	CC	AC	CC	CC	CC	CC	CC	CC	CC	CC	CC	CC	AC	CC	AC	CC	AC
snp2689-scaffold1077-943184	TC	CC	TC	TT	CC	TT	TC	TT	TT	TC	TT	TC	TC	TT	TC	TT	TT	TT	TC	TT	TC	TT	TT	TT	TT	TT	TT	TC	TT	TC	TC	TT	TT	TC	TT	TT	TT	TT	TC	TC	TT	TT	TC	CC	TT	TC	TC	TT	TC
snp2688-scaffold1077-899121	AA	AA	AA	AC	CC	AA	AA	AA	AC	AA	AC	AA	AA	AA	AC	AA	CC	AC	AC	AA	AC	AA	AA	CC	AC	AA	AA	CC	AA	AC	AA	AC	AC	AC	AC	CC	AC	AA	AC	CC	CC	CC	AC	AC	CC	AC	AA	CC	AC
snp2687-scaffold1077-857485	TT	TT	TC	TC	TC	TT	TT	TT	TC	TC	TC	TT	TC	TC	TC	TT	CC	TC	TC	TC	TC	TT	TT	CC	TT	TC	TT	TC	TT	TC	TT	TC	TT	TC	TT	CC	CC	TT	TC	TC	CC	CC	TC	TT	CC	TT	TC	CC	TC
snp2686-scaffold1077-811032	TC	TC	TC	TT	TC	CC	CC	CC	TC	CC	TT	TC	TT	TC	TT	CC	TT	TT	TC	CC	TC	TT	TT	TT	TC	TC	TT	TT	TC	TT	TC	TT	TC	TC	CC	TT	TC	TC	CC	TC	TT	TT	TC	TC	TC	CC	CC	TT	CC
snp2685-scaffold1077-756583	AG	AA	GG	AA	AG	AA	AA	AA	AA	AA	AG	AG	AA	AG	AA	AA	GG	AG	AA	AA	AA	AA	AA	AA	GG	AG	AA	AG	AA	AG	AA	AG	AG	AG	GG	GG	AA	AG	AA	AG	GG	GG	AG	AA	AA	AG	AG	AG	AA
snp2684-scaffold1077-725013	AA	AG	AG	GG	GG	GG	AG	GG	GG	AG	AG	AG	GG	AA	GG	AG	GG	AG	AG	GG	GG	GG	AG	GG	AG	AG	GG	GG	GG	AG	AG	GG	AA	AA	AA	AG	AA	AA	GG	AG	AA	AA	AG	AG	GG	AA	AG	AG	AG
snp2682-scaffold1077-659046	TC	TC	CC	TC	CC	CC	CC	CC	CC	CC	CC	CC	CC	CC	CC	CC	CC	CC	CC	CC	TC	TC	TC	TT	CC	TC	CC	TC	CC	CC	CC	CC	TC	CC	CC	CC	CC	CC	CC	CC	TC	TT	TC	CC	CC	CC	TC	CC	CC
snp2681-scaffold1077-625537	TC	TT	TT	CC	TC	TT	TT	TT	TT	TT	TC	TC	TC	TC	TT	TC	TT	TC	TC	TC	TT	TC	TC	CC	TT	TT	TT	TT	TT	TT	TC	TC	TC	TT	TC	TT	TT	TT	TT	TC	TT	TT	TT	TT	TC	TC	TT	TC	TC
snp2680-scaffold1077-583962	TT	TC	TC	CC	TT	TC	CC	TT	TT	TC	TC	TC	TC	CC	TT	TT	TC	TC	TC	CC	TC	TC	TT	CC	CC	TT	TC	TC	TC	TT	TC	TC	TC	TC	TC	CC	TT	TC	TC	TC	TC	TT	TC	TC	TC	TC	TC	TC	TC
snp2679-scaffold1077-554567	CC	TC	TC	TC	TC	TC	TC	TT	TC	CC	TC	TC	CC	CC	TC	TC	CC	TC	TT	CC	TC	TC	TC	TT	CC	CC	CC	CC	TC	CC	TC	TC	TT	TC	TC	TT	TT	TC	TC	TC	TC	CC	TT	CC	TC	TT	TC	TC	TC
snp2678-scaffold1077-513074	GG	TG	TG	TT	TG	GG	TG	GG	GG	TG	TG	GG	TT	TG	TG	GG	TT	TG	TT	TG	TG	TT	TG	TT	TG	TG	TT	TG	GG	TT	TT	TG	GG	TG	TT	TT	TT	TG	TT	TT	TG	GG	TT	TG	TG	TT	GG	TT	GG
snp2677-scaffold1077-472914	AA	AA	AG	AG	AA	AG	AG	AA	AA	AA	AG	AG	AG	AG	AG	AA	AG	AA	AA	AG	GG	AA	AA	GG	AA	AG	AA	AG	AA	AG	AA	AA	AG	AG	AA	AA	AG	AA	AG	AA	AA	AA	AA	GG	GG	AA	AA	AA	GG
snp2676-scaffold1077-440931	GG	AG	AG	GG	AG	AG	AA	GG	GG	GG	AG	AG	AG	AG	GG	GG	GG	AG	GG	GG	AG	GG	GG	GG	AG	GG	AA	AA	GG	AG	AG	GG	AA	GG	AG	AG	AG	AG	GG	AG	AA	AA	AG	GG	AG	AG	GG	GG	AG
snp2675-scaffold1077-392666	AA	AG	AG	AA	GG	AA	AA	AA	AA	AA	AG	AG	AG	AG	AA	AA	AA	AA	AA	AA	AG	AA	AA	AA	AG	AA	AG	AA	AA	GG	AG	AA	AA	AA	AG	AA	AG	AA	AG	AA	AG	GG	AA	AA	AG	AA	AA	AA	GG
snp2673-scaffold1077-323811	AG	AG	AG	AG	AA	AA	AG	AA	AG	AG	GG	AG	AA	AA	GG	AG	AA	AG	AA	AA	AA	AG	AA	AA	AA	AG	AA	AG	AA	AA	AG	AA	GG	AA	AG	AG	AA	AG	AG	AG	AG	AA	AG	AG	AG	GG	AG	AA	AA
snp2671-scaffold1077-260243	CC	CC	CC	TC	CC	CC	TC	CC	CC	CC	TC	TC	CC	CC	CC	CC	CC	CC	CC	CC	CC	TC	CC	CC	CC	CC	CC	CC	CC	CC	TC	CC	CC	CC	CC	CC	CC	TC	CC	TC	CC	CC	CC	CC	CC	TC	CC	CC	CC
snp2670-scaffold1077-230230	CC	TC	CC	TC	CC	CC	CC	CC	CC	CC	TC	CC	TC	CC	CC	CC	CC	CC	CC	TC	TT	TC	CC	CC	CC	CC	CC	CC	CC	CC	TC	CC	CC	CC	CC	CC	CC	CC	CC	CC	CC	CC	CC	CC	CC	CC	CC	CC	CC
snp2669-scaffold1077-195070	GG	GG	GG	AG	GG	GG	AG	GG	GG	GG	GG	GG	AG	AG	GG	GG	GG	GG	AG	GG	GG	AG	AG	GG	AG	GG	AG	GG	GG	AG	AG	AG	GG	GG	AA	AG	AG	AG	AG	GG	GG	GG	GG	GG	AG	AA	GG	GG	GG
snp2668-scaffold1077-160361	AG	GG	AA	AG	AG	GG	GG	GG	AG	GG	AG	GG	GG	AG	AA	GG	AA	AA	AG	GG	GG	AG	GG	GG	AA	GG	AG	AG	GG	GG	AA	GG	AG	GG	AG	AA	AA	AG	AA	GG	AA	AA	AA	AG	AG	AG	GG	AG	AG
snp2667-scaffold1077-105589	CC	CC	TC	TC	TC	TT	TC	TT	TC	TC	TC	TT	CC	CC	TC	TC	TC	TC	TT	TC	TC	TC	CC	CC	CC	TC	TC	CC	TC	CC	TT	TT	TC	CC	CC	CC	CC	CC	TC	TT	TC	TT	CC	TC	TC	CC	CC	TT	CC
snp2666-scaffold1077-62845	CC	CC	TC	TC	CC	CC	CC	CC	CC	CC	CC	CC	CC	CC	CC	CC	TC	CC	CC	TC	CC	TC	CC	CC	CC	TC	CC	CC	CC	CC	TC	CC	CC	TC	CC	CC	CC	TC	CC	CC	CC	CC	CC	CC	CC	CC	CC	CC	CC
snp2665-scaffold1077-2853	TC	TC	TT	TC	CC	TC	CC	TT	CC	CC	TC	CC	CC	TC	CC	CC	TT	CC	CC	CC	TC	CC	CC	TT	TT	TC	CC	CC	TC	TC	CC	CC	CC	TT	TC	CC	TC	CC	TT	TC	TC	TT	CC	CC	CC	CC	TC	CC	TC
snp56449-scaffold889-49706	TT	TT	TT	TT	TT	TT	TT	TT	TT	TC	TT	TT	TC	TT	CC	TC	TT	TC	TC	TT	TT	TC	TC	TT	TT	TT	TT	TC	TT	TT	TT	TT	TT	TT	TT	TT	TT	TT	TT	TT	TT	TT	TT	TT	TC	TT	TT	CC	TC
snp56450-scaffold889-81899	TC	TC	CC	TC	TC	TC	CC	TT	CC	TT	TC	CC	TC	CC	TC	TC	CC	TC	TC	TC	TC	TT	TC	CC	TC	CC	CC	TC	TC	CC	CC	TC	CC	TC	TC	TC	TT	CC	CC	CC	CC	CC	TC	CC	TC	TC	TT	TC	CC
snp56451-scaffold889-117783	GG	GG	GG	GG	GG	AG	GG	AA	GG	AG	GG	GG	AG	GG	GG	GG	GG	GG	AG	GG	AG	GG	GG	GG	GG	GG	GG	GG	AG	GG	AG	GG	GG	GG	GG	GG	GG	GG	GG	GG	GG	GG	GG	GG	AG	GG	GG	AG	AG
snp56452-scaffold889-149700	CC	CC	CC	CC	TC	CC	CC	CC	CC	CC	TC	TC	CC	TC	CC	TC	CC	TC	CC	TC	CC	CC	TC	CC	TC	CC	CC	CC	CC	CC	TC	CC	TT	CC	TT	TC	CC	TC	CC	CC	TC	CC	CC	CC	CC	TC	TC	TC	TC
snp56453-scaffold889-191547	AC	AA	AC	CC	CC	CC	CC	CC	AC	AA	CC	CC	CC	CC	AA	CC	AA	CC	CC	AC	AC	AC	AC	CC	CC	CC	CC	AA	AC	AC	CC	CC	CC	AC	CC	AA	AC	CC	AC	CC	CC	CC	AC	CC	AC	AC	CC	CC	CC
snp56454-scaffold889-223354	TC	TC	CC	CC	CC	TC	CC	TT	CC	TC	CC	TC	TC	CC	TC	TC	CC	CC	CC	TC	CC	CC	CC	CC	CC	TC	CC	TC	CC	CC	TC	TC	TC	TC	CC	CC	TC	CC	CC	TC	TT	TT	CC	CC	CC	CC	TC	CC	TC
snp56455-scaffold889-252848	AA	AA	AA	AG	AG	AG	AG	AA	AG	AA	AA	AA	AA	AA	GG	AA	AA	AG	AA	NA	AA	GG	AG	AA	AA	AG	AG	AA	GG	AA	AG	AA	AA	AA	AA	AG	GG	AG	AA	AA	AG	AA	AG	AA	AA	AG	AG	AA	AA
snp56456-scaffold889-297540	AG	AG	AA	AG	AA	AG	GG	AA	AA	GG	AG	AG	AA	AG	AA	AG	AG	GG	AG	AA	AA	AG	AA	AA	AA	GG	GG	GG	AA	AG	AG	AG	GG	AA	AG	AG	AG	AA	GG	AG	AG	AA	AG	AA	AA	AG	AG	AG	AA
snp56457-scaffold889-335404	AG	AG	GG	GG	GG	GG	GG	GG	AG	AA	AG	AG	GG	GG	AG	GG	GG	AA	GG	GG	GG	GG	GG	GG	GG	AG	AG	AG	GG	AG	AG	AG	AG	GG	AG	AG	AG	GG	AG	AG	GG	GG	AG	GG	GG	AG	AG	AA	GG
snp56459-scaffold889-395908	TT	TC	TC	TC	CC	TC	TT	CC	TC	TT	TC	CC	TC	TC	TC	TC	TC	TC	CC	CC	CC	TC	CC	CC	CC	TC	TT	TC	CC	CC	TC	TT	TC	CC	TC	TT	TC	TT	TT	TT	TT	TT	TT	TC	CC	TC	TC	TT	TC
snp56460-scaffold889-430556	AC	CC	AC	CC	AC	AC	AC	CC	AC	CC	CC	CC	CC	AC	CC	AC	AC	AC	CC	CC	CC	CC	CC	CC	CC	AC	AC	AA	CC	AC	CC	AC	AC	CC	AC	CC	CC	AC	CC	AC	CC	CC	AC	CC	CC	AC	CC	CC	AC
snp56463-scaffold889-601574	TC	TC	TT	CC	TC	CC	CC	CC	CC	TC	CC	CC	CC	TC	CC	CC	TC	CC	CC	CC	CC	CC	CC	CC	CC	CC	TC	TC	CC	CC	CC	CC	CC	CC	CC	CC	TC	CC	CC	TT	TC	TT	CC	CC	CC	CC	CC	TC	TC
snp56464-scaffold889-633296	CC	CC	TC	CC	TC	TC	CC	TT	TC	TC	CC	TT	TC	TC	TC	TT	TC	TC	TC	TC	TC	TC	TC	CC	TT	TC	TT	TT	TC	TC	TC	TT	TT	CC	TT	TT	TT	TT	TC	TT	TC	TT	TT	TT	TC	TC	TC	CC	TT
snp56465-scaffold889-663680	GG	AG	GG	AG	AA	GG	AG	GG	GG	GG	GG	GG	GG	GG	GG	AA	AA	AG	AG	GG	AG	GG	AG	AA	GG	AG	GG	AG	AG	GG	AG	GG	AG	GG	AG	AG	GG	AA	AG	AG	GG	GG	AG	AG	GG	AG	GG	GG	GG
snp56466-scaffold889-701622	GG	GG	GG	GG	GG	GG	GG	GG	AG	AG	AA	AG	AG	AA	AG	AG	GG	AG	GG	AA	AG	AG	AG	GG	AA	AG	GG	AG	AG	AG	AG	GG	GG	AA	AG	AG	GG	GG	AG	GG	AG	GG	GG	GG	GG	GG	AA	GG	GG
snp56467-scaffold889-738170	GG	AG	AA	GG	AG	AG	AG	GG	GG	GG	AG	GG	AA	AG	GG	AA	AA	AG	AG	AA	AG	AG	AA	GG	AG	GG	GG	AG	AA	AG	AG	GG	AG	AA	AG	AA	AG	AG	GG	GG	AG	GG	AA	AG	GG	AG	AA	AA	GG
snp56468-scaffold889-766729	GG	GG	GG	TT	GG	TG	GG	TT	GG	TG	TG	GG	TG	GG	TG	GG	TT	TG	TG	TG	TG	TG	TG	TT	GG	GG	TG	GG	GG	TG	TG	TG	TT	GG	GG	GG	GG	GG	TG	GG	TG	TT	TG	TG	TG	GG	TG	GG	TT
snp56470-scaffold889-884487	AA	AA	AA	AA	AA	AA	AA	AA	AA	AA	AG	AG	AA	AG	AG	AA	AA	AA	AG	AA	AA	AA	AA	AA	AA	AA	AA	AA	AA	AA	AA	AG	AG	AA	AA	AG	AA	AG	AG	AA	AA	AA	AA	AG	AA	AA	AG	AA	AA
snp56471-scaffold889-925406	TC	TC	TC	TT	CC	TT	TC	TT	TC	TC	TT	TT	TC	TC	TT	CC	TC	TC	TT	TC	CC	TT	TC	TT	TT	TC	TC	TC	TC	CC	TC	TC	TT	TC	TT	TC	TC	TT	TC	TT	TT	TT	CC	TC	CC	TC	TC	TC	TC
snp29897-scaffold325-113963	AA	AA	AC	AA	AA	CC	CC	CC	AC	AC	AA	AC	AC	AC	CC	AC	CC	AC	AA	AC	AC	AC	CC	AA	AC	AC	AA	AC	CC	CC	AC	AC	AA	AC	CC	AC	CC	AC	CC	CC	AA	AA	AC	AC	AA	AC	CC	CC	AA
snp29898-scaffold325-146256	TC	TT	TC	TT	TT	CC	TC	CC	CC	TC	TC	TT	TC	CC	CC	CC	CC	CC	TC	TC	TC	TC	CC	TT	TT	TC	TC	CC	TC	CC	TC	CC	TC	CC	TC	CC	CC	CC	CC	TT	CC	CC	CC	TC	TC	TC	CC	CC	CC
snp29899-scaffold325-199682	AG	AG	AG	AA	AG	GG	AG	GG	AG	AG	AG	AG	GG	GG	AA	AG	GG	AG	GG	AG	AG	AA	AG	AA	GG	AG	AG	GG	GG	GG	AA	AA	AG	GG	AG	AG	AA	AG	AA	AA	AG	AA	AG	GG	GG	AG	GG	AA	AA
snp29900-scaffold325-236650	TG	TG	TG	GG	GG	GG	GG	GG	GG	TG	GG	TG	GG	GG	GG	TG	GG	GG	GG	GG	GG	GG	GG	GG	GG	GG	TT	GG	GG	GG	GG	GG	GG	TG	GG	GG	GG	GG	TG	TG	GG	GG	GG	GG	GG	GG	TT	TT	GG
snp29901-scaffold325-292851	GG	GG	TG	TT	GG	GG	GG	GG	TG	GG	TG	GG	GG	TG	TT	TG	GG	GG	TG	TG	GG	TT	TG	TT	GG	TT	TG	TG	TG	TG	GG	GG	TT	TT	TG	TG	TG	TT	GG	TT	TT	TT	GG	TT	TG	TG	TT	TG	TG
snp29902-scaffold325-327908	AA	AA	AG	AA	AA	AA	AA	AA	AG	AG	AG	GG	AA	AA	AA	AA	AA	GG	AG	AG	AA	AG	AG	AA	AG	AG	AA	AG	AG	AA	AG	AG	AG	GG	GG	AG	AG	AG	GG	AG	AG	AA	GG	AA	AA	AG	GG	AG	AG
snp29905-scaffold325-443200	GG	AG	AA	AA	GG	AG	AA	GG	AG	AG	GG	GG	AA	AG	AG	AA	AA	GG	AG	AG	GG	AG	AG	AA	AG	GG	AG	GG	AG	GG	AG	AG	AG	AA	AG	AA	AG	AG	AG	GG	AG	GG	GG	GG	AG	GG	AG	AG	AG
snp29906-scaffold325-478368	AG	AG	GG	AG	GG	GG	GG	GG	GG	AG	GG	AG	AG	GG	GG	GG	AG	GG	GG	GG	GG	GG	GG	AA	GG	GG	GG	GG	GG	GG	GG	GG	GG	GG	GG	GG	GG	GG	AG	GG	GG	GG	GG	GG	GG	GG	GG	GG	GG
snp29907-scaffold325-529365	AA	AA	AA	AG	AA	AA	AA	AA	AG	AA	AA	AG	AG	AA	AG	AA	AA	AA	AG	AA	AA	AA	AA	GG	AA	AA	AA	AA	AA	AA	AG	AA	AA	AG	AA	AA	AA	AA	AG	AA	AA	AA	AA	AA	AA	AA	AG	AA	AA
snp29908-scaffold325-568853	CC	CC	CC	TT	CC	CC	CC	CC	TC	CC	CC	TC	TC	TC	TC	CC	CC	CC	TC	CC	CC	TC	CC	TT	TC	TC	CC	CC	TC	CC	TC	CC	CC	TC	TT	TC	TC	CC	TT	TC	CC	CC	TC	CC	CC	TC	TC	CC	CC
snp29909-scaffold325-623115	TT	TT	TT	TT	TC	TT	TT	TT	TC	TT	TT	TT	CC	TT	TC	TT	TC	TC	TT	TC	CC	TT	TC	TT	TT	TT	TT	TT	TT	TC	TT	TT	TT	TT	TT	TT	TT	TT	TT	TT	TT	TT	TT	TT	TT	TT	TT	TC	TT
snp29910-scaffold325-660939	AG	GG	GG	AG	GG	GG	GG	GG	GG	GG	AG	GG	GG	AG	AG	AG	AG	GG	GG	GG	GG	AG	AG	AA	AG	AG	AA	GG	AG	AG	AG	AG	AG	GG	AA	GG	AG	GG	GG	AG	GG	GG	AG	GG	GG	AG	GG	AG	AG
snp29911-scaffold325-694009	AA	AG	AG	AA	AA	AA	AA	AA	AA	AA	GG	AA	AA	AA	AA	AA	AA	AA	AA	AA	AA	AG	AG	AA	GG	AA	AG	GG	AG	AG	AG	AG	AA	GG	AG	AA	AG	GG	AG	AG	GG	GG	AG	AA	AG	AA	GG	GG	GG
snp29912-scaffold325-754182	AG	AG	AG	AG	AG	AA	AA	AA	AA	AA	GG	AG	AG	AA	AG	AA	AG	GG	AG	AA	AG	AG	AG	AA	AA	AA	AG	AG	AG	AA	AG	GG	AA	GG	AA	AA	AG	GG	AG	AG	GG	GG	AG	AG	GG	AG	GG	AG	AA
snp29913-scaffold325-817983	AG	AG	AG	GG	AA	GG	GG	GG	AG	AG	AA	GG	AG	GG	AA	GG	AG	AA	AA	GG	AG	AG	AA	GG	GG	GG	AA	GG	AG	GG	GG	AA	GG	AA	AG	AG	AG	AG	AG	AG	AA	AA	GG	AA	AG	AA	AG	AG	GG
snp29917-scaffold325-983048	CC	CC	CC	CC	CC	CC	TC	CC	TC	CC	CC	CC	CC	CC	CC	TC	CC	TC	TC	CC	CC	CC	CC	NA	CC	CC	CC	CC	CC	CC	CC	CC	CC	TC	CC	TC	CC	CC	CC	TC	CC	CC	TC	TC	TC	TC	TC	CC	CC
snp29918-scaffold325-1013313	TG	GG	TG	TG	GG	TT	TG	TT	GG	GG	TG	GG	GG	GG	GG	TG	GG	TG	GG	TG	GG	GG	TG	TT	TT	GG	TG	TT	TT	GG	TG	GG	GG	GG	TG	TG	TG	TG	TG	TG	GG	GG	GG	GG	TT	TG	GG	TG	TG
snp29919-scaffold325-1042654	TC	TT	CC	CC	CC	TC	TT	CC	CC	TC	TC	CC	CC	CC	TC	CC	TC	TC	CC	TC	CC	CC	CC	CC	CC	CC	CC	CC	TT	CC	CC	CC	CC	CC	CC	CC	CC	CC	CC	TC	TC	TT	TC	TC	TC	CC	CC	CC	CC
snp29922-scaffold325-1136180	AG	AG	AG	AA	AG	AG	GG	AA	AG	AA	GG	AA	AG	AG	GG	GG	AG	AG	AA	AG	GG	AG	AG	AA	GG	AG	GG	GG	AG	AG	AA	AA	AA	AA	AG	AG	GG	AA	GG	GG	AA	AA	AA	AG	AG	AA	AA	AG	AG
snp29923-scaffold325-1167330	AA	AG	AA	AG	AA	AA	AA	AA	AA	AG	AA	AA	AG	AG	AA	AG	AG	AG	AA	AA	AA	AA	AA	GG	AG	AA	GG	AA	AG	AA	AG	AA	GG	AA	AG	AG	AG	AG	AA	AA	AA	AA	GG	AG	AA	AA	AA	AA	AG
snp29924-scaffold325-1201854	AA	AA	AC	CC	AC	AC	AC	CC	AC	AC	CC	CC	AC	AC	AC	AC	CC	AC	AC	CC	AC	AC	AA	CC	AC	AA	AC	CC	CC	AC	CC	AC	CC	AC	CC	CC	AA	CC	CC	AC	AC	AA	CC	AC	AC	CC	AC	AA	AA
snp29925-scaffold325-1260525	TT	TC	TT	CC	TT	CC	CC	CC	TT	TT	CC	CC	CC	CC	CC	TC	TT	CC	TT	TC	TT	CC	TC	CC	TC	TC	TC	TC	TC	TT	CC	TC	CC	CC	CC	CC	CC	TC	TC	TC	TC	TT	TC	TC	CC	CC	CC	TC	TC
snp14115-scaffold1564-24142	CC	CC	CC	CC	CC	TC	TC	CC	TC	CC	CC	CC	CC	CC	TC	TC	CC	CC	CC	TC	CC	CC	CC	CC	CC	TC	TC	TC	CC	TC	CC	CC	CC	CC	TC	CC	CC	CC	CC	CC	CC	CC	TC	CC	TC	TT	CC	CC	CC
snp14116-scaffold1564-83916	CC	CC	CC	CC	TC	TC	CC	TT	TC	CC	TC	CC	TT	CC	TC	CC	TC	CC	CC	CC	CC	TC	TC	CC	CC	TC	TT	CC	TC	TT	TC	CC	CC	TC	TC	TT	CC	CC	CC	CC	CC	TC	TT	TC	TC	TT	TT	TT	CC
snp14117-scaffold1564-138906	AG	AG	GG	GG	GG	AG	AG	GG	GG	GG	GG	GG	GG	GG	GG	GG	GG	AG	GG	GG	GG	GG	GG	GG	GG	GG	GG	GG	AG	AG	GG	GG	GG	GG	AG	GG	GG	GG	GG	AG	GG	GG	GG	AG	GG	AG	GG	AG	AG
snp14119-scaffold1564-212895	AG	AA	AG	AA	AA	AG	AA	GG	AA	AA	GG	AA	AG	AG	AA	AA	AG	AA	AA	AA	AG	AA	AG	AA	AA	AA	AG	GG	AA	AA	AA	AG	AA	AA	AA	AG	AA	AG	AG	AG	AA	AG	AG	AG	AA	AA	AG	GG	AA
snp14120-scaffold1564-254458	CC	TC	TC	TC	TC	TT	TT	TT	TC	TC	TC	TT	CC	TC	TT	TT	TC	TC	CC	TC	TC	TC	TT	TT	TT	TC	TT	TT	TC	CC	TC	TC	CC	CC	CC	TC	TC	TC	CC	TT	TC	TT	TC	TC	CC	CC	CC	CC	TC
snp14121-scaffold1564-291831	CC	CC	TC	TC	CC	CC	CC	CC	TC	CC	TC	TC	CC	CC	TC	CC	TT	TC	CC	CC	TC	TC	CC	CC	TC	CC	CC	CC	CC	CC	CC	TC	TC	CC	CC	TC	TC	TC	TC	CC	CC	CC	CC	TC	CC	CC	CC	CC	TC
snp14124-scaffold1564-414763	AG	AA	AA	AA	AA	AA	AA	AA	AG	AA	AA	AA	AA	AA	AA	AG	AA	AA	AA	AA	AA	AA	AA	AA	AG	AA	GG	AA	AA	AG	AA	AA	AG	AA	AG	AG	AA	AA	AA	AG	AA	AA	AA	AA	AA	AG	AA	AA	AA
snp14125-scaffold1564-468437	TC	CC	TT	TC	CC	CC	CC	CC	CC	TC	TC	TT	CC	TC	TC	CC	CC	TT	TT	TC	CC	TT	TC	CC	TC	CC	TT	TC	TT	CC	TC	CC	TT	TC	TC	TC	TC	TT	TC	TC	TC	TC	CC	TC	CC	CC	TC	TT	TT
snp14126-scaffold1564-524752	TC	CC	TT	TT	TC	CC	TC	CC	TC	TC	TT	TT	CC	TC	TT	TC	TC	TT	TC	TC	CC	TC	TT	TT	TT	TC	TT	TC	TC	TT	TC	TC	TT	TC	TT	TT	TC	TT	TC	TT	TT	TC	CC	TT	TC	TT	TC	TT	TT
snp14127-scaffold1564-569494	TC	CC	CC	TC	CC	CC	CC	CC	TT	TC	TC	TC	CC	TC	CC	TC	CC	TC	TC	TC	TC	TC	TC	CC	TC	CC	CC	TT	TC	TC	TC	TC	TC	CC	TT	TC	CC	CC	TC	TC	TT	TC	CC	TC	CC	TC	CC	TT	CC
snp14128-scaffold1564-604366	AG	GG	AG	AG	GG	GG	AG	GG	AG	GG	AG	AG	GG	AG	AG	AA	AA	GG	GG	AA	AA	AG	AA	AA	AG	AA	AA	AG	GG	AA	AA	GG	AG	AG	AG	AG	AG	AA	GG	AG	AG	AA	AA	AG	AG	AA	AA	AG	AG
snp14129-scaffold1564-642988	CC	TC	TC	TC	TC	TC	CC	TT	TT	TC	TT	TC	TC	CC	TT	CC	TC	CC	CC	TC	TC	TC	TC	CC	TT	CC	CC	TC	TC	TC	TC	TC	TT	TC	TC	CC	TC	TC	TT	TT	TC	TC	CC	CC	TT	TC	CC	TC	CC
snp14130-scaffold1564-698580	GG	GG	GG	GG	GG	GG	GG	GG	AG	GG	GG	GG	GG	GG	GG	GG	GG	GG	GG	AG	GG	GG	GG	GG	GG	AG	AG	GG	GG	GG	GG	GG	GG	GG	GG	GG	GG	GG	GG	GG	GG	GG	GG	GG	GG	GG	GG	GG	AG
snp14131-scaffold1564-743315	TC	TC	TT	TC	TC	TC	CC	TT	TT	TC	TC	TC	TT	TC	TT	TC	TT	TT	TT	TC	TT	TT	TC	CC	TC	TC	TC	TC	TT	TC	TT	TC	TC	TC	TC	TT	TT	TT	TC	TT	TC	TT	TT	TT	TT	TC	TT	TC	TC
snp14132-scaffold1564-790368	AG	AA	AA	AA	AG	GG	AG	GG	AG	AG	GG	AG	GG	GG	GG	AA	AG	GG	GG	GG	AA	AG	AA	AA	AG	AG	AG	AG	AG	GG	AA	GG	GG	GG	GG	AA	AA	GG	AG	GG	AG	AA	AA	AG	GG	GG	AG	AG	AG
snp14133-scaffold1564-844000	GG	AG	AG	GG	GG	AA	AA	AA	GG	GG	AA	AA	AG	GG	AA	AA	AA	GG	GG	AG	AG	AG	GG	GG	GG	AG	GG	AG	AG	AG	GG	AG	AA	AG	GG	GG	AG	AG	AA	AA	AG	AG	AG	AG	GG	GG	AG	GG	AG
snp14134-scaffold1564-883412	AA	AA	AA	AA	AA	AG	AA	GG	AA	AA	AA	AA	AA	AG	AG	AA	AG	AA	AA	AA	AA	AA	AA	AA	AA	AG	AA	AA	AA	AG	AA	AA	AA	AA	AG	AG	AA	AA	GG	AA	AG	AG	AG	AG	AA	AA	AA	AA	GG
snp14136-scaffold1564-964970	TT	TT	TT	TC	TC	TC	TC	CC	TT	TT	TT	TT	TT	TC	TT	CC	TC	TT	TC	TT	TC	TC	TT	TT	TT	TC	CC	TC	TT	TC	TC	TC	TC	TT	TC	TC	TT	TT	TC	TT	TC	TC	TC	TT	TT	TC	TC	TC	TT
snp14137-scaffold1564-1023233	AG	AG	AG	AG	GG	GG	GG	GG	AG	AA	AG	GG	AG	GG	GG	AG	GG	AA	AG	GG	GG	AG	AG	AA	AA	AG	AG	AA	AG	AA	GG	AA	AA	AG	AG	AA	AA	GG	AG	AA	AA	AG	AG	GG	AA	AA	AG	AA	GG
snp14138-scaffold1564-1053422	TT	TC	CC	TT	TC	CC	TC	CC	TC	TT	TC	TT	TC	TC	TC	TC	CC	TC	CC	CC	CC	TT	TC	TT	TT	TC	CC	TC	TT	TC	TT	TC	TC	TC	TC	CC	TT	CC	TC	TC	TC	CC	TC	TC	CC	CC	TC	CC	CC
snp38013-scaffold472-1246997	TT	TC	TC	CC	CC	TT	TC	TT	CC	TT	TC	CC	CC	TT	TC	TT	TC	TC	TC	TC	CC	TC	CC	CC	TC	TC	CC	CC	TT	TC	TT	TC	TC	TT	CC	TC	TC	CC	TC	CC	TT	TC	CC	CC	TC	CC	TC	TC	TC
snp38012-scaffold472-1216103	AG	AG	GG	AA	GG	AG	AG	AA	AG	AG	AA	GG	AG	AA	GG	AA	AA	AA	AG	AA	AG	AG	AG	AA	GG	AA	AG	AG	AG	GG	AG	AG	AG	AA	AA	GG	AG	AA	AA	AG	AG	AG	AA	AG	GG	AG	AA	AG	GG
snp38011-scaffold472-1186160	GG	GG	AG	AG	AG	GG	AG	GG	AG	AG	GG	GG	GG	AA	AG	AA	GG	AG	AA	AG	AA	GG	AA	AA	GG	GG	GG	AG	AG	AA	AA	GG	AG	AA	GG	GG	GG	AA	AG	AA	AG	GG	AG	AG	AG	AG	AG	AG	AA
snp38010-scaffold472-1123832	GG	GG	AG	AG	AG	AG	AA	GG	GG	AG	AG	AG	AG	AA	GG	GG	AA	GG	AA	GG	AA	GG	AG	AA	GG	AG	AG	AG	AG	GG	AG	GG	GG	AG	AG	AA	GG	AA	AG	AA	AA	AG	GG	AG	GG	GG	AA	GG	AG
snp38006-scaffold472-951898	CC	CC	TC	TC	CC	TC	TC	TT	CC	CC	TC	TT	CC	CC	CC	CC	TT	CC	TC	CC	CC	TC	TC	CC	TC	CC	CC	CC	TC	TC	CC	CC	CC	TT	CC	CC	CC	TT	CC	CC	CC	TC	TC	CC	TC	CC	TC	CC	TC
snp38005-scaffold472-900891	AG	AG	AG	AG	GG	AA	AG	AA	GG	AG	GG	GG	AG	GG	GG	AG	AG	AA	GG	AG	GG	AG	AG	AA	AG	AG	AG	AG	GG	AA	AG	AA	AA	GG	AG	AA	GG	AG	AG	AG	AG	GG	GG	AA	AG	AG	GG	AG	AG
snp38004-scaffold472-850073	CC	TC	CC	CC	TC	CC	CC	CC	TC	CC	CC	TT	CC	CC	TC	TC	TC	CC	TC	TC	CC	CC	CC	CC	CC	CC	CC	CC	TC	TC	CC	CC	TC	TT	TC	TC	TC	TT	CC	CC	TC	TC	CC	TC	TC	TT	TC	TC	CC
snp38003-scaffold472-808885	TT	TT	TT	TT	TC	TT	TT	TT	TT	TT	TT	TT	TT	TT	TC	TT	TT	TT	TT	TT	TC	TT	TT	TT	TT	TT	TT	TC	TT	TT	TT	TT	TT	TT	TT	TT	TT	TT	TT	TT	TT	TC	TC	TT	TT	TT	TT	TC	TT
snp38000-scaffold472-702101	AA	AA	CC	AA	AA	CC	CC	CC	CC	AC	AC	CC	CC	AC	CC	AC	AC	CC	AC	AC	CC	AA	AA	AA	AC	AA	CC	AC	AA	AA	AA	AC	CC	AC	AC	AA	AC	AC	AC	AA	AC	AC	AA	CC	CC	AC	AA	AC	CC
snp37999-scaffold472-668384	AG	GG	AA	GG	NA	AA	AG	AA	AA	AG	GG	AA	AA	AG	AA	AG	GG	GG	AG	AA	AA	GG	GG	GG	AA	AG	AA	AA	GG	GG	GG	AG	AA	AG	AG	AG	AG	AG	AA	AA	AG	GG	GG	AA	AA	AG	GG	AG	AA
snp37998-scaffold472-628236	TT	TT	TT	TT	TT	TT	TT	TT	TT	TT	TC	TT	TT	TC	TT	TT	TC	TC	TT	TT	TT	TT	TT	TT	TC	TT	TT	TC	TC	TT	TT	TT	TC	TT	TT	TT	CC	TT	TT	TC	TC	TT	TT	TC	TT	TT	TT	TC	TT
snp37997-scaffold472-549191	CC	CC	CC	TC	CC	CC	CC	CC	CC	CC	CC	CC	CC	TC	CC	CC	TC	CC	CC	TC	TC	TC	CC	CC	CC	CC	CC	CC	CC	CC	TC	CC	CC	TC	CC	CC	TT	CC	CC	CC	CC	CC	CC	CC	CC	CC	TC	TC	TC
snp37996-scaffold472-514946	AA	AA	AA	AA	AA	AA	AA	AA	AA	AA	AC	AA	AA	AA	AA	AC	AC	AA	AC	AA	AA	AA	AA	AA	AA	AA	AA	AA	AA	AA	AA	AA	AA	AA	AA	AA	AA	AA	AA	AA	AA	AA	AA	AA	AA	AA	AA	AC	AA
snp37995-scaffold472-469182	TC	CC	CC	TC	TT	TT	TC	TT	TC	CC	CC	TT	CC	CC	CC	CC	CC	TT	TC	CC	CC	TC	CC	CC	CC	TC	TT	TC	TC	CC	TC	TC	TT	TC	TC	CC	CC	TC	TC	CC	TT	TC	TC	TC	TC	TC	CC	TC	TC
snp37994-scaffold472-439408	AG	GG	AG	AG	AG	AA	AG	AA	AG	GG	GG	GG	AG	GG	GG	GG	AG	AG	AG	GG	AA	AG	AA	AA	AG	AG	AG	AA	AG	AG	AA	AG	GG	AG	AG	AG	AA	AG	AA	GG	AG	AG	AG	GG	GG	GG	AG	GG	AG
snp37992-scaffold472-342556	CC	CC	TT	TC	TC	TT	TC	TT	CC	CC	CC	CC	TT	TC	CC	CC	CC	CC	CC	CC	TC	TC	TC	CC	TC	CC	TT	TT	CC	TC	CC	TC	TT	TC	TC	CC	CC	TC	CC	CC	TC	TC	TT	TT	TC	CC	TC	TC	CC
snp37991-scaffold472-308567	GG	GG	AG	GG	GG	AA	AG	AA	GG	GG	GG	GG	GG	GG	GG	AA	GG	GG	GG	GG	GG	GG	GG	GG	AG	GG	AA	GG	GG	AG	GG	AG	AA	GG	AG	GG	GG	AG	GG	GG	AG	AG	AA	AA	AA	AG	GG	AG	GG
snp37990-scaffold472-257492	GG	GG	GG	GG	GG	GG	AG	GG	GG	GG	GG	GG	GG	GG	GG	GG	GG	GG	GG	GG	GG	GG	GG	GG	GG	AG	AG	GG	AG	GG	GG	AA	AG	GG	GG	GG	AG	AG	AG	GG	GG	GG	AG	GG	GG	GG	GG	AG	AG
snp37989-scaffold472-221261	GG	GG	AG	AG	GG	AG	AG	GG	GG	AG	GG	GG	GG	AG	AG	AA	GG	GG	GG	AG	GG	GG	GG	AA	GG	GG	AG	GG	GG	AA	AG	GG	GG	GG	GG	GG	GG	AA	AG	GG	AA	AG	AG	GG	AG	GG	AG	AA	GG
snp37988-scaffold472-190386	AG	AG	AA	AG	GG	AG	AG	GG	AA	AG	AG	GG	AG	GG	GG	AA	GG	GG	AG	AG	AG	GG	GG	AA	GG	GG	GG	AG	GG	AG	AG	GG	AG	GG	GG	AG	AA	AA	AG	GG	AG	GG	GG	GG	AG	GG	GG	GG	GG
snp37987-scaffold472-125488	TC	TC	TC	CC	CC	CC	CC	CC	CC	TC	TC	CC	TC	CC	TT	CC	CC	CC	CC	CC	CC	CC	CC	CC	CC	CC	CC	TC	TC	TC	CC	CC	CC	CC	CC	CC	CC	TC	CC	CC	TC	TC	CC	CC	CC	CC	CC	CC	CC
snp37986-scaffold472-65540	TC	CC	TC	TC	TC	TC	TC	TT	TC	TC	TT	TC	CC	TT	TT	TT	TT	TT	TT	TC	TC	TT	TC	CC	TT	TT	TC	TC	TC	TT	TT	TC	TT	TC	TC	TT	CC	TC	TT	TC	TC	TT	TT	TC	TC	TC	TT	TC	TT
snp37985-scaffold472-30882	TC	CC	TC	CC	TT	CC	CC	CC	TC	CC	CC	TC	CC	CC	CC	CC	CC	CC	CC	TC	TC	TC	TC	CC	CC	CC	CC	CC	CC	TC	CC	TC	CC	TC	CC	CC	TC	TC	CC	TC	CC	CC	TC	CC	CC	CC	TC	TT	CC
snp8055-scaffold1292-1488	AA	AC	AA	AC	AA	AC	AC	AA	AA	AC	AC	AA	AC	AA	AC	AA	AC	AA	AA	AC	AA	AC	AA	AA	AA	AA	AA	AA	AA	AC	AC	AA	AA	AC	AA	AC	AA	AA	AA	AA	AA	AC	AC	AA	AC	AA	AC	AA	AC
snp8056-scaffold1292-51757	CC	CC	TC	CC	TC	TT	TT	TT	CC	CC	CC	CC	CC	CC	TT	TC	CC	CC	CC	CC	TC	CC	CC	CC	CC	TC	CC	CC	CC	CC	CC	CC	TT	CC	CC	TC	CC	CC	TC	CC	TC	CC	TC	CC	TC	CC	CC	CC	TC
snp8057-scaffold1292-81777	AA	AA	AA	AA	AC	CC	AC	CC	AA	AA	AA	AA	AA	AA	AA	AA	AA	AA	AA	AA	AC	AA	AA	AA	AA	AC	AA	AA	AA	AA	AC	AA	CC	AA	AA	AC	AC	AA	AC	AA	AC	AA	AC	AA	AC	AA	AC	AC	AA
snp8058-scaffold1292-114256	CC	TC	CC	TC	TT	TT	TC	TT	TC	TC	TT	TC	CC	TT	TC	TC	CC	CC	TT	TT	TT	TT	TC	CC	TC	TT	TC	TC	TC	TC	TC	TT	TT	TC	TC	TT	TT	TC	TC	TC	TC	CC	TC	TT	TT	TC	CC	TC	TC
snp8059-scaffold1292-155797	TC	TC	TC	TT	TT	TT	TT	TT	CC	TT	TT	TC	TT	TC	TC	TT	CC	CC	TC	TC	TC	TT	TT	TT	CC	TT	CC	TC	TT	TT	TT	TC	TT	TT	TC	TT	TT	TC	TC	TC	TT	TT	TC	TT	TT	TT	TC	TC	TC
snp46388-scaffold640-654371	AA	AA	AA	AA	AA	AA	AA	AA	AG	AA	AG	GG	AA	AA	AA	AG	AG	AA	AA	AG	AG	AG	AA	AA	AA	AA	AG	AG	AA	AA	AA	AA	AA	AA	AA	AG	AA	AA	AA	AA	AG	AG	AA	AA	AA	AA	AG	AG	AA
snp46387-scaffold640-620592	TT	TC	TC	TT	TT	TT	TC	TT	TT	TC	TT	TT	TT	TT	TT	TT	TC	TT	TC	TT	TC	TT	TC	TT	TT	TC	TC	TC	TC	CC	TC	CC	TC	TT	TT	TC	TT	TC	TT	TC	TT	TC	TC	TT	TT	TT	TT	TT	TC
snp46386-scaffold640-591503	CC	CC	TC	CC	CC	TC	TC	CC	CC	CC	CC	CC	TC	CC	CC	CC	CC	CC	CC	CC	CC	CC	CC	CC	TC	TC	CC	CC	CC	TC	TC	CC	CC	TC	CC	CC	CC	TC	CC	CC	CC	CC	TC	CC	CC	CC	CC	CC	CC
snp46385-scaffold640-561516	AG	AG	GG	AG	AG	AG	AG	GG	AA	AG	AG	AG	AG	AA	AA	GG	GG	AG	AG	AG	AG	GG	AA	AA	AA	AG	GG	GG	AA	AG	AA	GG	AG	GG	GG	GG	AA	AA	AA	GG	AG	AG	GG	GG	GG	GG	GG	AG	AG
snp46384-scaffold640-532528	AA	AA	AA	AA	AA	AA	AA	AA	AA	AA	AA	AG	AA	AA	AA	AA	AG	AA	AA	AA	AA	AA	AA	AA	AA	AA	AA	AA	AA	AA	AA	AA	AG	AA	AA	AG	AA	AA	AA	AA	AA	AA	AA	AG	AA	AA	AG	AA	GG
snp46382-scaffold640-457655	TT	TC	TC	TC	TC	TT	TC	TT	TT	TC	TC	TC	TT	TT	TT	TT	TC	TC	TT	TT	TC	TT	TC	CC	TT	TT	TC	TC	TT	TT	TC	TC	TC	CC	TT	CC	TT	CC	TT	TT	TC	CC	CC	TC	TC	TC	CC	TT	TC
snp46381-scaffold640-424727	TT	CC	TC	TC	TT	TC	TC	CC	TC	TC	TT	CC	TT	TT	TT	CC	TT	TC	TT	TC	TC	TC	TT	TT	TT	TT	CC	TC	TC	TT	TC	TT	TT	TT	TT	TC	TC	TT	TT	TC	TC	TC	TT	TT	TC	TC	TT	TT	TT
snp46380-scaffold640-385838	TC	CC	TC	CC	CC	CC	CC	CC	CC	CC	TC	CC	TC	TT	TT	CC	TC	CC	TC	CC	CC	CC	TC	CC	CC	CC	CC	TT	TC	TC	CC	TC	TT	TC	CC	CC	CC	TT	CC	CC	TC	CC	CC	CC	CC	CC	CC	TC	CC
snp46379-scaffold640-322113	TT	CC	TC	TT	TT	TT	TC	TT	CC	CC	TC	TT	TC	TC	TC	TT	TC	TC	CC	CC	CC	TC	TC	TT	TT	CC	CC	TC	TC	TC	TC	CC	TC	TC	CC	CC	TC	TT	TT	CC	TC	TC	TC	CC	TC	TC	TT	TC	CC
snp46378-scaffold640-293065	NA	TT	TC	TT	TC	TC	TC	TT	TC	TC	TC	TT	TT	TC	TC	TT	TC	TT	TC	TT	TT	TC	TC	TT	TT	TC	TT	TT	TT	TT	TT	TC	TC	TT	TT	TT	TC	TC	TT	TT	TT	TT	TT	TC	TT	TT	TC	TC	TT
snp46377-scaffold640-258836	TT	TT	CC	TT	TT	TT	TC	TT	TC	TC	TT	TT	CC	TC	TC	TT	CC	TC	TT	CC	CC	TC	TT	TT	TT	TC	TC	CC	TT	TC	CC	TC	CC	TC	TT	CC	TC	TC	TT	CC	CC	CC	CC	TT	TC	TT	TT	TC	CC
snp46376-scaffold640-193367	CC	CC	CC	CC	AC	CC	CC	CC	CC	CC	CC	CC	CC	CC	CC	CC	CC	CC	CC	AC	CC	AC	AC	CC	CC	CC	CC	AC	CC	CC	CC	AC	AA	AC	AC	CC	CC	CC	CC	CC	CC	CC	AC	CC	AC	AC	CC	CC	CC
snp46375-scaffold640-163838	TG	TG	GG	TT	GG	TT	TG	TT	TG	GG	GG	TT	TG	TG	TG	TG	GG	TG	TG	GG	GG	TT	TG	TT	TG	TG	TG	GG	GG	GG	GG	GG	TG	GG	TG	GG	TG	GG	TT	GG	GG	GG	GG	TG	TG	TG	GG	TT	GG
snp46374-scaffold640-108253	CC	TC	TT	TC	CC	TC	CC	TT	CC	TC	TT	CC	CC	CC	CC	TC	CC	CC	CC	TC	TC	TC	TC	CC	TC	CC	CC	TT	CC	TC	TT	TT	CC	TT	TT	CC	CC	TC	TC	CC	TT	TC	TC	TC	CC	TC	TC	CC	CC
snp46372-scaffold640-19604	AA	AG	GG	GG	AA	AA	AG	AA	AG	AG	AA	AG	AG	AA	AA	GG	GG	AA	AA	GG	AA	GG	AG	GG	AG	AG	GG	GG	GG	AG	AG	AG	AG	AG	GG	GG	GG	GG	GG	GG	AG	AA	AG	GG	GG	GG	AA	AA	GG
snp23367-scaffold234-14290	CC	TC	CC	TT	TC	TC	TC	CC	TC	TT	CC	TC	CC	TT	TC	TC	CC	TC	CC	CC	TT	TT	TT	TT	TC	TC	TC	CC	TT	TC	TC	TC	CC	CC	TC	CC	TC	CC	TC	TC	CC	TC	TC	TC	TC	TC	CC	TC	CC
snp23368-scaffold234-50647	AA	AA	AA	AA	AG	AG	AG	AA	AG	AA	AA	AA	AA	AG	GG	AG	AG	AA	AG	AA	AA	AG	AA	AA	GG	AG	AA	GG	AA	AG	AA	AA	AG	AG	AG	AA	AA	GG	AG	AA	AG	AA	AA	AA	AA	AG	GG	AG	AA
snp23369-scaffold234-104736	TC	TC	TT	TT	TT	TT	TT	TT	TT	TC	TT	TT	TC	TT	CC	TC	TT	TC	TT	CC	TC	TT	TC	TT	TT	TT	CC	TT	TC	TT	TC	TT	TT	TC	TT	TC	TT	TT	CC	CC	TT	TT	TC	TT	TT	TT	TT	TT	TC
snp23370-scaffold234-134373	GG	GG	AG	GG	GG	GG	GG	GG	AG	GG	GG	GG	AG	AG	AG	GG	GG	GG	AG	AA	AG	GG	AG	GG	AA	GG	AA	AG	GG	GG	AG	GG	AG	AG	GG	AG	GG	GG	AG	AA	AG	AG	GG	GG	GG	GG	AG	AG	AG
snp23371-scaffold234-167191	TC	TC	TT	CC	TC	CC	TC	CC	CC	TC	TT	TC	TT	TT	CC	TC	TC	TC	TT	CC	TT	TC	TC	CC	TT	TC	CC	TT	TT	TT	CC	TC	TT	TC	TT	TT	TT	TC	TC	CC	TT	TT	TC	TT	TC	TT	TC	TT	TC
snp23372-scaffold234-223305	CC	CC	TC	CC	CC	CC	CC	CC	CC	CC	CC	CC	TC	CC	TC	CC	CC	CC	TC	CC	CC	CC	CC	CC	CC	CC	CC	CC	CC	CC	CC	CC	CC	CC	CC	CC	TC	CC	CC	CC	CC	CC	TC	CC	CC	CC	CC	CC	CC
snp23374-scaffold234-284579	TT	TC	TC	CC	CC	CC	TC	CC	TC	TC	CC	CC	CC	TC	TT	TC	TT	TC	CC	CC	TT	TC	TC	CC	TC	TC	CC	TT	TC	CC	TT	TC	TC	CC	CC	TC	TC	CC	CC	TT	CC	CC	TC	TC	TC	TC	CC	CC	TT
snp23376-scaffold234-347754	GG	GG	AG	GG	AG	GG	AG	GG	AG	GG	AG	GG	AA	GG	AG	AG	GG	AG	AG	GG	AG	GG	GG	GG	AG	GG	AG	GG	GG	GG	AG	AG	GG	GG	GG	AG	AG	AG	GG	AG	AG	AG	AA	GG	GG	GG	GG	GG	GG
snp23377-scaffold234-386697	CC	TT	CC	CC	TC	CC	CC	CC	CC	TT	CC	TC	CC	CC	CC	CC	CC	CC	CC	TC	CC	TC	TC	CC	TT	CC	TT	CC	CC	CC	CC	TC	CC	CC	CC	TT	CC	TC	CC	TC	CC	CC	CC	TC	CC	CC	CC	TC	CC
snp23379-scaffold234-455981	AA	AG	AG	AG	AG	AG	AA	GG	AG	AG	GG	AG	AG	AG	AG	AG	AA	AG	AG	AA	AG	AG	AG	GG	AG	GG	AA	AG	AA	AG	AA	AA	AG	AG	AA	AG	AA	AG	AA	AA	AG	AG	AA	AG	AG	AA	AA	AG	AG
snp23380-scaffold234-494126	GG	GG	AA	GG	GG	GG	GG	GG	GG	GG	AG	AG	GG	AG	GG	GG	GG	GG	GG	AG	AA	AG	GG	GG	GG	GG	GG	GG	GG	AG	GG	AG	GG	GG	AA	GG	AG	GG	GG	AA	AG	AG	AA	GG	AG	AA	GG	AG	GG
snp23381-scaffold234-532987	TC	CC	CC	TC	TC	TC	TC	TT	CC	CC	TC	TT	TT	TT	TT	TC	CC	CC	TC	TT	TT	TC	TC	TT	TT	TC	TT	TC	TT	CC	TT	TT	TC	CC	TT	CC	TT	TC	TT	TC	CC	TC	TC	TC	TC	TT	TC	TC	TC
snp23382-scaffold234-580216	TC	TC	TC	TT	TT	TC	TC	TT	TC	TC	TT	CC	TT	CC	TC	TT	TT	TT	TC	TT	TC	TC	TC	TT	TC	TC	TC	TC	TT	CC	TC	TT	CC	TC	TC	TC	TT	TC	TT	TT	TC	TC	TC	TT	CC	TC	TT	TC	CC
snp23383-scaffold234-618526	TC	CC	TC	TT	TC	TC	TC	TT	CC	CC	TT	TC	CC	TC	TC	CC	TC	CC	CC	TT	CC	TC	TC	TT	TT	TT	TC	CC	TC	CC	TC	TC	TC	TC	CC	TC	CC	TC	CC	TT	CC	CC	CC	TC	TC	TC	TC	TC	TC
snp23385-scaffold234-683659	GG	TG	TG	TG	GG	TG	TG	GG	GG	TT	TT	TG	TG	TG	TT	TG	TT	GG	TT	GG	TG	TG	GG	GG	TT	TT	TG	GG	TT	GG	TG	GG	GG	TT	GG	GG	GG	GG	TT	TG	TT	TG	TG	TT	TG	TG	TT	TG	TG
snp23386-scaffold234-746496	TT	TC	CC	TT	TC	TT	TC	TT	TT	TC	TC	CC	TC	TT	TC	TT	TT	TT	CC	TC	TT	TT	TT	TT	TC	TT	TC	TC	TC	TC	TC	TT	TC	TT	TC	TT	TT	TT	TT	TC	CC	CC	TC	TC	TC	CC	TC	TC	CC
snp45807-scaffold629-1505	TG	TG	TG	GG	TG	TG	TT	GG	TG	TT	TT	TG	GG	TT	TG	TG	TG	GG	TG	TG	TT	GG	GG	GG	GG	TT	TT	TT	TT	TG	TT	TG	TT	GG	TG	TG	TT	TT	TG	TT	TT	TT	TT	TG	TG	TT	GG	TG	TG
snp45808-scaffold629-55787	TT	TT	TC	TC	TT	TT	TT	TT	TT	TT	TC	TC	TT	TC	TC	TT	TT	TT	TT	TT	TT	TC	TT	TT	TT	TT	TT	TC	TC	TC	TC	CC	TT	TT	TT	TC	TC	CC	TT	TT	TC	TC	TT	TT	TC	TC	TT	TT	TT
snp45809-scaffold629-110496	AG	AG	GG	GG	GG	GG	AG	GG	GG	GG	AG	GG	GG	GG	GG	GG	GG	GG	GG	GG	GG	GG	GG	GG	AG	GG	AG	AG	GG	GG	GG	GG	GG	GG	GG	AG	GG	AG	AG	AG	GG	GG	GG	AG	GG	GG	GG	AG	AG
snp45810-scaffold629-158409	AG	AG	GG	AG	AG	GG	GG	GG	GG	GG	GG	AG	AA	GG	AG	GG	GG	GG	GG	AG	AG	AA	AG	GG	AA	GG	GG	AG	GG	GG	GG	GG	GG	GG	AG	GG	GG	GG	GG	GG	GG	GG	GG	AG	AG	AG	GG	AG	AA
snp45812-scaffold629-255404	AG	AG	GG	AG	AG	AG	AG	GG	AA	AA	AG	AG	GG	AG	AG	AA	GG	AA	AA	GG	AG	AA	GG	GG	AG	AG	AG	AG	AG	AA	GG	AG	GG	AG	AA	AG	AG	GG	AG	AG	GG	GG	GG	AA	GG	AA	AG	AG	AG
snp45813-scaffold629-307168	GG	AG	GG	AG	GG	GG	AG	GG	GG	AG	GG	AG	AG	AG	AG	GG	GG	GG	AG	AG	AG	AG	AG	AA	AG	GG	GG	GG	GG	GG	AG	GG	AG	GG	GG	GG	GG	AG	GG	GG	AG	AG	GG	AG	GG	GG	GG	GG	AG
snp45814-scaffold629-339258	CC	TC	CC	CC	CC	CC	CC	CC	TC	CC	TC	CC	TC	CC	TC	TC	CC	TC	TC	CC	CC	CC	CC	CC	CC	TC	TC	CC	TC	TC	CC	CC	CC	TC	TC	TT	CC	CC	TC	TC	TC	TC	CC	TC	CC	TC	TC	CC	TC
snp45815-scaffold629-374658	GG	GG	GG	GG	GG	GG	GG	GG	GG	TG	GG	TG	TG	GG	TG	TG	GG	GG	TG	GG	TG	GG	GG	GG	GG	TG	GG	GG	GG	TG	GG	GG	TG	GG	GG	GG	GG	GG	GG	TG	TG	GG	GG	GG	TG	GG	GG	GG	GG
snp45816-scaffold629-412795	AG	GG	GG	GG	GG	AG	AG	GG	AG	GG	AG	GG	GG	GG	AG	GG	AG	AG	AG	GG	AG	GG	GG	GG	AG	GG	AG	AA	AG	GG	GG	AG	AG	AA	AA	AG	GG	AG	GG	GG	GG	AG	AA	GG	GG	AG	AG	AG	AG
snp45817-scaffold629-484215	TC	TT	CC	TC	CC	CC	TC	CC	TC	TC	CC	CC	CC	TC	TC	TC	TC	CC	CC	TC	TC	TC	CC	CC	CC	TC	TC	CC	TC	TC	TT	CC	CC	CC	TC	TC	TC	TC	CC	TT	TC	TT	TC	CC	TC	TT	TC	CC	TT
snp45818-scaffold629-512874	GG	AG	GG	GG	GG	GG	GG	GG	GG	AG	GG	GG	GG	GG	GG	GG	GG	GG	GG	GG	GG	GG	GG	GG	GG	AG	AG	GG	GG	AG	GG	GG	GG	GG	GG	GG	GG	GG	GG	GG	AG	GG	GG	GG	GG	GG	AG	GG	AG
snp45819-scaffold629-558019	AG	AG	AA	AG	AG	AG	AG	AA	AG	AG	AA	AA	AG	AG	AG	AA	AA	AG	AG	AA	GG	AG	GG	GG	AA	GG	AG	AG	AA	AA	AG	GG	AG	AA	GG	AA	AA	AA	AG	AA	GG	GG	GG	AA	AG	GG	AG	AG	AA
snp45821-scaffold629-642356	TC	TC	TT	TT	TC	TC	TC	TT	TT	TC	TT	TT	TC	TC	TT	TT	TC	TT	TC	TT	CC	TT	TC	TT	TT	TC	TT	TC	TC	TT	TC	TT	TC	TT	TC	TT	TT	TT	TC	TT	TT	TC	CC	TT	TC	CC	TC	TT	TT
snp11780-scaffold1437-813	TT	TT	TT	TT	TC	TC	TT	CC	TC	TT	TT	TT	TC	TT	TT	TT	TC	TT	TT	TC	TT	TT	TC	TT	TT	TT	TT	CC	TC	TT	TC	TT	TT	TT	TT	TT	CC	CC	TT	TT	TT	TT	TT	TT	TC	TT	TT	TT	TT
snp11781-scaffold1437-41411	TT	TC	TT	TC	TT	TC	TT	CC	TC	TC	TC	TC	TC	TC	TC	TC	TC	CC	TC	TT	TT	TT	TC	CC	TT	TT	TT	TC	TT	TT	TT	TT	TT	TC	TC	TC	TT	TT	TT	CC	TT	TT	TC	TC	TT	TT	TT	TC	TC
snp11782-scaffold1437-114863	TC	CC	TC	TC	CC	CC	CC	CC	TT	CC	TC	CC	TC	CC	CC	TC	TC	TC	TC	TC	CC	CC	TC	TT	CC	CC	CC	TT	CC	CC	TC	CC	TC	TT	TT	TT	CC	TT	CC	CC	CC	TC	TC	CC	TC	TC	CC	TC	TC
snp11784-scaffold1437-174947	AG	GG	GG	GG	AG	GG	AG	GG	GG	GG	AG	GG	AG	AG	GG	AG	AG	GG	AG	AG	GG	GG	GG	GG	GG	AG	GG	AG	GG	AG	GG	GG	AG	AA	AA	AA	AG	AA	AG	GG	GG	AG	AA	GG	GG	AA	GG	AG	AG
snp11785-scaffold1437-218398	CC	CC	TC	CC	TC	CC	CC	CC	TT	CC	CC	TC	CC	CC	CC	CC	CC	CC	TC	CC	CC	CC	CC	CC	CC	CC	CC	CC	CC	TC	CC	CC	CC	CC	CC	CC	TC	CC	TC	CC	TC	TC	TC	CC	CC	CC	CC	CC	CC
snp11786-scaffold1437-248909	AA	AG	AG	GG	AG	AA	AG	AA	AA	AA	GG	AG	GG	AG	GG	AG	GG	GG	AG	AA	AG	GG	AG	GG	AA	AA	GG	AA	AA	AG	AG	AG	AG	AA	GG	AG	AA	AA	AA	AA	AA	AG	AG	AA	AG	GG	AG	AG	AG
snp11787-scaffold1437-308268	AA	GG	AG	GG	AA	AG	GG	AA	GG	GG	AA	AG	AG	AG	AG	AG	AG	AG	AA	AG	AG	AG	GG	GG	GG	AG	GG	AG	AG	AG	AG	AG	AA	AA	AA	AA	AG	AA	AA	AG	AG	AG	AA	AG	AA	AA	AG	AG	AG
snp11788-scaffold1437-365730	TT	TT	TT	TT	TT	TT	TT	TT	TT	TC	TT	TT	TC	TC	TC	TT	TT	TT	TT	TT	TC	TC	TT	TT	TT	TT	TT	TT	TT	TT	TT	TT	TC	TT	TT	TT	TT	TC	TT	TT	CC	TC	TT	TT	TT	TT	CC	TT	TT
snp11789-scaffold1437-413841	AA	AA	AA	AC	AA	AA	AA	AA	AA	AA	AA	AA	AA	AA	AA	AA	AA	AC	AA	AA	AA	AA	AC	CC	AA	AA	AA	AA	AA	AA	AA	AA	AC	AA	AC	AA	AC	AA	AC	AA	AA	AA	AA	AA	AA	AC	AA	AA	AA
snp11790-scaffold1437-451538	TG	TG	GG	TT	TG	TG	TG	GG	GG	TG	TT	TG	TG	TG	TG	GG	TG	TT	GG	GG	GG	TG	TG	TT	GG	TG	GG	GG	GG	TG	TG	TG	GG	TG	GG	GG	TG	TG	TG	GG	TG	TG	GG	GG	GG	GG	GG	GG	GG
snp11791-scaffold1437-496710	AG	AG	GG	GG	AG	AG	AA	GG	GG	AG	GG	GG	GG	AG	AG	AG	AG	GG	AA	AG	AA	AG	GG	GG	GG	GG	AG	GG	AG	GG	GG	AA	AA	AG	AG	AG	AG	AG	AG	AG	AG	GG	AG	AG	AG	AA	AA	AG	AG
snp11792-scaffold1437-527662	GG	GG	GG	GG	GG	GG	GG	GG	GG	GG	GG	GG	GG	GG	GG	GG	GG	GG	GG	GG	GG	AG	GG	GG	AG	GG	GG	GG	GG	GG	GG	GG	GG	GG	AG	AG	GG	AG	GG	GG	GG	GG	GG	GG	GG	AG	GG	GG	AG
snp11793-scaffold1437-557127	GG	AG	GG	GG	AA	GG	GG	GG	AA	GG	AA	AG	AA	GG	GG	AA	AA	AG	GG	AG	AA	AG	AG	GG	AG	AG	AG	AG	AG	AG	GG	GG	AA	AG	AA	AG	AA	GG	AA	AA	AG	AG	GG	AG	AG	AG	AA	GG	AG
snp11794-scaffold1437-597970	TT	TC	CC	TT	CC	TT	TT	TT	CC	TC	TC	TC	CC	TT	TT	CC	TT	TC	TC	CC	CC	TC	TC	TT	TT	TT	TC	TC	TC	CC	TT	TT	TC	TC	CC	TC	CC	TT	TC	CC	TC	TC	TT	TC	TC	TC	CC	TC	TC
snp51940-scaffold763-313236	TC	TT	TT	TT	TT	TC	TC	TT	TT	TC	TT	TT	TT	TT	TC	TT	TC	TC	TT	TT	TT	TT	TT	TT	TC	TT	TC	TC	TC	TT	TC	CC	TC	TC	TT	TT	TT	TT	TC	TT	TC	TT	TT	TT	TT	TT	TT	TC	TC
snp51939-scaffold763-284577	CC	TC	TC	TT	TC	TC	TC	CC	TC	TC	TC	TT	TT	TC	TT	TC	CC	TT	TT	TT	CC	TC	TT	TT	TT	TC	TC	CC	CC	TT	TT	TT	TT	TC	CC	TC	CC	TC	TT	TC	TC	TC	TT	CC	TT	CC	TC	TT	TT
snp51938-scaffold763-236846	GG	GG	AG	AA	GG	AA	AG	AA	AA	GG	AG	AG	AA	AA	AA	AG	GG	AA	AA	AA	GG	AG	AG	AA	AA	AG	AG	GG	GG	AA	AA	AA	AA	AG	AG	GG	GG	GG	AG	AG	AG	AG	AA	AG	AG	AG	AG	AA	AG
snp51937-scaffold763-185874	AA	AA	AA	AA	AG	AG	AG	AA	AA	AA	AG	AG	AA	AA	AA	AG	AA	AA	AA	AA	AA	AA	AG	AA	AA	AA	AG	AA	AG	AA	AA	AG	AG	AA	AA	AA	AA	AG	AG	AG	AA	AA	AG	AA	AG	AG	AA	AA	GG
snp51936-scaffold763-141654	TT	TC	TC	CC	TC	TC	TT	CC	TT	TT	TT	TC	TT	TC	TC	TT	TT	TC	TC	TC	CC	CC	TC	CC	TC	TC	CC	CC	TT	TT	CC	TC	CC	TC	TT	CC	TC	CC	TC	CC	TC	TC	CC	CC	TC	TC	CC	TC	TC
snp51935-scaffold763-102681	AA	AA	AA	GG	AG	AA	AA	AA	AG	AA	AA	AG	AA	AA	AA	AA	AA	AG	AA	AA	GG	GG	AG	GG	AA	AA	GG	AG	AG	AA	AA	AG	AG	AA	AA	GG	AA	AA	AG	AA	AA	AA	AA	AG	AA	AA	AG	AA	AG
snp51934-scaffold763-51109	TT	TT	GG	TT	TT	TT	TT	TT	GG	TT	TG	TG	TT	TG	TG	TT	TT	TT	TT	GG	TT	TT	TT	TT	TT	TG	TT	TT	TT	GG	TG	TT	TT	TT	GG	TG	GG	TG	TG	TT	TG	GG	TG	TG	TT	TG	TG	TG	TG
snp51933-scaffold763-16884	GG	TG	GG	GG	TG	TG	TG	GG	TT	TG	TG	TG	GG	GG	TG	GG	TG	GG	GG	TG	TG	GG	GG	GG	GG	TG	TG	GG	GG	TG	TG	TG	GG	GG	TG	TG	TG	GG	GG	GG	TG	TT	TG	GG	TG	TG	TG	GG	GG
snp15734-scaffold1652-1168377	TT	TC	CC	TT	TC	TC	TC	TT	TC	TC	TT	TC	TT	TT	TC	TT	TC	TT	TT	TT	TC	TT	TT	TT	TT	TC	TC	TT	TT	TC	TT	TC	TT	TT	CC	TC	TC	TT	TT	TC	TT	TT	TT	TT	TC	TC	TT	TC	TT
snp15732-scaffold1652-1076324	TC	TC	TT	TC	CC	CC	TC	CC	TT	CC	CC	TT	TC	TC	TC	CC	TC	CC	TC	TT	TC	TT	TC	CC	TC	TC	CC	TC	TT	TT	CC	TC	TT	CC	TC	CC	TC	TC	CC	TC	CC	CC	TC	TC	TC	TC	TC	TC	CC
snp15731-scaffold1652-1009834	TC	TC	TC	CC	CC	CC	CC	CC	TC	CC	CC	CC	TC	TC	TC	TC	CC	TC	CC	CC	CC	TC	TC	CC	CC	CC	CC	CC	TC	TC	CC	TC	TT	TC	CC	CC	CC	CC	CC	CC	CC	CC	TC	TC	CC	CC	TC	CC	CC
snp15730-scaffold1652-979958	TC	CC	TT	TC	TT	CC	TC	CC	TC	TC	TC	TT	TC	CC	CC	TC	TT	CC	TC	TC	TT	TT	TC	CC	TT	TC	TT	TT	TC	CC	TC	TT	TT	TT	TC	TT	CC	TT	TC	TT	TT	TT	TC	TT	TC	TC	TT	TT	TC
snp15728-scaffold1652-876047	TC	TT	CC	TC	TC	CC	CC	CC	TC	TC	TT	TC	TT	TC	TC	TC	TC	TC	TC	TT	TT	TC	CC	CC	TC	CC	TC	TC	TT	CC	CC	TC	TT	TC	TC	TC	CC	CC	TC	TC	TC	CC	TC	TT	TC	TC	CC	CC	CC
snp15727-scaffold1652-840804	AG	AG	AG	GG	AG	GG	AG	GG	AG	AG	GG	AG	AA	AG	AG	GG	AG	GG	AG	AA	AG	AG	AG	GG	AG	GG	GG	GG	GG	GG	GG	GG	AA	GG	AG	GG	GG	GG	GG	GG	GG	GG	AG	AG	GG	GG	GG	GG	GG
snp15726-scaffold1652-791798	AA	AA	GG	GG	GG	AG	GG	AA	GG	AA	AG	AG	AA	AA	AA	AA	AG	AA	GG	AG	AG	AG	AG	GG	GG	AG	AG	AG	AA	GG	AG	AA	AA	AA	AG	GG	GG	GG	AG	AG	AA	AG	AG	AA	AA	GG	GG	GG	GG
snp15725-scaffold1652-760628	TG	TG	TT	TG	TG	GG	TG	GG	TG	TG	TT	TG	TG	TG	TG	TT	TG	TG	TG	GG	TT	TG	TT	TT	TG	TG	GG	TT	TT	TT	TT	TG	TT	TT	TG	TG	TG	GG	TG	TG	TT	TG	GG	GG	TG	GG	GG	GG	TG
snp15724-scaffold1652-714543	AG	AA	AG	AG	AA	AG	AA	GG	AA	AA	AA	AA	AA	AG	AA	AA	AG	AA	AG	AA	AA	AA	AG	GG	AG	AG	AG	GG	AG	AA	AG	AG	AA	AG	AG	AG	GG	GG	AG	AG	AG	AG	AG	GG	AG	GG	AG	AG	AG
snp15723-scaffold1652-685303	TT	TC	TC	TT	TT	TT	TT	TT	TT	TT	TT	TT	TT	TT	TT	TT	TC	TC	TT	TT	TT	TT	TT	TT	TT	TT	TT	TC	TT	TT	TC	TT	TC	TT	TT	TT	TT	TC	TC	TT	TC	TT	TT	CC	TT	TT	TC	TT	TT
snp15722-scaffold1652-641532	TT	TT	TT	TT	TT	TT	TT	TT	TT	TT	TT	TG	TT	TT	TG	TT	TT	TT	TT	TG	TT	TT	TT	TT	TG	TT	TT	TG	TG	TT	TT	TG	TT	TG	TT	TG	TG	TG	TT	TT	TT	TT	TT	TT	TG	TT	TG	TT	GG
snp15720-scaffold1652-548964	AA	AG	AG	GG	AG	AG	AA	GG	GG	AA	AG	AA	AA	GG	AG	AG	AG	AG	GG	GG	GG	AG	GG	GG	GG	GG	AG	AA	AG	GG	AG	AG	AG	AG	AG	AG	AA	AG	AG	GG	GG	AG	AA	AA	AA	AA	AG	AG	AG
snp15719-scaffold1652-499358	TC	TT	TC	TC	TC	TT	TT	TT	CC	TT	TC	TT	TT	TC	TT	TC	CC	TC	TT	CC	TT	TT	TC	CC	TC	TT	CC	TT	TT	TT	TC	TC	TC	TC	CC	TT	TT	TC	TT	TC	CC	CC	TC	TT	TT	CC	TC	TC	TC
snp15718-scaffold1652-461678	TC	TC	TC	TT	TC	TC	TC	CC	TC	TC	CC	CC	TT	CC	TT	TT	TC	TT	TC	TC	TC	TT	TC	TT	TC	TC	CC	CC	TC	CC	CC	CC	CC	TC	TC	TC	TC	TC	TT	TC	TC	CC	CC	TT	TC	CC	TC	TC	TC
snp15717-scaffold1652-420742	AG	AG	AG	GG	AA	AA	AG	AA	AG	AA	AA	AA	AA	AA	AA	AG	AA	GG	AA	AG	AA	AG	GG	GG	AA	AA	GG	AA	GG	AA	AG	AG	AG	AA	GG	AG	AG	AA	AA	AA	AG	GG	AG	AA	AG	GG	AA	AG	AA
snp15716-scaffold1652-383318	CC	TC	CC	TC	CC	TC	CC	TT	CC	CC	CC	CC	CC	TC	CC	CC	TC	TC	TC	CC	TC	TT	CC	CC	TC	CC	CC	CC	CC	CC	CC	CC	CC	CC	CC	CC	CC	CC	CC	CC	CC	CC	CC	TC	CC	CC	CC	CC	CC
snp15715-scaffold1652-331055	AG	AG	AA	AG	AG	GG	GG	GG	AA	AG	GG	AG	AG	AG	GG	AA	AG	AG	GG	AA	AG	AG	AG	GG	AG	AA	AG	AG	AG	AA	GG	AG	GG	AA	AG	AA	AA	AA	AA	AA	AA	AG	AG	GG	GG	AG	AA	AG	AA
snp15714-scaffold1652-298142	TT	TG	TG	GG	TG	TG	TT	GG	TT	TT	TG	TG	TT	GG	TG	TG	TG	TG	TG	GG	GG	TG	TG	GG	GG	TG	GG	GG	TT	TG	GG	TT	GG	TT	TT	TG	TG	TG	TG	TG	GG	GG	TG	TT	TG	TT	TG	TG	TG
snp15713-scaffold1652-259800	TC	TT	TT	TT	TT	TT	TT	TT	TT	TC	TT	CC	TT	TC	TC	TT	TT	TC	TT	TT	TT	TT	TT	TT	TT	TC	TT	TT	TC	TT	TT	TT	TT	TT	TT	TT	TT	TT	TT	TT	TT	TT	TT	TT	TT	TT	TT	TT	TT
snp15712-scaffold1652-223091	AA	AC	AC	CC	AC	CC	CC	CC	AC	AA	CC	CC	AC	AC	CC	AC	CC	CC	AA	AA	AC	AC	CC	CC	AC	CC	AC	AA	AA	AC	CC	CC	CC	CC	AC	AA	AC	AC	CC	AC	AC	CC	AC	AA	AA	CC	AC	CC	AC
snp15711-scaffold1652-176269	AA	AC	AC	AA	AC	AA	AA	AA	AA	AC	AA	AA	AA	AC	AA	AC	AA	CC	AC	AA	AA	AA	AA	AA	AC	AC	AC	CC	AA	AA	AA	AA	AC	AC	AA	AC	AC	AA	CC	CC	AC	AA	AA	AC	AC	AA	AA	AA	AA
snp15709-scaffold1652-107652	TG	TG	TT	TG	TG	TT	TT	TT	TG	TG	TT	TG	TT	TG	TG	TG	TT	TG	GG	TT	TG	TG	TT	TT	GG	TG	TG	GG	GG	TT	TG	GG	GG	GG	TG	GG	TG	TT	GG	GG	TG	TG	TG	TT	GG	TG	TG	TG	TG
snp15708-scaffold1652-60220	AG	GG	AG	AA	AG	AG	AA	GG	AG	GG	AG	AG	AA	AA	AA	AA	AA	AG	AG	GG	AG	AG	AA	AA	AG	AA	AG	AG	AA	AA	AA	AA	AG	AA	AA	AG	GG	AG	AA	AA	GG	GG	AG	AG	AA	AA	AA	AA	AG
snp15707-scaffold1652-21110	TC	CC	TC	CC	TT	TC	TC	CC	TT	TC	TC	CC	TC	TT	TC	TT	TC	TC	TC	TT	TC	CC	TC	CC	TT	TC	TT	TC	TT	TC	TC	TC	CC	TT	TC	TC	TT	TC	TT	TT	TC	TT	TT	TC	TT	TC	TC	TC	TT
snp52909-scaffold794-813793	TT	TG	TG	TG	GG	TG	TG	TT	GG	TT	TG	TG	TG	GG	TT	GG	GG	TT	TG	GG	GG	TT	GG	GG	GG	TG	GG	TG	TT	TT	TG	TG	GG	TG	GG	TG	TG	GG	TG	TT	TG	TT	TT	TG	GG	GG	TT	TT	TG
snp52908-scaffold794-782739	AG	GG	AG	GG	GG	GG	AG	GG	GG	GG	AG	AG	AG	AG	AG	GG	GG	AG	AG	AG	GG	AG	GG	GG	AG	AA	GG	AA	AA	GG	AG	GG	AG	GG	AG	AG	AG	GG	AA	AG	GG	AG	AA	AG	GG	GG	AG	AG	AG
snp52907-scaffold794-711886	AA	AG	AG	AG	GG	AG	AG	AA	GG	AA	AG	AA	AG	AG	GG	AG	AA	AG	GG	AA	AG	AG	AG	AA	AG	AG	AA	GG	AG	AA	AA	GG	AA	AG	AA	AG	AG	AA	AA	AA	AA	AA	AA	AA	AA	AG	AG	AG	AG
snp52906-scaffold794-670206	GG	AA	GG	AG	AG	AG	AG	GG	GG	AG	AG	AG	AA	AG	AA	AA	AG	AG	AA	AG	AG	AG	AG	GG	AA	AG	AG	AA	AG	AG	AG	AA	GG	AG	GG	GG	AG	AG	GG	GG	AG	AG	AG	AG	GG	GG	AG	AG	AG
snp52905-scaffold794-627528	TT	TT	TT	TC	TT	TT	TC	TT	TC	TT	TT	TC	TT	TT	TT	TT	TC	TT	TC	TC	TC	TC	TT	TT	TC	TC	TC	TC	TT	TT	TT	TT	TT	TC	TC	TC	TT	TC	TC	TT	TT	TT	TT	TC	TT	TC	TT	TT	TT
snp52904-scaffold794-559368	GG	GG	AA	AG	GG	GG	GG	AG	AG	GG	GG	AG	AG	GG	GG	AG	GG	GG	AG	AA	GG	AG	GG	GG	AG	AG	AA	GG	GG	AG	GG	AG	AG	GG	AA	AG	AG	AG	AA	GG	AG	GG	AG	AG	GG	AG	GG	GG	GG
snp52903-scaffold794-529736	AA	AG	GG	AG	AA	AA	AG	AA	AA	AG	GG	AA	AG	AG	AA	GG	GG	AA	AG	AG	AG	GG	AG	AA	GG	AG	GG	AG	AG	AG	GG	GG	GG	GG	AG	GG	AG	AG	AG	AA	GG	AG	AA	AG	GG	AG	GG	AG	AG
snp52902-scaffold794-491120	TT	TT	TT	TT	TT	TT	TT	TC	TC	TT	TT	TC	TC	TT	TC	TT	TT	TT	TC	TT	TC	TT	TT	TT	TT	TC	TT	TC	TC	TT	TT	TT	TT	TT	TT	TC	TC	TC	TT	TT	TT	TT	TT	TC	TC	TT	TT	TT	TT
snp52899-scaffold794-345235	TC	TC	CC	TC	TC	TC	TC	CC	CC	CC	CC	CC	TC	CC	TC	TT	TC	TC	TT	TC	CC	TC	TT	TT	CC	TC	CC	TC	TC	TC	TT	TC	CC	TC	TC	TC	TC	TC	CC	CC	TC	TC	TT	CC	TT	TC	CC	TT	TC
snp52898-scaffold794-315337	TC	CC	CC	CC	TC	TC	TC	CC	CC	CC	TC	CC	TC	CC	TC	TC	CC	CC	TT	CC	CC	CC	TC	CC	CC	TC	CC	TC	CC	TC	TC	CC	CC	TC	CC	CC	CC	CC	CC	CC	TC	TC	TC	CC	TC	CC	CC	TC	CC
snp52897-scaffold794-271993	AA	AA	AA	AA	AA	AA	AA	AG	AA	AA	AA	AA	AA	AG	AG	AA	AG	AA	AA	AA	GG	AG	AA	AA	AA	AA	AA	AG	AA	AA	AG	AA	AG	AA	AG	AA	AG	AG	AG	AA	AG	AG	AA	AG	GG	GG	AA	AA	AA
snp52896-scaffold794-239363	TC	CC	CC	CC	TC	TT	TC	TC	TC	CC	CC	CC	TC	TC	CC	TC	TC	TT	CC	CC	CC	CC	TC	CC	CC	CC	CC	TT	TC	TC	TT	TT	TC	TC	TC	TC	TC	TC	CC	TC	CC	TC	TT	CC	TC	TC	CC	CC	CC
snp52895-scaffold794-206143	TC	TC	CC	TC	CC	CC	CC	TC	TC	TC	TC	CC	CC	TC	TT	TC	CC	CC	TT	TC	TT	TC	TC	CC	TC	TC	TC	TC	CC	CC	TC	TC	TC	CC	TC	CC	CC	CC	TC	TC	TC	CC	CC	TC	CC	TT	CC	CC	CC
snp52894-scaffold794-159849	TG	TT	GG	TG	GG	GG	TG	TG	GG	TT	TG	GG	GG	TG	TT	TG	TG	TT	TT	TG	TT	TG	GG	GG	TG	TG	TG	TG	TG	TG	TG	TT	TG	TT	TT	TG	TG	TT	TG	TG	TG	GG	TG	TT	TT	TT	GG	TG	GG
snp52893-scaffold794-116924	AA	AG	AA	AA	AA	AA	AG	AA	AG	AG	AG	AA	AA	AG	AG	AG	AG	GG	AG	AG	AG	AA	AG	AA	AG	AG	AA	AG	AA	GG	AA	AG	AA	GG	AG	AG	AG	GG	AA	AG	AA	AA	AG	AG	GG	AA	AA	AG	AG
snp52892-scaffold794-54513	AA	AC	CC	AC	CC	CC	AC	AC	AC	AC	AC	CC	CC	AC	AA	AC	AC	AA	AC	AA	AA	AC	AA	AA	AC	AC	AC	AC	CC	CC	CC	AA	AC	AA	AA	AC	AC	AA	AC	AC	AC	AC	CC	AC	AA	AA	CC	AC	AC
snp52891-scaffold794-23037	AC	CC	AA	AC	AA	AC	AC	CC	AA	CC	AA	AA	AC	AC	CC	AA	AC	CC	AC	AC	CC	AC	CC	CC	CC	AC	AC	CC	AA	AA	AA	CC	AC	CC	CC	AC	CC	CC	AC	AC	CC	AC	AA	CC	CC	CC	AA	AC	CC
snp52334-scaffold778-553965	AG	GG	AA	AG	AG	AG	AA	GG	AG	GG	AG	AA	AG	AG	AG	AG	AA	AA	GG	AG	GG	AG	AA	AA	GG	AG	AG	AA	GG	AA	AA	AA	AA	AA	AA	AA	AA	AA	AG	AA	AG	AG	AA	GG	AA	AG	AG	AG	AA
snp52333-scaffold778-492006	GG	AG	AA	AA	AG	AA	AA	AA	AA	AG	AA	AA	AG	AG	AA	AG	AA	AG	AA	AA	AA	AA	AA	AA	AA	AA	AA	AA	AA	AA	AA	AG	GG	AG	AG	AG	AG	AA	AA	AG	AG	AG	GG	AA	AA	AA	AA	AG	AG
snp52332-scaffold778-459652	GG	AG	GG	AA	AG	AA	AA	AA	GG	GG	AG	GG	GG	AG	GG	AG	GG	GG	GG	AG	AG	AA	AG	AA	AG	GG	GG	AG	GG	AG	GG	AG	AG	AG	GG	GG	AG	GG	GG	AA	AG	AG	AG	GG	GG	GG	GG	AG	AG
snp52331-scaffold778-414241	TT	TT	TT	TT	TT	TT	TT	TT	TC	TT	TT	TC	TT	TT	TT	TT	CC	TC	TT	TC	TT	TT	TC	TT	TT	TT	CC	TC	TT	TT	TC	TT	TC	TC	TT	TT	TT	TC	TT	TT	TT	TT	TC	TT	CC	TC	TT	TT	TT
snp52330-scaffold778-361557	TC	TC	CC	TC	CC	TC	CC	TT	TT	TT	CC	TT	TC	TC	TC	TC	TC	TC	TT	TT	TT	TC	TC	CC	TC	TT	TC	CC	TT	TT	TT	TT	TC	TT	TT	TT	TC	TT	TT	TC	TC	TC	CC	TC	TT	TT	CC	TC	TC
snp52329-scaffold778-302412	TT	CC	CC	TT	CC	CC	CC	TC	TC	TC	TC	TT	TC	TT	TC	CC	TT	TC	CC	TT	CC	TC	TC	TT	CC	CC	TC	TC	CC	TC	TC	CC	CC	CC	TC	CC	TC	CC	TC	TT	TC	TC	TC	TC	TC	TT	TT	TT	TC
snp52326-scaffold778-163756	TG	TG	TG	GG	TG	TT	TT	TG	GG	GG	TG	GG	TG	GG	TG	TT	TG	TG	TG	TG	TG	TG	TG	GG	TG	GG	TG	TG	TG	TG	TG	TG	TG	TT	TT	TT	TG	TG	GG	TT	TG	TG	TG	GG	TG	TG	TG	GG	TT
snp52325-scaffold778-134244	AG	AA	AA	GG	GG	AG	GG	AG	GG	AA	AG	GG	GG	AG	GG	GG	GG	AG	GG	GG	GG	GG	AG	GG	AG	GG	AG	AG	AG	AG	AA	AG	AG	AA	GG	GG	AG	AG	AG	AG	AG	AG	AG	AG	AG	GG	GG	GG	AG
snp52324-scaffold778-80952	GG	AG	AG	AG	AG	GG	GG	AG	AA	AG	GG	AA	AG	AG	GG	GG	AG	AA	AG	AG	AG	GG	AG	AA	AG	AA	AG	AG	AG	AA	GG	AA	AA	GG	AG	GG	AA	AG	AA	GG	AG	AA	AG	AA	AG	AG	GG	AA	GG
snp52323-scaffold778-51618	AA	AG	AG	AG	AG	AG	AA	GG	GG	AA	AG	GG	AG	AG	AA	AG	AG	AG	AG	GG	AG	AA	AG	GG	GG	GG	GG	AA	AG	GG	AG	AG	AG	GG	AG	AA	AG	GG	AG	AG	AG	AG	GG	AG	GG	AA	AA	GG	GG
snp43727-scaffold586-1168057	AC	AA	AA	AA	AC	AC	AC	AA	AA	AA	AC	AA	AA	AC	CC	AC	AA	AA	AC	AA	AA	AA	AA	AA	AA	AA	AA	AA	AA	AA	AA	AA	AA	AA	AA	AC	AA	AA	AA	AA	AC	AA	AA	AA	AA	AA	AC	AA	AA
snp43726-scaffold586-1122183	AA	GG	GG	AG	AG	AA	AA	AG	GG	AG	AG	AA	AG	AA	AA	AA	AG	AG	GG	AG	GG	GG	AA	AA	GG	AG	GG	GG	AG	GG	GG	AG	AG	GG	AG	AG	AA	GG	GG	GG	AA	AG	GG	AG	AG	GG	AG	GG	GG
snp43725-scaffold586-1088313	TT	TT	TT	TC	TT	TT	TT	TT	TT	TT	TC	TT	TT	TT	TT	TC	TT	TT	TT	TT	TC	TT	TC	CC	TT	TT	TT	TC	TC	TT	TC	TC	TC	TT	TT	TT	TC	TT	TT	TT	TT	TC	CC	TT	TT	TC	TC	CC	TC
snp43724-scaffold586-1035538	TC	TT	TC	TC	TT	TT	TT	TC	TC	TT	TT	TC	TC	CC	TC	TT	TC	TC	CC	TC	CC	TC	CC	CC	CC	TC	TC	CC	TT	TC	CC	TC	CC	CC	CC	TC	TC	TC	TC	TT	TC	TC	TC	TC	TC	CC	CC	CC	TC
snp43723-scaffold586-1001715	TC	TT	TC	TT	TT	TT	TT	TT	TT	TT	TT	TT	TT	TC	TC	TT	TC	TT	TT	TT	TT	TC	TT	TT	TC	TT	TT	TT	TT	TT	CC	TC	TC	TC	TT	TT	TT	TT	TC	TT	TT	TT	TT	TT	TT	TT	TT	TC	TT
snp43722-scaffold586-947545	GG	AA	AG	AG	AA	AA	AA	AA	GG	AG	AG	AA	AG	AG	AG	AA	AG	AG	AG	AG	AG	GG	AG	AA	GG	AA	AG	AG	AG	AG	AG	AG	AG	AG	GG	AG	AA	AG	AG	AG	AA	AA	AA	AG	AG	AG	AG	AG	AG
snp43720-scaffold586-861870	AC	AC	AC	AA	AA	AA	AA	AA	AA	AC	AC	AA	AA	AC	AC	AA	AC	AA	AA	AA	AA	AA	AA	AA	CC	AC	AA	AA	AC	AA	AA	AA	AC	AA	AA	AA	AA	AA	AC	AA	AA	AA	AA	AC	AA	AA	AA	AC	AA
snp43719-scaffold586-823691	AG	AG	AG	GG	GG	AG	GG	AG	AG	AG	AG	GG	AG	AG	AG	GG	AG	AG	AG	AG	AG	GG	AG	GG	AA	AA	AG	AG	AG	AG	AA	GG	AG	AG	AG	AG	AG	AG	AG	AG	GG	AG	GG	AA	AG	AG	AG	AG	AG
snp43718-scaffold586-770338	GG	TT	TT	TT	TG	TT	TT	TG	TT	TG	TT	TT	GG	TT	TG	GG	GG	GG	TG	TG	TT	TT	TT	TT	TT	GG	GG	TT	TG	TT	TG	TT	TT	TG	TT	TT	TT	TT	TG	TT	TT	TT	TG	TG	TT	TT	TT	TT	TG
snp43716-scaffold586-710210	CC	TC	TT	TT	CC	CC	CC	CC	CC	CC	TC	TC	CC	TC	TC	CC	TC	CC	TC	TC	TT	TT	TT	TT	TT	CC	CC	TT	TC	TT	TC	TC	TT	TC	CC	TT	TT	TC	TC	TC	TC	TT	TT	CC	CC	TC	TT	TT	CC
snp43715-scaffold586-670504	CC	TT	TT	TC	TT	TT	TC	TC	TC	TC	TC	TT	TC	TC	CC	TC	CC	TC	TT	TC	TC	TC	CC	CC	CC	TC	CC	CC	TT	TT	TC	TC	CC	TC	CC	TC	TC	TT	CC	TC	TT	TT	TC	TC	TC	CC	CC	TC	TT
snp43714-scaffold586-641810	AC	CC	CC	CC	CC	CC	CC	CC	CC	AC	AC	CC	CC	AC	CC	AC	AC	CC	AC	AA	CC	CC	CC	CC	AC	CC	AC	AA	CC	CC	CC	AA	AC	CC	AA	CC	CC	AC	CC	CC	CC	CC	CC	CC	AC	AC	CC	CC	CC
snp43713-scaffold586-604117	AC	AC	AC	AC	CC	AC	AC	AC	CC	CC	AC	AC	AA	AC	CC	CC	AA	AC	CC	CC	AC	AC	AC	CC	CC	AC	AC	AC	AA	AC	CC	AC	CC	CC	AC	AC	AC	CC	AC	AC	AA	AC	AC	AC	CC	AC	CC	AC	AC
snp43712-scaffold586-532751	AC	AC	AC	AC	CC	CC	CC	AC	AC	AA	AC	CC	CC	AC	CC	AC	AC	AC	AC	AA	CC	CC	AC	AA	AC	CC	AC	AC	CC	CC	CC	AA	AC	AC	AC	CC	AC	AA	CC	CC	CC	AC	AA	AC	AA	AC	CC	AC	AA
snp43710-scaffold586-469331	TC	TC	TT	TC	TT	TT	TT	TC	TC	CC	TC	TT	TT	TC	TC	TC	TC	TC	TT	CC	TT	TT	TC	CC	TC	TT	TC	TT	TT	TT	TT	CC	CC	TC	TC	TT	CC	TC	TT	TT	TC	CC	CC	TC	CC	CC	TC	CC	CC
snp43708-scaffold586-336904	TG	TG	GG	GG	GG	TG	GG	TG	GG	GG	GG	TG	GG	GG	TG	GG	GG	TG	GG	GG	GG	TG	GG	GG	GG	TG	GG	TG	GG	TG	TG	GG	TG	GG	GG	GG	TG	GG	TG	TT	GG	TG	GG	GG	GG	GG	GG	GG	GG
snp43707-scaffold586-285121	AA	AA	AG	GG	AG	AA	AA	AG	AA	AA	AG	AG	AG	GG	AA	AA	AG	AG	AA	AA	AG	AG	AG	GG	AG	AA	AA	AG	AG	AG	AA	AA	AG	AG	GG	GG	GG	AA	GG	AA	GG	GG	GG	AG	AA	AG	AG	AG	AA
snp43705-scaffold586-219038	AA	AA	AA	AA	AA	AC	AA	AC	AC	AA	AA	AC	AA	AA	AA	AA	AC	AC	AA	AC	AC	AC	AA	AA	AA	AC	AA	AC	AA	AC	CC	AA	AA	AA	AA	AA	AA	AA	AC	CC	AA	AA	AA	AA	AA	AA	AA	AC	AA
snp43704-scaffold586-152386	AA	AA	AA	AA	AA	AA	AG	AA	AA	AA	AA	GG	AA	AA	AA	AA	AA	AA	AA	AA	AG	AA	AG	AA	AG	AA	AA	AA	AA	AA	AA	AA	AG	AA	AA	AG	AG	AA	AG	AA	AG	AA	AA	AA	AA	AA	AG	AA	AA
snp43703-scaffold586-87155	TC	TT	TC	TC	CC	TC	TC	TT	CC	TC	TC	TT	CC	TT	CC	CC	TC	TT	TC	TC	TT	CC	TT	TT	TT	TC	TT	TC	TT	TT	TT	TT	TC	TC	TT	TT	TT	CC	TT	TT	TC	TT	TC	TT	TC	TT	TT	TT	TC
snp43702-scaffold586-48283	TT	TG	TG	TT	TG	TG	TG	TT	TG	TG	TT	TT	TT	TG	TT	TT	TT	TT	GG	TT	TT	TT	TT	TT	TG	TT	TG	TT	GG	TG	TG	TT	TT	TT	GG	TT	GG	TT	TG	TG	TT	TG	TT	TG	TT	TG	TT	TT	TT
snp43701-scaffold586-4105	TT	TC	TC	TT	TT	TT	TT	TT	TC	TT	TC	CC	CC	TT	TC	CC	TT	TT	CC	TT	CC	TC	TT	TT	TT	TT	CC	TT	TT	TT	TC	TC	TC	CC	TT	TC	TT	CC	TT	TT	TT	TT	TC	TT	TC	TT	TT	TT	TT
snp39621-scaffold504-1771923	AG	AG	AG	AA	AA	AG	AA	AG	AG	AA	GG	AG	AA	AG	AA	AG	GG	AA	GG	AA	AA	AA	AA	AA	AG	AG	GG	AA	AG	AA	AA	AG	GG	AG	AG	GG	AG	AG	AG	AG	AA	AG	AG	AG	GG	GG	GG	AG	AG
snp39623-scaffold504-1844040	GG	AG	GG	AA	AA	AA	AG	AA	AG	GG	AA	AA	AG	AG	AG	AA	AG	AA	AG	AG	AA	AA	AG	AA	AG	AG	GG	AA	AG	AA	GG	GG	AG	AG	AG	AG	GG	GG	AA	GG	AA	AG	AG	AG	AA	AG	AG	AA	AA
snp39624-scaffold504-1878205	TT	CC	TT	CC	TC	TT	TT	TT	TT	TC	TT	CC	TT	TT	TT	TT	TT	TC	TT	TC	CC	TC	CC	CC	TT	TT	TT	CC	CC	TT	CC	TC	TC	TT	TC	TT	TC	TC	TT	TT	TT	TT	TT	TC	TT	TT	TT	TC	TC
snp39625-scaffold504-1910358	GG	AA	AA	AA	AA	AA	AG	AA	AG	AG	AA	AA	AG	AG	AG	AA	GG	AG	AG	AA	AA	AA	AA	AA	AG	GG	GG	AA	AA	AA	AG	AG	AA	AG	AA	AG	AG	AG	AG	AG	GG	AG	AG	AG	AA	AA	AA	AG	GG
snp39626-scaffold504-1940361	AA	CC	AC	CC	CC	CC	CC	AC	AC	AC	CC	AC	AC	AC	CC	AC	AC	AC	CC	CC	AC	AC	CC	CC	AC	CC	AC	AC	CC	CC	AC	AC	AC	AC	AC	CC	AC	AA	AC	CC	AA	AA	AC	AC	CC	AC	AC	CC	CC
snp39628-scaffold504-2044373	TT	TT	TT	TT	TT	TT	TT	TT	TT	TT	TG	TT	TT	TT	TT	TT	TT	TT	TT	TT	TT	TT	TT	TT	TG	TT	TT	TT	TG	TT	TG	TT	TT	TT	TG	TT	TT	TT	TT	TT	TG	TT	TT	TT	TT	TG	TT	TT	TG
snp39629-scaffold504-2121833	TT	TT	TC	TC	TT	TT	TT	TT	TC	TT	TC	TT	TC	TT	TC	TT	TC	CC	TT	TT	TT	TT	TC	CC	TC	TC	TC	TC	CC	TC	TC	TC	TC	TC	CC	TT	TC	CC	TT	TC	TC	CC	TC	CC	TC	TC	TC	TT	CC
snp39630-scaffold504-2158239	CC	CC	TT	TT	TC	TC	CC	TT	TC	CC	TT	TC	TC	TT	TT	TT	TC	TT	TC	TC	CC	TT	TC	TT	TT	TC	TC	TT	TT	TT	TC	TT	TT	TC	TT	TC	TT	TT	TC	TC	TT	TT	TT	TT	TC	TT	TT	CC	TT
snp39631-scaffold504-2206496	TT	TT	GG	GG	TG	TT	TG	TG	TG	TT	TT	TG	GG	GG	GG	TG	TG	GG	TG	TG	TT	GG	GG	GG	GG	TT	TG	TG	TG	GG	TT	TG	GG	TG	TT	TT	GG	GG	TG	TG	GG	GG	TG	TG	TG	TG	TG	TT	TG
snp39632-scaffold504-2263926	CC	CC	CC	CC	AC	CC	CC	CC	CC	CC	AA	AA	CC	AC	AC	AC	AC	CC	AC	CC	CC	AC	CC	CC	AC	CC	CC	AC	CC	CC	CC	AC	AC	CC	AC	AC	AC	AC	CC	AC	CC	CC	AC	AC	CC	AC	AC	CC	AC
snp39633-scaffold504-2315729	CC	CC	CC	CC	TC	CC	CC	CC	CC	CC	TC	TC	CC	CC	TC	TC	TC	CC	TC	TT	TC	CC	CC	CC	TC	CC	TC	CC	TC	CC	TC	CC	TC	CC	TC	CC	TC	TT	CC	TC	TC	CC	CC	TC	CC	TC	CC	CC	CC
snp39634-scaffold504-2348770	GG	AG	GG	GG	GG	GG	GG	GG	GG	AG	GG	GG	GG	GG	GG	GG	GG	GG	GG	GG	GG	GG	GG	GG	GG	GG	GG	GG	GG	GG	GG	GG	GG	GG	GG	AG	GG	GG	GG	AG	AG	GG	GG	GG	GG	GG	GG	GG	GG
snp39637-scaffold504-2500434	TC	TC	TC	TT	CC	TC	CC	TT	TT	CC	TC	TT	TC	TC	TC	TT	CC	TT	TC	TC	TC	TT	TT	TT	TC	TC	TT	CC	CC	CC	CC	TC	CC	CC	CC	CC	TC	TT	CC	TC	TC	TT	TT	CC	TC	CC	TT	TC	TC
snp39638-scaffold504-2577242	TT	TT	TT	TG	TT	TT	TG	TT	TT	TT	TT	TG	TT	TT	TT	TT	TT	TT	TG	TT	TT	GG	TT	TT	TG	TT	TG	TG	TG	TG	TT	TT	TG	TG	TG	TT	TT	TG	TT	TT	TG	TG	TG	TT	TT	TT	TG	TG	TG
snp39639-scaffold504-2640144	AG	AG	AG	AG	AA	AA	AG	AG	AG	AG	AA	AA	GG	AG	AG	AG	AG	GG	AG	AA	AA	AA	AG	GG	AG	AG	AG	AG	AG	GG	GG	GG	AG	AA	AG	GG	AG	AG	AG	AA	AG	AG	AG	AG	AG	AG	GG	AG	AG
snp39640-scaffold504-2674710	AG	GG	GG	GG	GG	GG	GG	GG	GG	GG	AG	GG	GG	GG	GG	AG	GG	GG	GG	GG	GG	GG	AG	GG	GG	GG	GG	GG	GG	GG	GG	GG	GG	GG	AG	AG	GG	GG	GG	GG	GG	GG	GG	AG	GG	GG	GG	AG	GG
snp39641-scaffold504-2719303	AA	AC	AC	AA	AC	CC	AC	AC	AA	AC	AC	AA	AA	AC	AA	AA	AA	AC	AA	AC	AC	AA	AC	AA	AA	AC	AA	AA	AA	AA	AC	AC	AC	AA	AA	CC	AA	AC	AC	AA	AA	AA	AA	AA	AA	AC	AA	AA	AA
snp39642-scaffold504-2756179	GG	AG	AG	AG	GG	GG	GG	GG	GG	AG	AG	GG	GG	AG	AA	AG	GG	GG	GG	AG	AG	AG	AG	GG	GG	GG	AG	AG	AG	GG	GG	AG	GG	AG	AG	GG	GG	GG	AA	GG	GG	AG	AA	AG	GG	AG	AA	AG	AG
snp39643-scaffold504-2788616	TG	GG	GG	TG	GG	TG	TG	TT	TG	GG	TG	TT	TG	GG	TG	GG	GG	TT	TG	TG	TT	TG	TG	TT	TG	TT	TG	TT	GG	TG	TG	GG	TG	TG	GG	GG	TT	TT	GG	GG	TG	TG	GG	GG	GG	TG	TG	TG	TG
snp39644-scaffold504-2843329	TT	TC	TT	TT	TT	TT	TT	TT	TC	TC	TC	TT	TT	TT	CC	TC	TC	TC	TT	TC	TC	TT	TT	TT	TT	TT	TT	TT	TT	TT	TC	TC	TT	TC	TT	TT	TC	TC	CC	TT	TC	TT	TT	TT	TC	TC	TC	TT	TT
snp39645-scaffold504-2872191	TC	CC	TC	TC	TC	TC	TC	TC	TC	TC	CC	CC	CC	TC	TC	CC	CC	CC	CC	CC	CC	TC	CC	CC	CC	CC	CC	TC	TC	CC	TC	TC	TC	TT	TC	CC	TC	TC	TC	TC	CC	TT	TC	TC	CC	CC	TC	TC	TT
snp39646-scaffold504-2912871	AG	GG	AA	AG	AG	AG	AG	AG	AG	AG	GG	GG	GG	AG	AA	AG	GG	AG	GG	AG	GG	AG	GG	GG	AG	AG	AG	AA	AA	GG	AG	GG	AG	AG	AA	AG	AG	AG	AG	AA	AG	AA	AG	AA	AG	AG	AG	AG	AA
snp39649-scaffold504-3043211	AG	AG	AG	AA	GG	GG	GG	GG	AG	AA	GG	AG	AG	GG	AG	AG	AG	AG	GG	AG	AG	AG	AG	AA	GG	AG	GG	AA	AA	GG	GG	AG	GG	AG	AA	GG	AG	GG	AG	AG	GG	AG	GG	AA	AG	AG	GG	AA	GG
snp39650-scaffold504-3078592	AA	GG	AG	AG	AG	AG	AA	AG	AG	AG	GG	GG	GG	AA	GG	GG	AG	AG	AG	AG	AG	GG	AG	AA	AG	GG	AA	AG	GG	GG	AG	GG	AG	AG	GG	AA	AG	AA	AG	GG	AG	AG	AG	AG	AG	AG	AG	GG	AA
snp39651-scaffold504-3119630	AA	AG	AG	AA	GG	GG	GG	AG	AA	AA	AA	AG	AG	AA	AG	AA	AG	AG	AG	AA	AG	AA	AA	AA	AA	AA	AG	AA	AA	AG	AG	AA	AG	GG	AA	AG	AA	AG	AA	AG	AA	AA	AG	AG	AG	AA	AA	AA	AA
snp39652-scaffold504-3172647	AG	AA	AA	AG	GG	AG	GG	AG	AA	AA	GG	AA	AA	AA	AA	AA	AG	AA	GG	AG	AA	AA	AG	GG	AG	AA	AA	AA	AG	GG	AA	AA	GG	AG	AG	AA	AA	AG	AG	AG	AA	AA	AG	AG	AG	AG	AG	AA	AG
snp39653-scaffold504-3216946	CC	CC	TC	CC	CC	TC	CC	TC	CC	CC	TC	CC	CC	TC	TC	CC	CC	TC	TC	CC	CC	CC	CC	CC	CC	TC	CC	CC	CC	CC	TC	TC	CC	CC	CC	CC	TC	TC	CC	TC	CC	CC	CC	TT	TC	TC	CC	TC	TC
snp39654-scaffold504-3267407	AA	AG	AA	AA	AA	AA	AA	AA	AG	AG	AA	AA	AA	AG	AA	AA	AA	AA	AA	AG	AA	AA	AA	AA	AA	AA	AA	AA	AA	AA	AA	AG	AA	AA	AA	AA	AA	AA	AA	AA	AA	AA	AA	AA	AA	AA	AA	AA	AA
snp39655-scaffold504-3325828	AA	AA	GG	AG	GG	AG	AG	AA	GG	AG	AA	AA	AG	AG	AG	AG	AA	AG	AG	AA	AG	AA	GG	GG	GG	GG	AA	AG	AG	GG	AA	GG	GG	GG	AA	AA	AG	AG	AG	AA	AG	AG	GG	GG	AG	AG	AA	GG	AA
snp39656-scaffold504-3376241	AG	AG	AG	AG	AA	AG	AA	GG	GG	GG	AG	AA	AA	AA	AG	AG	AG	GG	AA	AA	AG	AG	AG	AA	AA	AA	GG	AG	GG	AG	AG	GG	GG	AG	AA	AG	AA	GG	AG	AG	AA	AA	AG	AG	AA	AA	AG	AG	AG
snp39657-scaffold504-3420875	GG	GG	AA	GG	GG	AG	AG	AA	GG	AG	AG	AG	GG	AG	AA	AG	GG	GG	AG	AG	AG	GG	GG	GG	GG	AA	GG	GG	GG	AG	AG	AG	AG	AG	AA	GG	GG	GG	AG	AG	GG	GG	AG	AG	AG	AA	AG	GG	AG
snp39658-scaffold504-3464237	CC	TT	TC	TC	TC	TC	CC	TC	TT	TT	TC	TC	TC	TC	TC	CC	TC	CC	TC	CC	CC	TT	TC	CC	TC	CC	TT	TC	TC	CC	TC	TC	CC	TC	TC	TT	TC	TT	TC	TC	CC	TC	TC	TT	CC	CC	TC	TC	CC
snp39659-scaffold504-3518494	AA	AA	AG	AA	AA	AA	AA	AA	AA	AG	AA	AA	AA	AA	GG	AG	AG	AG	AA	AA	AA	AA	AA	AA	AA	AA	AA	AG	AA	AA	AG	AG	AA	AA	AG	AA	AA	AA	AG	AA	AA	AA	AA	AA	AA	AA	AA	AA	AG
snp39661-scaffold504-3609661	TC	TC	TC	TC	CC	CC	TC	CC	TC	TC	TC	TC	CC	TT	CC	CC	CC	TT	CC	TC	TC	TT	CC	CC	TC	TC	TC	TC	TT	TC	TT	CC	CC	TT	CC	CC	TT	TC	TC	CC	TC	TC	TC	CC	CC	CC	TC	CC	TT
snp39662-scaffold504-3641781	GG	AG	AG	AG	GG	GG	AG	GG	GG	AG	GG	AG	AG	AG	GG	GG	GG	AG	AA	AG	GG	AG	GG	GG	AG	AA	GG	AG	GG	GG	GG	GG	GG	GG	GG	GG	GG	GG	GG	GG	AG	GG	GG	GG	GG	AG	GG	AG	GG
snp33078-scaffold385-4043804	GG	GG	TG	GG	GG	GG	GG	GG	TG	GG	GG	GG	TG	GG	GG	TG	GG	GG	GG	TG	GG	GG	TG	GG	GG	GG	TG	TG	TG	TG	TG	GG	TG	TG	TG	GG	TG	GG	GG	TG	TG	TG	GG	GG	TG	TT	TG	GG	GG
snp33077-scaffold385-4013593	AC	AC	AC	CC	CC	AC	CC	AA	AA	AC	AA	AA	AC	AC	AA	AA	AA	AA	AA	AA	AA	AC	AC	CC	AA	CC	AA	AA	AA	AC	AC	AC	AA	AA	AA	AC	AC	AA	AC	AC	AA	AC	CC	AA	AA	AA	AC	AC	AA
snp33076-scaffold385-3980795	TC	TT	TC	CC	CC	CC	CC	CC	TC	TC	CC	TT	CC	CC	CC	TT	CC	TT	TC	TC	CC	TC	TC	CC	TC	CC	TC	TC	CC	TC	TC	CC	CC	TC	TC	CC	CC	TT	TC	TC	TC	CC	CC	CC	CC	TT	TC	TC	TT
snp33075-scaffold385-3935256	TT	TC	CC	CC	CC	CC	CC	TC	CC	TC	CC	CC	TC	CC	TC	TC	CC	CC	CC	TC	CC	CC	CC	CC	TC	CC	CC	CC	TT	CC	CC	TC	TT	CC	TT	CC	CC	TC	CC	CC	TC	CC	CC	CC	CC	TC	CC	CC	CC
snp33074-scaffold385-3890610	CC	CC	TC	CC	CC	CC	CC	TC	TC	TC	CC	TC	TC	CC	TT	TC	TC	CC	CC	TC	CC	CC	CC	CC	TC	TC	TC	CC	TT	CC	CC	TT	TC	TC	TT	CC	TC	TC	CC	TC	CC	CC	CC	CC	CC	TC	CC	CC	CC
snp33073-scaffold385-3846794	GG	AG	AG	AG	AG	AA	AG	AG	AG	AA	AG	GG	GG	AG	GG	AG	GG	AG	AG	AG	AG	GG	AA	AA	AG	GG	AG	AG	GG	AG	AG	AG	GG	AA	GG	AG	AG	GG	GG	AG	GG	AA	AG	GG	AG	AG	AA	AG	AA
snp33072-scaffold385-3816865	GG	GG	GG	GG	GG	GG	GG	GG	GG	GG	GG	AG	GG	GG	GG	GG	GG	GG	GG	GG	GG	AG	GG	GG	GG	GG	GG	GG	GG	GG	GG	GG	GG	GG	GG	GG	GG	GG	AG	GG	GG	GG	GG	GG	GG	GG	GG	GG	GG
snp33071-scaffold385-3762207	TC	TC	TT	TC	TC	TC	TC	TC	TC	TT	TC	TT	TC	TT	CC	TT	TC	TT	TT	CC	TC	TT	TC	CC	TT	TT	TT	CC	TC	TT	TT	TT	TC	TT	CC	CC	TC	TC	TC	TC	TT	TT	TT	TT	TC	CC	TC	TT	TT
snp33068-scaffold385-3605750	CC	CC	AA	CC	AC	CC	CC	CC	AC	CC	CC	CC	CC	CC	CC	AC	CC	AC	CC	CC	CC	CC	CC	CC	AC	AC	CC	CC	AA	CC	AC	AC	AC	CC	CC	AC	CC	CC	CC	CC	CC	AC	AC	AA	CC	CC	CC	AA	AC
snp33067-scaffold385-3574382	AA	AA	AA	AA	AC	AA	AA	AA	AA	AA	AC	AA	AA	AC	AC	AA	AC	AA	AA	AA	AA	AA	AA	AA	AC	CC	AA	AA	AC	AA	CC	AC	AC	AA	AA	AA	AA	AA	AA	AC	AA	AC	AC	AC	AC	AA	AA	AC	AC
snp33066-scaffold385-3514574	AG	GG	GG	AG	AG	GG	AG	AG	AG	GG	AG	AG	AG	AA	GG	GG	AG	AG	AG	GG	AA	AA	AG	GG	AG	AA	AG	AA	GG	AG	AG	AG	AG	GG	AG	AG	GG	AA	AG	AG	AA	GG	GG	AG	AA	GG	GG	GG	AG
snp33064-scaffold385-3436013	AG	GG	GG	GG	GG	AG	GG	AA	AG	AG	GG	AG	GG	GG	GG	AG	GG	AG	GG	GG	GG	AG	GG	GG	AG	GG	AG	GG	GG	AG	AG	GG	GG	GG	AG	GG	GG	GG	AG	GG	GG	GG	GG	GG	AG	GG	AG	AG	AG
snp33063-scaffold385-3390994	AA	AA	AA	AA	AG	AA	AA	AA	AA	AA	AA	AG	AA	AA	AA	AA	AA	AG	AA	AA	AA	AA	AA	AA	AG	AA	AG	AG	AA	AA	AA	AA	AG	AA	AA	AA	AA	AA	AA	AG	AA	AA	AA	AA	AA	AA	AA	AA	AA
snp33062-scaffold385-3337638	CC	CC	CC	CC	CC	CC	CC	CC	TC	TC	TC	TC	TC	CC	CC	CC	CC	CC	CC	CC	TC	CC	CC	CC	TC	CC	TC	TC	CC	CC	CC	CC	CC	CC	CC	CC	CC	CC	TT	CC	TC	CC	CC	CC	CC	CC	CC	CC	CC
snp33061-scaffold385-3285980	AA	AA	AA	AG	AA	AA	AA	AA	AA	AG	AA	AG	AA	AA	GG	GG	AA	AA	AG	AA	AG	AG	AG	GG	AA	AA	AA	AG	AG	AA	AG	AA	GG	AA	AG	AG	AA	AG	AG	AG	AA	AA	AA	AG	AG	AA	AG	AA	AA
snp33060-scaffold385-3247573	GG	GG	TG	TG	TT	TG	TG	GG	GG	TG	TG	TG	TG	TT	GG	TT	TG	GG	TT	TT	TG	TT	TG	GG	GG	TT	GG	TG	TG	GG	TG	TG	TG	TG	TG	TT	TG	GG	TG	TG	GG	TG	TT	TG	TT	GG	GG	GG	TG
snp33058-scaffold385-3171682	GG	GG	GG	GG	GG	GG	GG	GG	GG	GG	GG	GG	GG	GG	GG	GG	GG	GG	GG	GG	AG	GG	GG	GG	GG	GG	GG	GG	GG	GG	GG	GG	GG	GG	AG	GG	GG	GG	AG	GG	GG	GG	GG	GG	AG	AG	AG	GG	AG
snp33057-scaffold385-3137504	TC	TT	TC	TT	TT	TC	TC	TC	TT	TC	TC	TT	TC	CC	TT	TT	TC	TT	TT	TT	TC	TT	TC	TT	TT	TT	TC	TT	TC	TC	TC	TT	TC	TT	TC	CC	TC	TT	TT	CC	TT	TC	TT	TC	TT	CC	TC	TT	TT
snp33055-scaffold385-3035058	CC	CC	CC	CC	CC	CC	CC	CC	CC	CC	CC	TC	TC	CC	CC	CC	CC	CC	CC	CC	CC	CC	CC	CC	TC	CC	CC	TC	CC	CC	CC	CC	CC	CC	TC	CC	CC	CC	CC	CC	CC	CC	CC	TC	CC	TC	CC	CC	CC
snp33054-scaffold385-2980717	AG	AG	AG	GG	AG	AG	AG	GG	AA	GG	AA	GG	AG	AG	AG	AG	AA	AG	GG	AG	GG	GG	GG	GG	AG	AG	GG	GG	AA	GG	GG	AA	AG	AG	AG	AG	AG	AG	GG	AG	GG	AG	GG	GG	AG	AA	AG	GG	AG
snp33053-scaffold385-2929464	AG	AG	AA	GG	AG	AA	AG	AA	GG	AG	AG	GG	GG	AG	AA	AG	AA	AG	AG	AG	AG	GG	AG	GG	GG	AG	AG	AA	AG	AG	AA	AG	AA	AG	GG	AG	AG	AG	AG	GG	AA	GG	AG	AA	AG	AG	AG	AA	GG
snp33052-scaffold385-2863452	GG	GG	GG	GG	GG	AG	AG	GG	AG	AG	AG	GG	AG	GG	AG	GG	GG	GG	AG	GG	AG	GG	GG	GG	AG	AG	AG	GG	GG	AG	AG	GG	AA	GG	AG	GG	GG	AG	AG	AA	AG	GG	GG	GG	GG	AG	AG	AG	AG
snp33051-scaffold385-2829526	TT	TT	TT	TC	TT	TT	TT	TT	TC	TC	TT	TT	TT	TT	TT	TT	TT	TC	TT	TT	TC	TC	TT	TT	TT	TT	TT	TT	TC	TC	TT	TC	TT	TT	TC	TC	TT	CC	TT	TC	TT	TT	TC	TC	TC	CC	TT	TT	CC
snp33050-scaffold385-2788294	TT	TT	TT	TC	TC	CC	TC	TC	TC	TC	TT	TT	TT	TC	TC	TT	TT	TT	CC	TT	TT	TC	TC	TT	TC	TC	TT	TC	TT	TT	TC	TT	CC	TT	TC	TC	TT	CC	CC	TC	CC	TT	TT	TT	TC	TC	TC	TC	CC
snp33049-scaffold385-2715801	CC	TT	TT	TT	TC	TC	TC	TT	TC	TT	TT	TT	TC	TT	TC	TC	CC	TT	TT	TT	TC	TT	TT	TT	TC	TC	TC	TC	TT	CC	TC	TC	CC	TC	TC	TC	TT	TT	TC	TC	TC	TC	TC	TC	TT	TC	CC	TT	TC
snp33048-scaffold385-2683606	TT	TT	TC	TT	TC	TC	CC	TT	TT	TT	TT	TT	TC	TT	TT	TC	TT	TT	TT	TC	TT	TT	TC	TT	TC	TC	TC	CC	TT	TT	TC	TT	TT	TT	TT	TT	TT	TT	TC	TT	TC	TT	TC	TT	TT	TT	TC	TC	TC
snp33047-scaffold385-2653913	TC	TT	TT	TT	TT	TC	TC	TT	TT	TC	TT	TC	TC	CC	TC	TT	TT	TC	TC	TT	TT	TT	TT	TT	TT	TT	CC	CC	TT	TT	TT	TC	TC	CC	TT	TC	TT	TC	TT	TT	CC	TT	TT	TC	TT	TT	CC	TT	CC
snp33046-scaffold385-2596339	AG	GG	GG	GG	AG	AG	AA	GG	GG	AG	GG	GG	AG	GG	GG	GG	GG	AG	AG	GG	GG	GG	GG	GG	GG	GG	AG	AA	GG	GG	GG	GG	AG	AG	GG	GG	GG	AG	AG	GG	AA	GG	GG	GG	GG	GG	AG	GG	GG
snp33045-scaffold385-2557767	AG	AG	AG	GG	AG	GG	GG	AG	AG	AA	AA	AA	AA	AG	AG	AA	AG	GG	AA	AA	AG	AG	AG	GG	AG	AG	AG	AA	AG	AG	AG	AG	GG	AG	AA	AG	AA	AA	AG	AA	AA	AG	GG	AA	AG	AA	AA	AA	AG
snp33044-scaffold385-2524409	NA	TT	CC	TC	TC	CC	TC	TC	TC	TC	CC	TT	NA	TT	TT	TC	TC	TC	TC	TT	TC	TT	CC	CC	TC	TT	TC	NA	TC	CC	CC	TC	TC	TC	TC	CC	CC	TC	CC	TC	CC	CC	CC	TC	TC	CC	CC	TC	CC
snp33043-scaffold385-2492405	GG	GG	AG	AG	GG	GG	GG	GG	GG	GG	GG	AG	AG	GG	GG	AG	GG	AG	GG	GG	GG	GG	AG	AG	GG	AA	AG	AA	GG	GG	GG	AG	GG	AA	GG	AG	GG	AG	GG	AG	GG	AG	AG	GG	AG	AG	AG	GG	AA
snp33041-scaffold385-2404018	TT	TC	TC	CC	CC	TC	CC	TT	TC	TC	CC	TC	TT	CC	TC	TC	CC	CC	TC	TT	TC	TC	CC	TC	TC	TC	TC	TC	CC	CC	CC	TC	TC	TC	TC	TC	CC	TC	CC	TC	TC	CC	CC	TT	TT	CC	TT	TC	TC
snp33040-scaffold385-2335537	TC	CC	CC	CC	TC	CC	TC	CC	TC	CC	TC	TC	CC	TC	TC	TC	TC	TC	TC	CC	CC	CC	CC	CC	CC	CC	CC	CC	TT	CC	TC	CC	TT	CC	CC	TC	TT	TC	TC	CC	CC	TT	TC	TC	CC	TC	TC	CC	TC
snp33039-scaffold385-2290295	AC	AC	AC	AA	AA	AA	AA	AA	AA	AC	AA	AA	AA	AA	AC	AC	AA	AA	AC	AC	AC	AA	AA	AC	AA	AC	AC	AA	AA	AC	AC	AA	AA	AC	AA	AA	AA	AA	AA	AA	AA	AC	AC	AC	AA	AA	AC	AA	AA
snp33038-scaffold385-2244681	TC	CC	CC	TT	TC	CC	TC	CC	TC	CC	TC	TT	TT	TC	TC	TC	TT	TT	TC	CC	TC	TT	TT	TC	TT	TC	CC	TT	TT	CC	TC	TT	TT	TC	TC	TT	TT	TC	TC	TT	TT	TC	CC	TC	TT	TC	TC	TC	TC
snp33037-scaffold385-2155654	AC	AA	AA	AA	CC	AA	AC	AA	AC	AC	CC	CC	AC	AC	AA	CC	AA	AC	AC	AA	AC	AC	AA	AC	AC	AC	AC	AC	CC	AA	AC	AC	AA	AA	AC	AC	CC	AC	AA	AA	AC	AC	AA	CC	CC	AC	AC	AC	AC
snp33036-scaffold385-2116108	AG	AA	AG	AG	GG	AA	AG	AA	AA	AG	AG	AG	AA	GG	AA	AG	AA	AG	AG	GG	AG	AA	AG	GG	AA	GG	GG	AA	AG	AG	AG	AG	AA	AG	AG	AG	AA	GG	AA	AG	AG	AA	AG	GG	AA	AG	GG	AA	AG
snp33035-scaffold385-2078727	GG	AA	GG	AG	AA	GG	AG	AG	GG	AA	AG	AG	GG	AG	GG	AG	GG	AG	AG	AG	AG	GG	AG	AA	GG	AG	GG	AG	AG	GG	AG	GG	AG	GG	GG	AA	GG	GG	AA	AG	GG	GG	GG	AA	GG	GG	AG	GG	GG
snp33034-scaffold385-2021519	CC	TT	CC	TC	TT	CC	TC	TC	CC	TC	TT	TC	TC	TC	CC	TT	CC	TC	TC	TT	TC	CC	TC	TT	CC	TT	TC	TT	TT	TC	TC	TC	TC	TT	TC	TC	CC	CC	TC	TC	CC	CC	TC	TT	CC	TT	TT	TC	TC
snp33033-scaffold385-1978059	CC	AC	CC	AA	CC	AC	CC	CC	CC	CC	AC	AA	AA	CC	AC	AC	AC	AC	AC	CC	AC	AA	AC	AA	AC	CC	CC	AA	AC	AA	AC	AC	AC	AC	AA	AC	CC	AC	AC	AA	AC	AC	AA	CC	AA	AC	AA	AC	AC
snp33032-scaffold385-1948120	GG	GG	GG	GG	GG	AG	GG	AG	GG	GG	AG	GG	GG	GG	AG	AG	AG	GG	GG	GG	GG	GG	AG	GG	GG	GG	GG	GG	AG	AG	GG	GG	GG	GG	GG	GG	GG	GG	GG	AG	AG	GG	GG	GG	GG	GG	GG	GG	GG
snp33031-scaffold385-1889215	AG	AA	AG	AA	AG	AG	AG	GG	GG	AA	AA	AA	AA	AG	GG	AG	AG	AG	GG	AG	AG	AA	AG	AA	AG	GG	AG	AG	AA	GG	AG	AG	GG	GG	AA	AA	AA	AA	AG	AA	AG	AA	AG	GG	AA	AA	AA	AA	GG
snp33030-scaffold385-1831144	AG	AG	AG	GG	AG	AG	GG	AG	AG	AG	GG	AG	AA	AA	GG	AA	AA	AA	AA	AG	AG	AG	GG	GG	AG	AG	AG	AA	AA	AG	AA	AG	AG	GG	AA	GG	GG	GG	AA	AG	AA	GG	AG	AG	AA	AA	AG	AA	AA
snp33029-scaffold385-1773366	AG	GG	AG	AA	GG	GG	GG	GG	AA	AG	AG	AG	GG	AG	AG	AG	AA	AG	AG	AG	AG	AG	AG	AG	AG	AG	AG	GG	GG	AG	AG	GG	AG	AG	GG	AG	GG	AG	AG	GG	GG	AG	AG	AG	GG	GG	GG	GG	AG
snp33028-scaffold385-1729509	TG	GG	TT	TG	TG	TT	TT	TG	GG	TG	TG	TG	GG	TG	GG	GG	TG	TT	TG	GG	TT	TG	GG	GG	TT	GG	TT	GG	TG	TG	TT	GG	TG	TG	GG	GG	GG	TT	TG	GG	GG	TG	TG	TT	TG	GG	GG	TG	TG
snp33027-scaffold385-1698298	TC	TC	TT	CC	TC	CC	TC	CC	TC	TT	TC	CC	CC	TC	TT	TC	TT	CC	CC	CC	TC	CC	TC	TC	CC	TT	TC	CC	CC	TC	CC	TC	TC	TC	CC	TC	TC	TC	CC	TC	CC	CC	TC	CC	CC	CC	TC	TC	TC
snp33026-scaffold385-1637985	GG	TT	GG	TT	GG	TG	GG	TG	GG	TT	TT	TG	TT	TG	TG	TT	TG	TT	TT	TG	GG	TT	TG	TG	TT	TG	TT	TG	TT	GG	TG	TG	TT	GG	TT	TT	TT	GG	TG	TG	TG	TT	TT	TG	TG	TT	GG	TG	GG
snp33025-scaffold385-1593083	AG	AA	AG	AG	AG	AG	AA	AG	AG	AG	GG	AG	AA	AA	AA	AG	AG	AA	AA	AG	AA	AA	AG	AG	AG	AA	AA	AA	AA	AG	AG	AA	AG	AG	AA	AG	AA	GG	AG	GG	AG	AA	AA	AA	AA	AA	AG	AG	AG
snp33024-scaffold385-1532619	AG	AA	AG	AG	AA	AA	AA	AA	AA	AA	AA	AA	AA	AA	AG	AA	AG	GG	AG	AA	AG	AG	AA	AA	AA	AA	AA	AA	AA	AA	AA	AA	AA	AA	AA	AG	AA	AG	GG	AA	AA	AA	AG	AA	AA	AA	AG	AA	AG
snp33023-scaffold385-1499795	AC	AC	CC	CC	CC	CC	CC	AC	CC	AC	AA	CC	CC	AC	AC	CC	AC	CC	AC	CC	AC	CC	CC	AC	AA	CC	CC	CC	AC	CC	AC	AC	AC	AC	AC	AC	CC	AC	AC	CC	CC	AC	AC	AC	AC	CC	CC	CC	CC
snp33022-scaffold385-1470692	TC	TC	TC	TC	TC	TC	TC	TC	TC	TC	TT	TC	CC	TC	TC	TC	TT	CC	TT	TC	TT	TC	CC	TC	TC	TC	TC	TT	TT	TC	TT	TC	TC	TT	TT	TC	TC	TT	TT	TC	TC	TT	TC	TT	TC	TT	CC	CC	TT
snp33021-scaffold385-1433984	GG	GG	AG	GG	AA	GG	AG	AA	AG	GG	GG	GG	AG	AG	GG	GG	GG	GG	GG	GG	GG	GG	AG	GG	AG	GG	AG	GG	GG	GG	GG	GG	GG	GG	GG	GG	AG	GG	GG	AG	AA	GG	GG	GG	GG	GG	GG	AG	AG
snp33020-scaffold385-1385835	TT	TC	TT	TC	CC	TC	TC	TC	TC	TC	CC	TC	CC	TT	TT	TC	TT	CC	TC	TT	TC	CC	TC	TC	TC	TC	TC	TT	CC	TC	TT	TT	TC	TC	CC	TC	TC	TC	CC	TC	CC	TC	CC	TC	CC	TC	CC	TC	TC
snp33019-scaffold385-1349817	GG	AG	AA	AG	GG	AG	AG	AG	AG	AG	GG	GG	GG	GG	AA	AG	AA	GG	AG	AG	AG	GG	AA	AG	GG	AG	AG	GG	GG	AG	AA	AA	GG	AG	GG	AA	GG	AG	GG	AA	GG	GG	GG	AG	GG	GG	AG	AG	AG
snp33018-scaffold385-1319640	GG	GG	GG	TG	TG	TT	TG	GG	TG	GG	GG	TG	TG	GG	TG	TT	TT	GG	TT	GG	GG	TG	TG	TT	TG	TG	TT	GG	TG	TT	GG	TG	TT	TG	GG	TG	GG	GG	GG	TG	TG	GG	GG	TT	TG	GG	GG	TG	GG
snp33017-scaffold385-1283573	TC	TC	CC	TT	TC	TT	TC	CC	CC	TC	CC	TC	TC	TC	TT	CC	CC	CC	TC	CC	TT	TC	TC	TC	CC	TC	TC	TT	TC	TC	TT	TT	CC	TC	TC	CC	TC	TT	TC	CC	TC	TT	TC	CC	TC	TC	CC	TC	TC
snp33016-scaffold385-1248224	CC	CC	CC	TC	CC	CC	CC	CC	TC	CC	CC	CC	TC	CC	CC	CC	CC	TC	CC	CC	TC	TC	CC	CC	CC	CC	CC	CC	TC	CC	CC	CC	CC	CC	TC	CC	CC	CC	CC	CC	CC	TC	TT	TC	TC	TC	TC	CC	CC
snp33015-scaffold385-1199560	TT	TC	TC	TC	TT	TT	TT	CC	TC	TT	TT	TT	TC	TT	TT	TT	TT	TC	TC	TT	TC	TC	TT	TT	TT	TC	TT	TT	TC	TT	TT	TT	TT	TT	TC	CC	TT	TT	TC	TC	TT	TC	TC	TC	TC	TC	TT	TT	TT
snp33014-scaffold385-1157784	TT	TT	TC	TT	TC	TC	CC	TT	TT	TT	TT	TT	TC	TC	TC	TT	TC	TT	TT	TT	TT	TC	TC	TT	TC	TT	TC	CC	TC	TT	TT	TT	TC	TC	TT	TC	CC	TT	TT	TC	TT	TC	TT	TT	TC	TC	TT	CC	TT
snp33013-scaffold385-1098723	GG	AA	GG	GG	GG	AG	AG	AG	AA	AA	AG	AG	AG	AG	GG	AG	GG	AG	AG	AG	AG	GG	GG	AG	AG	AA	GG	AA	AA	AG	AA	AG	AG	AG	AA	GG	AG	AG	AG	AG	AG	AA	AG	GG	AG	AG	AG	AG	AG
snp33012-scaffold385-1062024	CC	CC	TC	TC	CC	TC	CC	TC	CC	TC	TC	TC	TC	TC	TC	CC	TC	TC	CC	TC	TC	TC	CC	TC	CC	TT	CC	TT	TC	CC	CC	TC	CC	CC	CC	TC	CC	CC	TC	TC	TC	CC	TC	CC	CC	CC	TC	CC	CC
snp33011-scaffold385-1014855	CC	TT	TC	TC	CC	TT	TC	TC	TC	TT	TC	CC	CC	TC	TC	CC	CC	TT	TC	CC	TT	TC	CC	TC	TC	TT	TT	CC	TC	TT	TT	TT	CC	TT	TC	TC	TC	TC	CC	TT	TC	TC	TC	TC	TC	TC	TC	CC	TT
snp33010-scaffold385-977251	TC	TT	TT	CC	TC	TC	TC	CC	CC	TT	CC	TC	CC	TC	TC	TC	CC	TC	TC	CC	TC	TC	CC	TC	TC	CC	CC	TT	TT	CC	TC	TC	CC	TT	CC	TC	CC	CC	CC	CC	TC	CC	TC	TC	TC	TC	TC	TC	CC
snp33009-scaffold385-918451	TC	TC	CC	CC	CC	CC	CC	TT	TT	TC	TT	TC	CC	CC	TT	TC	TT	TC	CC	TC	TT	TC	TC	TC	TC	TC	TC	TT	CC	TC	TC	TC	CC	TT	TC	TC	CC	TT	TC	CC	CC	CC	TC	TC	TC	TC	TC	CC	CC
snp33008-scaffold385-874687	AG	AG	AG	AG	AA	AG	AA	AG	AG	AA	AG	AG	AA	AG	AA	GG	GG	GG	AA	GG	AA	AA	GG	GG	AG	GG	AA	AA	AG	AG	AG	AG	AG	AA	GG	AA	GG	AG	AG	GG	AA	GG	AG	AA	AA	GG	AG	AG	GG
snp33006-scaffold385-806356	AG	GG	AA	AG	AG	GG	GG	AG	GG	AG	AG	AA	GG	AG	AG	GG	GG	GG	AG	GG	AG	AG	GG	GG	AG	GG	AG	AA	GG	AG	GG	GG	AG	AG	AG	AG	AG	AG	GG	GG	AA	AG	AA	AA	GG	GG	GG	GG	GG
snp33004-scaffold385-741275	TC	TT	TT	TC	CC	CC	CC	TC	TC	TT	TT	CC	TC	TT	CC	TT	TC	TT	TT	TC	CC	TC	TC	TT	TT	TT	TC	CC	CC	TC	TC	TC	TC	CC	TT	CC	TC	CC	TT	TC	TC	TC	CC	CC	CC	TT	TC	TC	TC
snp33003-scaffold385-690333	AA	AA	AC	AA	AA	AC	AC	AA	AC	AC	AC	CC	AA	AC	AA	AC	AC	AC	AC	AA	AA	AA	AA	AA	AA	AC	AA	AA	AA	AC	AA	AC	AC	AC	AC	AA	AA	AA	AC	AA	AC	AA	AC	AC	AA	AC	AA	AA	CC
snp33002-scaffold385-657608	AG	AG	AA	AG	AG	AG	AG	AG	AG	AG	GG	GG	AG	AG	GG	AA	AA	AG	AA	GG	AG	AG	AG	AA	AG	AG	GG	GG	AA	AG	GG	GG	GG	GG	AG	AG	GG	AG	GG	AA	AA	AG	AG	GG	AG	AG	AG	GG	AG
snp33001-scaffold385-610162	GG	AA	AG	AG	AA	AA	AA	AG	AA	AA	AA	GG	AA	GG	AG	AG	AA	AG	AA	AG	AG	AG	AA	AA	AG	GG	AG	GG	GG	AG	AG	AG	AA	AG	AA	AG	GG	AG	GG	AG	AG	AG	AG	GG	AG	AA	AA	GG	AG
snp33000-scaffold385-524558	AG	AA	GG	GG	AA	AG	AG	GG	AG	AG	AA	GG	AG	AG	AG	GG	AA	AG	AG	AG	GG	GG	AG	GG	AG	GG	AG	GG	AG	GG	AG	AG	AA	AA	AG	AG	GG	AA	GG	AG	GG	AG	AG	AG	AG	AA	AG	GG	GG
snp32999-scaffold385-473135	CC	TT	TC	TC	TT	TT	TT	TC	TC	TT	TT	TC	TT	CC	TC	TT	TT	TC	TC	TC	TT	TC	TT	TT	TT	TC	TC	CC	CC	TT	TT	TT	TT	TC	TT	TC	TC	TC	TC	TC	TC	TT	TC	TT	TC	TT	TT	TC	TT
snp32998-scaffold385-431209	GG	GG	GG	GG	GG	GG	GG	GG	AG	GG	GG	GG	GG	AG	AG	GG	GG	GG	AG	GG	GG	GG	GG	GG	GG	GG	GG	AG	AA	GG	GG	GG	GG	AG	GG	AG	GG	AG	GG	AG	AG	AG	AG	GG	AG	GG	GG	GG	GG
snp32996-scaffold385-335028	TT	TG	TG	TG	TT	TG	TT	TT	GG	TG	TG	TG	TT	TT	GG	TG	GG	TT	TT	TG	TG	TG	TG	TT	TG	TT	TG	TG	TT	TT	GG	TT	TG	TT	TG	TT	TG	TG	TT	TG	TT	GG	TG	GG	TG	GG	TG	TG	TT
snp32995-scaffold385-290631	CC	TC	TT	TC	CC	CC	CC	TC	TC	CC	CC	CC	CC	TC	TC	TT	TT	TT	TC	CC	CC	CC	CC	CC	TC	TC	TC	CC	TT	CC	CC	TC	CC	TC	CC	TC	CC	CC	TC	TC	TC	TC	TC	CC	TC	CC	CC	CC	TC
snp32994-scaffold385-249047	AG	AG	GG	AG	AG	AA	AA	AA	AA	AG	AG	GG	AA	AG	GG	AG	AG	AG	AG	GG	GG	AA	AG	AG	AG	GG	AG	AA	AA	GG	GG	AA	AA	AG	AA	GG	AA	AA	AG	AG	AA	AG	GG	AG	AA	AA	AG	AG	AG
snp32993-scaffold385-211213	GG	GG	AA	AG	GG	AG	GG	GG	GG	GG	GG	AG	AG	GG	AG	GG	AG	GG	GG	GG	GG	AG	GG	AG	AG	GG	AG	GG	AG	AG	GG	GG	GG	GG	GG	AG	GG	GG	GG	AG	GG	AG	AG	GG	GG	AG	GG	AG	AG
snp32992-scaffold385-174563	TC	TC	TT	TC	TT	TT	TT	TT	TC	CC	TC	TC	CC	TC	TT	TC	TC	TT	TT	TC	TT	TC	TT	TC	TC	TT	TC	TT	CC	TC	TC	TT	TT	TC	TT	CC	TT	TT	TC	TC	TT	TC	CC	TT	TC	TT	TC	TC	TT
snp32991-scaffold385-133908	CC	TC	TT	TC	TT	TT	TT	TC	TC	CC	TC	TT	TC	TC	TC	CC	TC	TT	TC	TC	CC	TC	TC	TT	TT	CC	CC	CC	CC	CC	CC	TC	TC	CC	TC	TT	CC	TC	CC	CC	CC	CC	CC	CC	CC	TT	CC	TC	TC
snp32990-scaffold385-39385	AA	GG	AG	GG	AG	GG	AG	AG	AA	GG	AG	GG	GG	AA	AG	AG	AA	AG	AG	AG	AA	AG	AG	GG	GG	AG	AA	AA	GG	AG	AG	AG	AG	AG	GG	GG	AG	AG	AA	AG	AA	AG	AG	AG	AG	AG	AG	AG	AG
snp3220-scaffold1097-27705	GG	AG	GG	AA	GG	AG	GG	GG	GG	AG	AG	GG	GG	GG	AG	AG	GG	AG	AA	AG	AG	AG	AG	AG	AG	GG	GG	GG	AG	GG	AG	GG	GG	AG	GG	AG	GG	GG	GG	GG	AG	AG	AG	GG	GG	GG	GG	AG	AG
snp3221-scaffold1097-82362	TC	TT	TC	TT	CC	CC	CC	CC	TC	TC	TC	TC	TC	TC	CC	CC	TC	CC	TC	TC	CC	TC	TC	CC	TT	CC	CC	TC	TT	TC	CC	TC	TC	TC	TT	CC	CC	TT	TC	TT	CC	TC	TC	CC	TC	TC	TC	CC	TC
snp3222-scaffold1097-123649	AG	AG	AA	AG	AG	AG	AG	GG	GG	AG	AG	GG	AG	AG	GG	AG	AA	AA	AG	GG	GG	GG	AA	AG	GG	GG	AG	AG	AG	AA	AG	AG	AG	GG	AG	AA	AA	GG	AG	AG	AG	AG	AG	AG	GG	GG	GG	AG	AG
snp3223-scaffold1097-162623	CC	TC	TC	TC	TC	TC	TT	TC	TC	TC	TT	TT	CC	TC	TT	CC	TT	TC	CC	TC	TT	TT	TT	TT	CC	TC	TC	CC	TC	CC	CC	CC	CC	CC	TC	TT	CC	TC	TT	TT	TC	TC	TT	CC	TC	TC	TC	CC	CC
snp3224-scaffold1097-191500	AG	GG	AG	GG	GG	GG	GG	AG	GG	AG	GG	GG	AG	GG	GG	GG	GG	AG	AG	GG	GG	GG	GG	GG	AG	GG	GG	GG	AG	AG	GG	GG	GG	GG	GG	AG	GG	GG	GG	GG	GG	GG	GG	GG	AG	GG	GG	GG	GG
snp3225-scaffold1097-248281	AA	AG	GG	AG	GG	GG	GG	GG	GG	GG	AG	AG	AG	AA	AG	AG	AA	AA	GG	AG	AA	GG	AG	GG	GG	AG	GG	AG	AG	AG	AA	AA	AA	AA	AA	AA	GG	AA	GG	AG	AG	AG	AG	AG	AA	AG	AG	GG	AG
snp3226-scaffold1097-279182	GG	AG	AA	AG	AG	AA	AA	GG	AA	AG	AG	AA	AG	AA	GG	AG	GG	GG	AG	GG	AG	AA	AG	AA	AG	AA	AA	AG	AG	AA	GG	AG	GG	AA	GG	GG	AG	AG	AG	GG	AG	GG	GG	AA	GG	AG	AG	AG	GG
snp3227-scaffold1097-337835	TT	CC	CC	TC	TC	CC	CC	TC	TC	TC	TC	TC	TC	TC	TT	TC	TC	TT	CC	TT	TT	CC	TC	CC	CC	TC	CC	TC	TC	TC	TT	CC	TC	TC	CC	TT	TC	TC	TC	TT	TC	TC	TC	CC	TC	CC	TT	TC	TT
snp3228-scaffold1097-369786	AG	GG	GG	GG	GG	GG	GG	GG	GG	GG	GG	GG	AA	GG	GG	GG	GG	GG	GG	AG	GG	GG	AG	AG	GG	GG	GG	GG	AG	AA	AG	AG	GG	AG	GG	AG	AG	GG	GG	GG	GG	AG	GG	GG	AG	GG	AG	AG	AA
snp3229-scaffold1097-405939	TC	TC	CC	TT	TC	CC	CC	TC	CC	CC	TC	CC	CC	TC	TC	TC	TC	TC	CC	TC	TC	TC	CC	TC	TC	CC	CC	TC	CC	TT	TC	CC	TC	CC	TT	TC	CC	TC	TC	TC	TC	TC	TC	CC	TC	TC	TC	CC	CC
snp3230-scaffold1097-447671	AA	AA	AG	AA	GG	AG	GG	AG	AG	AA	GG	AG	AG	AG	AG	GG	AA	AG	GG	AG	GG	AG	GG	GG	AA	GG	AA	AG	AA	GG	AA	AG	AG	AG	AG	GG	AA	AA	GG	AG	AG	AA	AA	AG	AG	AG	AG	AG	AG
snp3231-scaffold1097-483201	TT	TT	TT	TC	TC	TT	TC	TT	TT	TT	TT	TT	TT	TC	TC	TT	TT	TT	TC	TT	TC	TC	TT	TT	TT	TC	TT	TC	CC	TT	TC	TT	TT	TT	TT	TC	TT	TT	CC	CC	TT	TT	TT	TC	TT	TT	TT	TC	TT
snp3232-scaffold1097-544634	GG	GG	GG	AA	AG	AG	AG	GG	GG	GG	GG	GG	GG	GG	AG	GG	GG	AG	AG	GG	AG	AG	GG	GG	GG	AG	GG	GG	GG	GG	GG	GG	GG	GG	GG	AG	AG	GG	AA	AG	GG	AG	GG	AG	GG	GG	GG	AG	GG
snp50712-scaffold731-186	GG	GG	AG	AG	GG	GG	GG	AG	AG	GG	AG	GG	AA	GG	GG	AG	AA	AA	GG	AG	AG	GG	AG	AG	AA	GG	GG	GG	GG	GG	GG	AG	AG	AG	GG	GG	AG	AG	GG	GG	AG	AG	AG	AG	AG	GG	AG	AG	AA
snp50713-scaffold731-30798	GG	GG	AG	GG	GG	GG	GG	AG	AA	AG	AG	AG	AA	AG	AG	AG	AA	AG	GG	AG	AG	GG	AG	AG	AA	GG	GG	GG	GG	GG	GG	AA	AG	AG	GG	GG	AG	AG	AG	GG	AG	GG	GG	AA	AA	GG	AG	AA	AA
snp50714-scaffold731-60124	TT	TT	TC	TT	TT	TT	TT	TT	TC	TT	CC	TC	CC	TC	TT	TT	TC	TT	TT	TC	TT	TT	TC	TC	CC	TT	TT	TT	TT	TT	TT	TC	TC	TC	TT	TT	TT	TC	TT	TT	TC	TT	TT	TC	CC	TT	TC	CC	CC
snp50716-scaffold731-156952	CC	TC	TC	CC	CC	TC	TC	TC	TC	TC	TT	CC	TC	CC	CC	TC	CC	TC	TC	TC	CC	CC	CC	CC	TC	TC	TC	TT	TT	TT	TC	TC	CC	CC	CC	TT	CC	TC	TC	TT	TT	TC	TT	TC	CC	TC	TC	TC	TC
snp50717-scaffold731-186344	CC	CC	TC	CC	CC	TC	CC	CC	TC	CC	TC	TC	TT	TT	CC	CC	TC	TC	CC	CC	TC	CC	TC	TC	TT	TC	CC	TC	TC	TC	CC	CC	TC	CC	CC	TC	CC	TC	CC	CC	CC	CC	CC	TT	TC	CC	TC	TC	TT
snp50718-scaffold731-259932	AG	AG	GG	AG	GG	GG	GG	AG	AA	AG	AA	AA	AG	AG	GG	GG	GG	AA	GG	AG	AG	AG	AG	AG	GG	AA	AG	GG	AG	AG	AA	AG	AG	AG	AA	AG	AG	AG	GG	AA	AG	GG	AG	GG	GG	AG	GG	AG	AG
snp50719-scaffold731-298346	GG	GG	GG	GG	GG	AG	GG	AA	AG	GG	AG	AG	GG	GG	GG	AG	GG	AG	AG	GG	GG	AG	AG	AG	GG	AG	AG	AG	AG	GG	GG	AG	GG	GG	GG	AG	AG	GG	AG	AG	GG	GG	AG	GG	GG	GG	GG	GG	GG
snp50720-scaffold731-339194	AG	AG	GG	AG	AG	GG	GG	GG	AG	AG	GG	AA	GG	AG	AG	AG	AA	AG	AG	AG	AG	AG	GG	GG	AA	AG	AG	AA	AG	AA	AG	GG	GG	AG	AG	AA	GG	AG	GG	GG	AA	GG	GG	AA	GG	AG	GG	AG	AG
snp50721-scaffold731-381679	TC	TC	CC	TT	TT	TT	TT	TT	TT	TT	TC	TT	TT	TT	TT	TC	TT	TC	TT	TT	TT	TT	TT	TC	TT	TT	TT	TC	TT	TT	TC	TC	CC	TT	TC	TT	TT	TC	TT	TT	TC	TT	TT	TC	TC	TC	TT	TT	TC
snp50722-scaffold731-432585	GG	GG	AG	GG	GG	GG	GG	AG	AG	GG	AG	AG	AG	GG	GG	GG	AA	AG	GG	AG	GG	GG	GG	GG	AA	GG	GG	AG	AA	GG	GG	GG	AG	GG	GG	AA	AG	GG	AG	GG	AG	GG	AG	AG	GG	AG	AG	AA	AG
snp50723-scaffold731-463240	AG	AG	AG	AA	AA	AA	AA	AG	GG	AA	GG	AA	GG	AA	AA	AA	GG	AG	AG	AG	AA	AA	AA	AG	GG	AA	AA	AG	AG	AA	AG	GG	GG	AG	AG	AG	GG	AG	AG	AG	AG	AG	AG	AG	AA	GG	GG	AG	AG
snp50725-scaffold731-561882	AG	AA	GG	AA	AG	AA	AA	AG	AG	AA	GG	GG	AA	AG	AA	AG	AA	AG	AG	AA	AG	AA	AA	AA	AA	AG	AA	AG	GG	AG	AG	GG	AG	AG	GG	GG	GG	AG	GG	AG	AG	AG	AA	GG	GG	GG	GG	AG	AG
snp50726-scaffold731-622699	AG	AG	AG	GG	AG	AG	AG	AA	AG	AA	AA	AA	NA	AG	GG	AG	AG	AG	AG	AG	AG	GG	GG	NA	AG	AG	AA	AG	AG	AA	AG	AA	AG	AA	AA	AA	AA	AA	AA	AG	AG	AG	AG	AA	AA	AA	AA	AA	AA
snp50727-scaffold731-678941	AC	AA	AA	AC	AA	AC	AC	CC	AC	AA	CC	CC	AC	CC	AC	AC	AC	AA	AC	CC	AA	AC	AC	AC	AA	AC	AC	AA	AC	AC	AA	CC	AC	CC	CC	AC	AC	CC	AC	AA	CC	AC	AC	AC	AC	AC	CC	CC	AC
snp50728-scaffold731-725830	AG	GG	AG	GG	AG	GG	GG	GG	AG	GG	AG	AA	AG	GG	GG	AG	GG	GG	AA	AG	AG	AG	AG	AA	AG	AG	AA	AG	GG	AG	AG	GG	GG	AG	AA	AG	AG	AG	AG	AG	AA	AG	GG	AG	GG	AA	AA	AA	AA
snp54661-scaffold835-1131537	GG	GG	AG	AA	GG	AG	GG	AA	AG	GG	AA	AG	GG	GG	AG	AA	GG	AG	AA	GG	AG	AG	GG	GG	AG	AA	AG	AG	GG	AA	GG	GG	GG	GG	AG	AG	GG	AG	AA	AG	AG	GG	AG	GG	AG	AG	GG	AG	AG
snp54660-scaffold835-1101101	AG	AA	GG	AA	AG	AG	AG	AA	AG	AA	AA	AA	AG	AA	AA	AG	AA	AA	AA	AG	AG	AG	GG	AG	AA	AA	AA	AA	AA	AA	AG	AA	AG	AG	GG	AA	AA	AG	AA	AG	AA	AG	AG	GG	AA	AG	AA	AA	AA
snp54659-scaffold835-1054919	TG	TT	GG	TT	TG	TG	TG	TT	TG	TT	TT	TT	TT	GG	TT	TG	TG	TT	TT	TG	TG	TG	GG	TG	TT	TT	TT	TG	TT	TT	TG	TG	TG	GG	TG	TT	TG	TG	TT	TG	TT	TT	TT	GG	TT	TG	TT	TG	TT
snp54658-scaffold835-1019144	TC	TC	CC	TC	TC	CC	TC	CC	CC	CC	CC	CC	CC	CC	CC	TC	TC	CC	CC	TT	CC	CC	TC	TC	CC	TC	TT	CC	TC	CC	TC	CC	TC	CC	TC	TC	TC	TC	CC	TC	CC	TT	TC	CC	TC	TC	TT	TC	TC
snp54657-scaffold835-974628	CC	TC	TC	CC	CC	TC	CC	TC	TC	TT	TC	TT	TC	TT	TC	TC	CC	CC	TT	CC	TC	CC	CC	CC	TT	TT	CC	TC	CC	TT	TC	TC	CC	TC	TC	CC	TC	CC	CC	TC	TC	TC	TT	TC	TC	CC	CC	TT	CC
snp54656-scaffold835-942901	TC	CC	CC	CC	CC	CC	CC	TC	CC	CC	CC	TC	CC	CC	CC	TC	CC	CC	TC	CC	CC	CC	CC	CC	CC	TT	CC	TT	TC	TC	CC	TC	TC	TC	TC	CC	TC	TC	CC	TC	CC	TT	TC	CC	CC	CC	TC	CC	TT
snp54655-scaffold835-866682	AG	AG	GG	GG	GG	GG	GG	GG	AG	GG	AG	GG	AG	GG	AG	AG	AG	AG	AG	GG	AA	GG	GG	GG	GG	AG	AG	AG	AG	GG	GG	GG	AA	GG	AG	AG	AG	AG	AG	AG	AG	AG	GG	GG	GG	GG	AG	GG	AG
snp54654-scaffold835-809851	GG	AG	AG	AG	GG	AA	AG	GG	AA	GG	AG	GG	GG	AG	AA	AA	AA	AA	AG	AG	AA	AG	GG	AG	AG	GG	GG	AG	AG	GG	AG	GG	GG	GG	AA	GG	AG	AG	AG	AG	GG	GG	GG	AG	GG	AG	GG	AG	GG
snp54653-scaffold835-775876	CC	TT	TC	TC	CC	TT	TC	TC	TT	TT	TC	TC	TT	TC	TT	TT	TT	TC	TC	TT	TT	TC	TC	TC	TT	CC	TC	TC	CC	TC	TC	CC	TT	TC	CC	TC	TT	TC	TC	TC	TT	TC	TC	TC	TT	CC	TT	TT	TC
snp54652-scaffold835-705488	TC	TC	TC	TC	CC	TC	TC	TC	TT	TC	CC	TT	TC	TT	TC	TC	TC	TT	TC	TC	TC	TC	TC	TT	TC	CC	CC	CC	CC	TC	TC	TC	CC	TC	TC	CC	CC	TC	CC	CC	CC	TC	TC	TT	TC	TC	TT	CC	CC
snp54650-scaffold835-600379	GG	GG	GG	GG	GG	AG	AG	GG	GG	GG	GG	GG	AG	GG	GG	GG	AG	GG	GG	AG	GG	GG	GG	GG	AG	AG	AA	AG	GG	GG	AG	GG	GG	GG	AG	AG	GG	GG	GG	AA	GG	GG	GG	GG	AG	AG	GG	GG	GG
snp54648-scaffold835-502321	AG	AG	GG	AG	GG	AG	AG	AG	AG	AG	AG	AA	AG	AG	GG	AG	AG	GG	GG	AG	AG	GG	AG	GG	AG	AG	AG	AA	AG	GG	AA	AG	AG	AG	AA	AG	GG	AA	AG	AA	GG	AG	AG	AA	AG	AG	AG	GG	GG
snp54647-scaffold835-428812	AG	AA	AG	AG	AA	AG	AG	AG	GG	AA	AG	AG	AA	GG	AG	GG	AG	AA	GG	AA	GG	AA	AG	AA	AA	AA	GG	GG	AG	AG	AA	AG	GG	AG	GG	AG	AG	AG	GG	AG	AG	GG	GG	GG	AG	GG	GG	AG	AG
snp54646-scaffold835-375339	AG	AA	AG	GG	AG	GG	GG	AA	AG	AG	GG	GG	GG	GG	AG	GG	AA	AG	GG	AA	AG	GG	GG	AG	AG	AG	AG	AA	AG	GG	AG	GG	AG	AG	AA	AA	GG	AA	AG	AG	AA	GG	GG	GG	AG	AA	AA	GG	GG
snp54645-scaffold835-327259	TC	TC	TC	TC	TC	TC	TC	TC	TT	TC	TC	TT	TT	TT	TC	TT	TT	TC	TT	TT	TT	CC	TC	TC	TT	TC	TC	TT	TC	TC	TC	TC	TT	TT	TT	TT	TT	TC	TT	TT	TT	TT	TT	TT	TC	TC	TT	TC	TC
snp54644-scaffold835-293380	AA	AG	AA	AA	AA	AA	AA	AA	AA	AG	AA	AA	AA	AG	AA	AG	AA	AA	AG	AA	AA	AG	AG	AG	AA	AG	AA	AA	AA	AG	AA	AG	AA	AG	AA	AG	AA	AA	AA	AG	AA	AA	AG	AA	AA	AA	AA	AA	AA
snp54642-scaffold835-234652	TC	TT	TT	TT	TT	TT	TT	TT	TT	TT	TT	TT	TT	TC	TT	TT	TT	TT	TT	TT	TT	TT	TT	TT	TT	TT	TT	TC	TT	TC	TT	TT	TT	TT	TC	TT	TC	TC	TT	TT	TT	TT	TT	TT	TC	TT	TT	TT	TT
snp54641-scaffold835-203406	TG	TT	TG	TT	TG	TT	TG	TT	TG	TG	TT	GG	GG	TT	TT	TT	TT	TG	TG	TG	TT	TT	TT	TT	GG	TG	TG	GG	TG	TT	TG	TT	TT	TG	GG	TG	TG	TG	TG	TG	TT	TG	TG	TG	TG	TG	TG	TG	TT
snp54639-scaffold835-137194	TC	TC	TT	TC	TC	CC	TC	TC	TC	TC	CC	TC	CC	TC	TC	CC	CC	TT	TC	CC	TC	CC	CC	TC	TC	CC	TC	TT	CC	CC	TC	CC	CC	CC	TT	CC	TC	TC	TC	TC	CC	CC	CC	CC	CC	TC	TC	CC	CC
snp54638-scaffold835-103585	CC	TT	TC	CC	TC	TC	TT	TT	CC	TT	CC	TT	TC	TT	CC	CC	TC	CC	CC	TT	CC	TC	TT	TT	TC	TC	TC	CC	TC	TC	CC	TC	TT	TC	TC	TT	TT	TC	CC	TC	TT	TC	CC	TC	TC	TC	TC	CC	TT
snp54637-scaffold835-70973	AC	AA	AC	AA	AA	AA	AA	AC	AA	AA	AA	AA	AA	AA	AA	AA	AA	AA	AA	AC	AA	AA	AA	AA	AA	AC	AA	AA	AA	AC	AA	AA	AC	AA	AA	AC	AC	AC	AA	AC	AA	AC	AA	AA	AC	AA	AA	AA	AC
snp54636-scaffold835-22393	GG	AA	GG	AG	GG	AG	AG	AG	AG	AA	GG	AG	AG	AG	AA	GG	AG	GG	GG	AG	AG	AA	AA	AA	GG	GG	AG	AG	AG	AG	AG	AG	GG	AA	GG	GG	AG	GG	GG	GG	GG	GG	GG	GG	AA	AG	GG	AG	GG
snp45624-scaffold627-23127	AG	AA	AG	AG	AA	AG	AA	AG	AG	AA	AG	AG	AA	GG	AA	AG	AA	AA	GG	AG	AA	AA	AA	AA	AG	AG	AG	AA	AA	AG	AG	AG	AG	AG	GG	AG	AG	AG	AG	AG	GG	AG	AG	GG	AA	AG	AG	AA	AG
snp45625-scaffold627-64077	GG	AA	GG	AA	AA	AG	AA	AA	AA	AA	AA	AG	AA	AG	AA	AA	AA	AG	AA	AG	AG	AA	AA	AA	AA	AA	AG	AA	AG	AA	GG	GG	AG	AG	AG	AG	AA	GG	AG	AG	AA	AG	GG	AG	AG	AA	AA	AG	AA
snp45626-scaffold627-116590	TC	TC	CC	TT	TC	TC	CC	TC	TT	TC	CC	TT	TT	TC	TC	TC	TC	TT	TT	TC	CC	TC	TC	NA	TC	CC	TC	TC	TC	TT	CC	CC	TC	TC	TT	CC	TT	TC	TC	CC	TT	TC	CC	TT	TC	TT	TC	TC	TC
snp45627-scaffold627-159880	TT	TC	TT	TC	TC	TT	TT	TT	TC	TC	TC	TT	CC	TC	TC	TT	TC	TT	TT	TC	TC	TC	TC	TT	TC	TT	TC	TC	CC	TC	TC	TC	TT	TC	TT	TT	CC	TT	TC	TT	TT	TC	TC	CC	TC	TC	CC	CC	CC
snp45629-scaffold627-235301	AG	AG	AA	AG	AA	AG	AA	AA	AG	AG	AG	AA	GG	AG	AA	AA	AG	AG	AA	GG	AA	AG	AG	AA	AG	AA	AG	GG	AG	AG	AA	AA	AA	AG	AG	AA	GG	AG	GG	AA	AA	AG	AA	GG	AA	AA	GG	AA	GG
snp45630-scaffold627-273096	TT	TT	TG	TT	TG	TG	TG	TG	GG	TT	TG	TT	TG	TG	GG	TG	TT	TT	TT	TT	TG	TG	TG	GG	TT	TG	TT	TT	TG	TT	TG	TT	TT	TT	TT	TT	TT	TT	TT	TT	TT	TT	TG	TT	TG	TG	TT	TG	TT
snp45631-scaffold627-307023	AG	AA	AG	AA	AA	AG	AA	AA	AA	AA	AA	AG	AG	AG	AA	AA	AG	GG	AG	GG	AG	AA	AA	AA	AA	AG	AG	AG	AA	AG	AG	GG	GG	AG	AG	GG	AG	AG	GG	AG	AG	AG	AA	AG	AG	AA	GG	AA	GG
snp45632-scaffold627-363060	CC	TC	TT	TT	TC	CC	TC	TC	CC	TC	TC	TT	CC	TC	CC	TC	TT	TC	TT	TC	CC	TC	TC	CC	TC	CC	TC	TC	TC	TT	TC	CC	CC	TC	TC	CC	TC	CC	TC	CC	TT	CC	CC	TC	CC	TC	CC	TC	CC
snp45633-scaffold627-397004	CC	TC	TC	CC	TC	TC	TC	TT	CC	TC	TC	CC	CC	CC	TC	TT	TC	TC	TT	TC	TC	TC	TC	TT	TC	TC	CC	CC	TC	TC	CC	CC	TC	CC	TC	TC	CC	CC	CC	TC	CC	CC	TC	TC	CC	TC	CC	CC	CC
snp45634-scaffold627-450624	GG	AG	GG	AA	AG	GG	AG	GG	GG	AG	AG	GG	GG	GG	GG	GG	GG	GG	GG	AG	GG	AG	GG	GG	GG	GG	AG	GG	AG	AG	GG	GG	GG	AG	GG	GG	AG	GG	GG	GG	AG	GG	GG	GG	GG	GG	GG	AG	GG
snp45635-scaffold627-540723	AA	AG	AA	AA	AG	AA	AA	AA	AG	AA	AA	AG	AG	GG	AG	AA	AG	AG	AG	AG	AA	AA	AG	AA	AG	AA	AA	GG	AA	AG	AG	AG	AA	AG	AG	AA	AA	AA	AG	AA	AG	AA	AG	AG	GG	GG	AG	AA	AA
snp45637-scaffold627-649572	AA	AA	AG	AA	AA	AA	AA	AG	AA	AG	AA	AA	GG	AA	AG	AA	AA	AA	AA	AA	AG	AG	GG	AG	AA	AA	AG	AG	AG	AA	AA	AA	AA	AA	AG	AA	AA	AA	AA	AA	AG	AA	AA	AA	AA	AA	AA	AA	AA
snp45638-scaffold627-690490	CC	TC	CC	TC	CC	CC	CC	TC	TC	TC	CC	CC	TC	TC	CC	TC	TT	CC	TC	TC	CC	TC	TC	TC	TC	TT	TT	TC	CC	TC	CC	CC	TC	CC	TC	CC	CC	TC	TC	CC	CC	CC	TC	TC	TC	TC	CC	TT	CC
snp45639-scaffold627-746492	TT	TC	CC	CC	TT	TT	TT	TT	TT	TC	TC	TC	TT	CC	TT	TC	CC	TT	TT	TT	TT	TC	TC	TC	CC	CC	TC	TT	CC	CC	TC	TC	TC	TC	TT	TC	TT	TC	CC	TC	CC	TC	TC	TT	TT	CC	TC	CC	CC
snp45640-scaffold627-834807	AG	AG	GG	AG	AG	AG	AA	AG	AG	AG	AG	AG	AA	AA	GG	AG	AA	AG	AA	AG	AG	AA	AA	AA	AA	AA	AG	AG	AG	AA	AG	AG	AA	GG	AA	AA	AG	AA	AA	AA	GG	AG	GG	AG	AA	AA	AG	AG	AG
snp45642-scaffold627-944306	GG	GG	GG	AG	GG	GG	GG	AG	AG	AG	GG	AG	AG	AG	GG	AG	AG	AG	AG	GG	GG	AA	AG	AA	GG	GG	GG	GG	GG	GG	GG	GG	GG	GG	AG	GG	GG	GG	GG	AG	GG	GG	AG	AG	GG	GG	GG	AG	GG
snp45643-scaffold627-990583	AC	AC	AC	AC	AC	AC	AC	AC	AA	CC	AC	AA	AC	AA	AC	AC	AC	AA	AA	AA	AC	AA	AA	AA	CC	CC	AC	CC	AC	AC	AA	AC	CC	AC	AC	AC	CC	AC	AA	AA	AC	CC	AC	AC	AC	AC	AC	AC	AA
snp45644-scaffold627-1035362	AA	AG	AA	AG	AG	AA	AA	AA	AA	AG	AA	AA	AG	AA	AA	AG	AA	GG	AA	AA	AA	AG	AA	AG	AA	AA	AA	AG	AG	AA	AA	AG	GG	AA	AA	GG	AA	AA	AA	AA	GG	AA	AA	AG	AA	AA	AG	AA	AA
snp45645-scaffold627-1076303	GG	GG	AG	GG	GG	AG	GG	AG	GG	GG	AG	AG	AG	GG	AA	AA	AG	AG	AG	GG	AA	GG	AG	GG	AG	AG	GG	AG	GG	AG	AG	GG	GG	AG	AG	GG	GG	GG	AG	GG	GG	GG	GG	AG	AG	AG	GG	AA	AG
snp45646-scaffold627-1123750	AA	AA	AG	AG	AA	AA	AA	AA	AA	AA	AA	AG	AG	AA	AA	AA	AG	AA	AA	AA	AA	AG	AA	AG	AA	AA	AA	AA	AA	AA	AA	AA	AA	AA	AG	AA	AA	AA	AA	AG	AA	AA	AA	AA	AG	AG	AG	AA	AA
snp45648-scaffold627-1205064	AG	GG	AG	AG	AG	AA	AA	AG	AG	GG	AG	AG	AA	GG	AA	AA	AG	AA	AG	GG	AA	AA	AA	AA	AA	GG	AG	AA	AA	AA	AA	AG	AA	AG	AA	AG	AG	AG	AA	AG	AA	AG	AA	AA	AA	AA	AA	AA	AG
snp45650-scaffold627-1283637	GG	AG	AG	AG	GG	GG	GG	GG	AG	GG	GG	AG	GG	GG	AG	AA	GG	GG	AG	GG	AA	AG	AG	AA	GG	GG	AA	AG	AG	AG	GG	AG	AG	AG	GG	GG	AG	GG	GG	AG	GG	AA	AG	GG	GG	AG	AG	AG	AG
snp45651-scaffold627-1321361	TG	TT	TG	TG	TT	TT	TT	TT	TG	TT	TT	TG	TG	TT	TG	GG	TT	TT	TG	TT	GG	TG	TG	GG	TT	TT	GG	TG	TG	GG	TT	TG	TG	TG	TG	TT	TT	TT	GG	TT	TT	TG	TG	TT	TG	TT	TG	GG	TG
snp45652-scaffold627-1384662	TC	TC	CC	CC	TT	TC	TT	CC	TC	CC	TT	TC	CC	CC	TT	TC	CC	TC	TC	TC	TC	CC	TC	TC	TT	CC	CC	CC	TC	CC	CC	CC	TC	CC	CC	TC	TT	TT	TT	TT	TC	TC	TC	CC	CC	TC	TC	TT	TT
snp45653-scaffold627-1417201	AA	AA	AG	AA	GG	AA	AG	GG	AG	AA	AA	AG	AA	AG	GG	AG	AA	AA	AG	AA	GG	AA	AA	AG	AG	AG	AA	AG	AA	AA	AA	AG	AA	AG	AA	AA	AA	AA	GG	AG	AG	AA	AA	AA	AA	AG	AA	GG	AG
snp45654-scaffold627-1474040	TC	CC	CC	CC	TC	CC	CC	TC	TC	TC	CC	TC	CC	CC	TC	CC	CC	CC	TC	CC	CC	CC	TC	TC	CC	CC	CC	CC	TC	TC	CC	CC	CC	TC	CC	CC	CC	CC	TT	TC	CC	CC	TC	CC	CC	TC	CC	TC	CC
snp45656-scaffold627-1538301	GG	GG	GG	GG	GG	GG	GG	GG	GG	GG	GG	GG	AG	AG	GG	AG	GG	GG	GG	GG	GG	GG	GG	GG	GG	GG	GG	AG	GG	GG	GG	GG	GG	GG	GG	GG	GG	GG	GG	GG	GG	GG	GG	GG	GG	GG	GG	AG	AG
snp45657-scaffold627-1589645	AG	AG	AA	AA	AA	AA	AA	AA	AA	AG	AG	AA	AA	AA	AA	AA	AA	AA	AA	AA	AA	AA	AA	AG	AA	AA	AA	AA	AA	AA	AA	GG	AG	AG	AA	AA	GG	AG	AA	AA	AA	AG	AA	AA	AG	AA	AA	AA	AA
snp45658-scaffold627-1619430	GG	GG	AA	GG	AG	GG	GG	GG	AA	GG	GG	AA	GG	GG	GG	AA	AG	AG	AG	AG	AG	GG	AG	GG	AG	GG	AG	GG	GG	GG	GG	AG	AA	GG	GG	AG	GG	AG	AG	AA	AG	GG	GG	GG	GG	AG	GG	GG	AG
snp45659-scaffold627-1649120	AC	AC	CC	AA	CC	AC	CC	AA	CC	CC	CC	CC	AA	CC	AA	CC	AC	AC	AA	AC	AC	AC	CC	CC	CC	AC	AC	AC	AA	CC	AA	AC	CC	AC	AA	AC	AA	AC	AC	AC	AA	AC	AC	AC	AA	AA	AC	AC	AC
snp45660-scaffold627-1691310	AA	AA	AA	AC	AA	AA	AA	CC	AA	AA	AC	AA	CC	AA	AC	AA	AA	AC	AC	AC	AC	AC	AA	AA	AA	AC	AA	AA	AC	AC	AA	AA	AA	AA	CC	AC	AA	AA	AC	CC	AC	AA	AC	AA	CC	CC	AA	AA	AC
snp45661-scaffold627-1722189	GG	GG	AG	GG	AG	GG	GG	GG	AG	GG	GG	AG	GG	GG	GG	AG	AG	GG	GG	GG	GG	AG	AG	AA	AG	GG	GG	GG	GG	GG	GG	AG	AA	GG	GG	AG	GG	GG	GG	GG	GG	GG	GG	GG	GG	GG	GG	GG	GG
snp45662-scaffold627-1765907	AA	AG	GG	GG	GG	GG	GG	AG	GG	AA	GG	GG	AG	GG	AG	GG	GG	GG	GG	GG	GG	GG	GG	GG	GG	AG	AG	AG	AG	AG	GG	GG	GG	GG	GG	AG	AA	AG	AG	GG	GG	AG	GG	AA	AG	GG	GG	GG	AG
snp45664-scaffold627-1873833	TC	TT	TT	TC	TT	TC	TC	TT	TT	TT	TC	TT	TC	TC	TT	TT	TT	TC	CC	TT	TT	TC	TT	TT	TT	TC	TC	TC	TT	TT	TT	TT	TT	TT	CC	TT	TC	CC	TC	TC	TC	TC	TC	CC	TT	CC	TC	TT	TC
snp45665-scaffold627-1917981	TT	TC	TT	TT	TT	TT	TT	TT	TC	TC	TT	TT	TT	TT	TT	TT	TT	TT	TT	TT	TT	TT	TT	TT	TT	TT	TT	TC	TT	TT	TT	TT	TT	TT	TT	TT	TT	TT	TC	TT	TT	TT	TT	TT	TT	TT	TT	TT	TT
snp45667-scaffold627-1982435	AA	GG	AG	AA	AA	AA	AA	AG	GG	AG	AG	GG	GG	AG	AG	GG	AG	AG	AG	GG	AG	AG	AG	GG	GG	AG	AG	AG	AG	GG	GG	GG	AG	GG	AG	GG	AG	AA	AG	GG	AG	AG	GG	AG	GG	GG	GG	AG	GG
snp45668-scaffold627-2018565	TG	TG	TT	GG	GG	TG	GG	TG	TT	TG	TG	TT	TT	TG	TG	TG	GG	TG	TT	TG	TT	TG	TT	TT	TT	TG	TG	TT	TG	TT	TG	TG	TG	TT	TG	TG	TG	GG	TT	TG	TT	GG	TG	TT	TT	TG	TT	GG	TT
snp45669-scaffold627-2049997	TT	TT	TC	TC	TC	TC	TC	TT	TT	TC	TT	TT	TT	TT	TC	TT	TC	TC	TC	TC	TT	CC	CC	TC	CC	TC	CC	TT	TT	TC	TT	TT	CC	TC	TT	TC	TT	TC	TT	TT	TT	TT	TC	TT	TT	TT	TC	TC	TT
snp45670-scaffold627-2124525	CC	TC	CC	CC	CC	TC	CC	CC	CC	TC	CC	CC	CC	TC	CC	CC	CC	CC	CC	CC	TC	CC	CC	CC	CC	TC	CC	CC	CC	CC	CC	CC	CC	CC	CC	CC	CC	CC	TC	CC	CC	TC	TC	TC	TC	CC	CC	CC	CC
snp45671-scaffold627-2164837	AG	AG	AG	GG	AG	GG	AG	AG	AG	GG	AG	AG	AG	GG	AG	AG	GG	GG	GG	AG	AG	AG	AA	AA	AA	GG	AG	AA	AG	AA	AG	AG	AG	AG	AG	AG	AA	AG	AG	AA	AA	AG	GG	AA	AG	AA	AG	AG	AA
snp45672-scaffold627-2226012	CC	CC	TC	CC	CC	CC	CC	CC	CC	CC	CC	CC	TC	CC	CC	TC	CC	CC	CC	TC	CC	TC	TT	TT	TC	CC	CC	CC	TC	CC	CC	TC	TC	TT	CC	TT	CC	CC	TC	TC	TC	CC	CC	TC	TC	CC	TC	CC	TC
snp45673-scaffold627-2262095	TC	TC	TC	TC	CC	CC	CC	CC	TC	TC	CC	TC	TC	TC	TC	TC	TT	TC	CC	TC	TC	CC	CC	CC	CC	TC	CC	TC	TC	CC	TC	CC	CC	TC	CC	CC	CC	CC	CC	CC	CC	CC	CC	CC	CC	TC	TC	CC	CC
snp45674-scaffold627-2303687	AG	AG	AA	AG	GG	GG	GG	GG	AA	AA	GG	GG	GG	AG	AG	AA	AA	AG	GG	AA	AA	AG	AG	AG	AG	AG	GG	AG	AA	GG	AG	GG	GG	GG	GG	GG	GG	GG	GG	GG	GG	GG	AG	GG	GG	AG	AA	GG	AG
snp45675-scaffold627-2354247	TC	CC	CC	CC	CC	TC	CC	TC	CC	TC	CC	TC	CC	TC	CC	TC	CC	TC	TC	CC	CC	TC	TC	TC	CC	CC	TT	CC	CC	CC	TC	TC	TC	TC	CC	TT	CC	CC	CC	TC	CC	CC	CC	CC	CC	CC	CC	CC	CC
snp45678-scaffold627-2502886	GG	AG	AG	AA	GG	GG	GG	GG	AG	GG	GG	GG	GG	GG	GG	GG	AG	GG	GG	GG	GG	AG	GG	AG	AG	GG	GG	GG	GG	AG	GG	GG	GG	AG	GG	GG	GG	GG	AG	AG	AG	GG	GG	AG	GG	AG	GG	GG	GG
snp45679-scaffold627-2544444	AG	AG	AG	AG	AG	AG	AG	AG	AG	AG	GG	GG	AA	AG	AG	AG	GG	AG	AG	AG	AA	AG	AA	AA	AG	GG	AG	GG	AA	GG	AG	AG	AA	AG	AA	AA	GG	AG	GG	AA	AG	GG	GG	AG	AA	AG	AG	GG	AG
snp45680-scaffold627-2581993	AA	AA	AA	AC	AA	AC	AA	AA	AC	AA	AA	AA	AA	AA	AA	AA	AA	CC	AC	AC	AC	AA	AC	AA	AA	AA	AC	AA	AC	AA	AA	AC	CC	AC	AC	CC	AA	AA	AA	AC	AC	AA	AA	AA	AA	AC	AA	AA	AA
snp45681-scaffold627-2613559	AG	AG	AA	AA	AA	AA	AA	AA	AG	AA	AA	AA	GG	AA	AG	GG	AA	AA	AA	AG	AG	AG	AG	GG	AG	AG	AA	AA	AG	AG	AG	AA	AA	AA	AA	AA	AG	AG	AG	AA	AA	GG	AG	AA	GG	AG	AA	AG	AG
snp45684-scaffold627-2774148	TC	TC	CC	TT	TT	TT	TT	TC	TT	TC	TC	TC	TC	TT	TT	TT	TC	TT	TC	TC	TT	TT	TC	TT	TT	TC	CC	CC	TT	TT	TC	CC	TT	TC	TT	TC	TT	TT	TC	TT	TT	TT	TT	TC	TT	TT	TC	TT	TC
snp45685-scaffold627-2804359	TC	TT	TC	TT	TT	TT	TT	TT	TC	TC	TT	TT	TT	TT	TC	TT	TT	CC	TT	TT	TC	TT	TT	TC	TC	CC	TC	TC	TC	TT	TC	TT	TT	TC	TC	TC	TC	TC	TT	TC	TT	TC	TC	TC	TT	TT	TC	TT	TT
snp45689-scaffold627-2974066	CC	CC	CC	TC	TC	CC	CC	TC	TT	TC	CC	CC	TC	TT	TC	TC	TT	TC	TC	TC	TC	CC	CC	TC	TT	TC	TC	CC	TC	CC	CC	TT	CC	TT	TC	CC	CC	TC	CC	TC	CC	TC	TC	CC	CC	CC	CC	TC	CC
snp45690-scaffold627-3017286	GG	GG	GG	GG	AG	GG	AG	GG	AG	GG	GG	AG	GG	AG	AG	GG	AG	GG	AG	GG	GG	GG	GG	AG	AG	AG	GG	GG	GG	GG	GG	GG	AG	GG	AG	GG	AG	AG	AG	AG	GG	GG	AG	GG	AG	GG	AG	GG	AG
snp45691-scaffold627-3062413	AG	AG	AA	AG	AG	AG	GG	AG	AG	AG	GG	GG	GG	AG	AG	AA	AG	AG	GG	AA	AA	GG	AG	GG	GG	GG	AA	GG	AA	GG	GG	AG	GG	AG	GG	AG	AG	AG	AG	GG	GG	AA	AG	AG	GG	GG	GG	AA	AG
snp45693-scaffold627-3140707	CC	TC	CC	TT	TC	CC	CC	TC	CC	CC	TC	TC	CC	CC	TC	TC	CC	TT	TC	TC	TC	TC	CC	TC	CC	TT	CC	TC	TT	CC	TC	CC	CC	CC	CC	CC	CC	CC	TC	CC	CC	CC	CC	TC	TT	TC	CC	TT	TT
snp45695-scaffold627-3222439	TT	TG	TT	TT	TT	TT	TT	TT	TT	TT	TT	TT	TG	TT	TT	TT	TT	TT	TT	TT	TG	TT	TT	TT	TG	TT	TG	TG	TT	TT	TT	TG	TT	TG	TT	TT	TT	TT	TT	TG	TT	TT	TT	TG	TT	TT	TT	TT	TT
snp45697-scaffold627-3285484	GG	AG	AG	AA	AG	AG	GG	AG	AG	GG	GG	GG	AG	AG	AG	AG	AG	GG	GG	AA	AG	AG	GG	GG	AG	GG	AA	AG	AG	GG	GG	AG	AG	AG	GG	AA	AG	GG	AG	AG	GG	GG	GG	AA	AG	GG	AG	GG	AG
snp45698-scaffold627-3317989	TT	TT	TC	TC	TC	TC	TT	CC	TC	TT	TC	CC	TT	TT	TT	TT	TC	TC	TT	TT	TT	TC	TC	TT	TT	TC	TC	TC	CC	CC	TT	CC	TC	CC	TT	CC	TC	TC	TC	TC	CC	TC	TT	TT	CC	TC	CC	TC	TC
snp45699-scaffold627-3383511	CC	CC	CC	CC	TT	TC	TC	CC	TC	TC	TT	TT	TC	TC	TC	CC	CC	TT	TT	CC	TC	TC	TC	TT	TC	TC	CC	TT	CC	TC	TT	TT	TC	TT	TT	CC	TC	TT	TC	TC	TT	TT	TT	CC	TC	TC	CC	TC	TC
snp45700-scaffold627-3424934	AG	GG	AA	AG	GG	AG	AG	AG	GG	GG	GG	GG	AG	GG	GG	AA	GG	GG	GG	AA	GG	GG	GG	GG	AG	GG	AG	GG	AA	AG	GG	GG	GG	GG	GG	GG	AG	GG	GG	GG	GG	GG	GG	GG	GG	AG	AG	AG	GG
snp45701-scaffold627-3512011	AG	GG	AG	GG	GG	GG	GG	AG	GG	GG	GG	GG	GG	GG	GG	AG	GG	AG	GG	AG	GG	GG	GG	GG	GG	AA	GG	AA	AG	GG	GG	AG	GG	AG	GG	GG	AG	GG	GG	GG	AG	AG	GG	GG	GG	GG	AG	AG	AG
snp45702-scaffold627-3586048	CC	AA	AC	AA	AA	CC	AC	AC	AA	AA	AC	CC	AC	AA	AC	AC	AA	AA	AA	AA	AC	AC	CC	AC	AC	AC	AC	AC	CC	AC	AA	AA	CC	AA	CC	CC	AC	AA	CC	AC	AC	AA	AA	AA	AC	AC	CC	AC	AC
snp45703-scaffold627-3648862	AA	AA	AA	AA	AA	AC	AC	AA	AA	AA	AA	AC	AA	AA	AA	AA	AC	AA	AA	AC	AA	AA	AA	AA	AA	AA	AA	AA	AC	AA	AA	AA	AA	AA	AC	AC	AA	AA	AA	AA	AA	AA	AA	AA	AA	AC	AC	AC	AA
snp45705-scaffold627-3753468	AA	AG	AA	AA	AA	AG	AA	AG	AA	AG	AA	AA	AG	AA	AA	AG	AG	AA	AA	GG	AA	AG	AG	AG	AG	AA	AG	AA	AA	AA	AA	AG	AG	AA	AA	AG	AA	AA	AA	AA	AA	AA	AA	AG	AG	AA	AA	AG	AG
snp45706-scaffold627-3821910	GG	AA	AG	AG	AG	AA	AA	AA	AA	AG	AG	AG	AA	AA	AA	AG	AG	AA	AA	AG	AA	GG	AG	AG	AG	GG	AA	AA	AA	AA	AA	AA	AA	AA	AA	AG	AA	AG	AA	GG	AG	AA	AA	AA	GG	AG	AA	AG	GG
snp45707-scaffold627-3857990	AA	AG	GG	AG	AG	GG	AG	AA	AG	AG	GG	AA	AA	AG	GG	AG	GG	GG	AG	GG	GG	GG	AG	GG	AG	AG	GG	AA	AG	GG	GG	AG	AG	GG	GG	AA	GG	AG	AG	AG	AG	GG	GG	GG	AG	GG	GG	AG	GG
snp45708-scaffold627-3904620	AA	AA	AA	AA	AA	AA	AA	AA	AA	AG	AA	AG	AG	AA	AA	AG	AA	AA	AA	AA	AA	AA	AA	AA	AA	AA	AA	AG	AG	AG	AA	AA	AA	AG	AA	AA	AA	AA	AA	AA	AA	AG	GG	AA	AA	AA	AA	AG	AA
snp45710-scaffold627-3977406	AA	AG	AA	AG	AG	AA	AG	AG	AG	GG	AA	AG	AA	GG	AA	GG	AA	AA	AA	AG	AA	AG	AG	AG	AG	AG	AA	GG	AA	AG	AA	AA	AG	AG	AG	AG	AA	AA	AA	AG	AA	AG	GG	AA	AG	AA	AA	AG	AA
snp45711-scaffold627-4020495	CC	CC	CC	CC	CC	CC	CC	CC	CC	TC	CC	TC	CC	CC	CC	CC	TC	CC	CC	TC	CC	TC	TC	TT	CC	CC	TC	TT	CC	TC	CC	CC	CC	CC	CC	CC	CC	CC	CC	TT	TC	CC	TC	CC	CC	TC	CC	CC	TC
snp45712-scaffold627-4058451	TC	TC	TC	TC	TC	TT	TT	TC	TT	TC	TT	TT	TC	TT	TC	TT	TC	TT	TT	TT	TT	CC	TC	TC	TT	TC	TT	TC	TC	TT	TC	TT	TC	TT	TT	TC	TT	TT	CC	TC	CC	TT	TT	TC	TC	TT	TT	TT	TC
snp45713-scaffold627-4108111	CC	TC	TC	TC	TC	TC	TC	TT	CC	TT	CC	TC	CC	TC	TT	TT	TC	TT	CC	TC	TC	TT	TT	TT	CC	TC	TT	TC	TC	CC	TT	CC	TC	TC	CC	TC	TC	TT	TC	TC	TC	TC	TC	TC	TC	TC	TC	TC	TC
snp45714-scaffold627-4147958	TT	TC	TT	TC	TC	TT	TC	TT	TC	TT	TT	TT	TC	TT	TT	TC	TT	TC	TC	TC	TC	TC	TT	TT	TC	TT	TT	TT	TC	TC	TT	TT	TT	TT	TC	TC	TT	TC	TC	TC	TT	TT	TT	TC	TT	TC	TT	TT	TT
snp45715-scaffold627-4201462	TC	TC	TT	TT	TC	CC	CC	TC	TT	TT	TC	TC	TC	TC	TT	TT	TC	TC	TT	TT	TC	TC	TC	CC	TC	TT	TC	TC	TT	CC	TC	TC	TC	CC	CC	TT	TT	CC	CC	TT	TC	TC	CC	TC	TC	TC	TC	TC	TT
snp45716-scaffold627-4238159	CC	TC	TC	TT	TT	CC	TC	TT	TC	CC	TC	TC	TT	TT	TC	TC	TC	TT	TT	TT	TT	TC	CC	TC	TT	TT	CC	TT	TC	TC	CC	CC	TC	CC	TC	TC	TC	CC	CC	TC	CC	CC	CC	TC	TC	TC	TC	TT	CC
snp45717-scaffold627-4269733	GG	GG	AG	GG	GG	AA	AG	AG	GG	GG	GG	AA	AG	AG	GG	GG	GG	GG	GG	GG	GG	AG	AG	AG	AG	GG	AG	AG	GG	AG	AA	AA	AG	AA	GG	GG	GG	AG	AA	GG	AG	GG	GG	AG	AG	GG	GG	AG	AA
snp45718-scaffold627-4317591	CC	CC	TT	TC	TC	TT	TT	CC	CC	CC	CC	TT	CC	CC	TT	CC	TC	CC	CC	CC	TC	CC	CC	CC	TC	CC	CC	TC	TC	TC	CC	TC	CC	TC	CC	CC	CC	TC	TC	TC	CC	CC	TC	TC	TC	CC	CC	TC	CC
snp45719-scaffold627-4349526	TC	TT	TC	TC	TC	CC	TC	TC	TT	TC	CC	TT	CC	TC	TT	CC	TC	TT	TC	TC	TT	TC	TC	TC	TT	TT	TC	TC	TC	TT	TC	TC	TT	TC	TT	TC	CC	TT	TC	TC	TC	CC	TC	TT	TT	TT	TT	TT	CC
snp45720-scaffold627-4403089	TC	TC	TT	TT	TT	TT	TT	TC	CC	CC	TC	TC	TC	TC	TC	TT	TC	TC	TC	CC	CC	TC	TC	CC	TT	TC	TC	TC	TC	TT	TT	TT	TC	TC	TC	TT	CC	TT	TC	TC	TC	CC	TC	TC	TC	TC	CC	TT	TC
snp45721-scaffold627-4439359	AC	AC	AA	AA	AA	AA	AA	AA	AA	CC	AA	AC	AC	AA	AC	AA	AA	AA	AA	AC	AA	AA	AC	AA	AC	AA	AA	AA	AA	AA	AA	AC	AA	AA	CC	AA	AA	AA	AA	AA	AA	AA	AC	AC	AA	CC	AA	AC	AA
snp45722-scaffold627-4502169	TG	TG	GG	GG	TT	TT	TT	TT	TG	TG	TG	TT	TT	TT	TT	TG	TG	TG	TG	TT	TG	TG	TT	TT	TG	TT	TG	TG	TG	TG	TG	TT	TT	TT	TT	TT	TG	TG	TG	TT	GG	TT	TG	TG	TG	TT	TG	TT	TT
snp45723-scaffold627-4544384	TT	TC	CC	TC	TC	TT	TC	TT	TC	TC	TC	TC	CC	TC	TC	CC	TC	TT	TC	TC	TC	TT	TT	TT	CC	TC	CC	CC	TC	TC	CC	CC	TC	CC	CC	TT	TC	CC	TC	TT	TC	TT	TC	CC	TC	CC	CC	CC	TT
snp45724-scaffold627-4580436	AA	AA	AA	AC	AA	AA	AA	AA	AA	AA	AA	AC	AA	AA	AA	AA	AA	AA	AA	AC	AA	AA	AA	AA	AC	AA	AC	AA	AA	AA	AA	AC	AA	AA	CC	AA	AA	AC	AC	AA	AA	AA	AA	AC	AA	AC	AA	AC	AA
snp45725-scaffold627-4620164	GG	AG	GG	AG	GG	AA	AG	AA	GG	AG	AG	AG	AG	AG	AA	AG	AG	GG	AG	AG	AA	GG	GG	GG	AG	GG	AA	AG	GG	AG	GG	AG	AG	AG	GG	GG	AG	AG	GG	GG	AG	GG	AG	GG	GG	GG	AG	AA	AG
snp45726-scaffold627-4652598	TT	TT	TT	TC	TT	TC	TC	TT	TC	TT	CC	TC	TC	CC	CC	TT	TT	TC	TC	TC	TC	TC	TC	CC	CC	TC	TC	TT	CC	CC	TT	TC	CC	TT	TC	TC	TT	TC	TC	CC	TT	TT	TT	TC	TT	TT	TC	TC	TT
snp45728-scaffold627-4739725	AA	AA	CC	CC	AC	AC	CC	AC	CC	AA	AA	CC	AC	AC	AA	AC	CC	AC	AC	AA	AC	AC	AA	AA	AA	AC	AC	AA	AC	CC	AC	CC	CC	AC	AA	AC	AA	CC	AC	CC	AA	AC	CC	AA	AC	AA	CC	CC	AA
snp45729-scaffold627-4783044	GG	AG	AA	AG	AG	AG	AA	AA	AG	GG	AA	AG	GG	AG	AG	AA	AG	GG	AG	AA	AG	GG	GG	AG	AG	AG	AG	GG	AG	GG	AG	AA	AG	AA	AG	AG	GG	AG	AG	AG	GG	AG	AG	GG	AG	GG	AA	AG	GG
snp45730-scaffold627-4840954	TT	TT	TT	TT	TT	TT	TT	TT	TC	TT	TT	TT	TT	TC	TT	TC	TT	TT	TC	TT	TT	TC	TC	TC	TT	TC	TT	TT	TT	TT	TT	TC	TT	TC	TT	TC	TT	TT	TC	TT	TT	TT	TT	TT	TT	TT	TC	TC	TT
snp45731-scaffold627-4874627	TT	TT	TT	TT	TT	TT	TT	TT	TC	TT	TT	TT	TT	TC	TT	TC	TC	TT	TT	TT	TT	TT	TT	TT	TT	TT	TT	CC	TT	TC	TT	TC	TT	TC	TT	TT	TC	TC	TT	TT	TT	CC	CC	TT	TT	TT	TT	TT	TT
snp45732-scaffold627-4940493	GG	GG	GG	GG	GG	GG	GG	GG	AG	GG	GG	GG	AG	AG	GG	AG	GG	GG	AG	GG	GG	GG	GG	GG	GG	AG	GG	AA	GG	AG	GG	AG	GG	AG	GG	GG	AG	GG	AG	GG	GG	AG	AG	GG	GG	GG	GG	GG	GG
snp45733-scaffold627-5011885	AA	AG	GG	AA	AA	AG	AG	AA	GG	AG	AG	AG	AG	AA	AG	AA	AA	AG	AG	GG	GG	AA	AA	AG	GG	AA	GG	AA	AG	AG	AG	AA	GG	AA	AG	GG	AG	AA	AA	GG	AG	AA	AA	AA	GG	AG	AG	AA	GG
snp45734-scaffold627-5050952	TC	TT	TT	TC	TC	TC	TC	TC	TT	TC	TT	TT	TC	TC	TC	TC	CC	TT	TT	TT	TT	TC	TT	TT	TT	TC	TT	CC	TC	TC	TC	TT	TT	TT	TC	TT	TT	CC	TC	TT	TT	TC	TC	CC	TT	TC	TC	TC	TT
snp45735-scaffold627-5097005	GG	GG	GG	TG	TG	GG	TG	GG	GG	GG	GG	GG	GG	TG	GG	GG	TG	GG	GG	GG	TG	TG	GG	GG	GG	TG	GG	TG	GG	GG	GG	GG	GG	GG	GG	GG	GG	TG	TG	GG	GG	GG	TG	GG	GG	GG	TG	GG	GG
snp45738-scaffold627-5276346	TC	CC	TT	TT	TC	TC	CC	TC	TT	CC	TT	TC	CC	CC	TC	CC	CC	TC	TC	TT	TC	TC	TC	TC	TT	TC	CC	CC	CC	TC	TC	TC	CC	TC	TC	TC	TC	CC	TC	CC	CC	CC	TC	CC	CC	CC	CC	CC	TC
snp45739-scaffold627-5315341	CC	AA	AC	AC	AA	AC	AC	AC	AA	AC	AA	AC	AC	AA	AA	AA	AA	AA	AA	AC	AA	AA	AA	AC	AC	AA	AA	AA	AA	AC	AA	AC	AA	AA	CC	AC	AA	AA	AC	AC	AA	AC	AC	AC	AA	AC	AA	AA	AC
snp45740-scaffold627-5376332	CC	CC	TC	CC	CC	CC	CC	CC	CC	CC	TT	CC	CC	CC	CC	CC	CC	TC	TT	TC	CC	CC	CC	CC	TC	CC	TT	TT	TC	TC	CC	CC	CC	CC	CC	CC	TC	CC	CC	CC	CC	TT	TT	CC	TC	CC	CC	CC	TC
snp45741-scaffold627-5418543	AG	AG	AG	AG	AG	AA	AA	AG	AG	AG	AG	AA	AA	AG	AG	AG	GG	AG	AG	AG	AG	GG	AG	AG	AG	AG	AG	GG	GG	AG	AG	AG	AA	AG	AG	AA	GG	GG	GG	AG	AA	AG	AG	GG	GG	AG	AG	AA	AG
snp45742-scaffold627-5460507	CC	TC	CC	CC	TC	CC	CC	TC	CC	TC	TT	TC	CC	TC	CC	TC	CC	TT	TT	CC	TC	TC	TC	TC	CC	CC	TT	TT	CC	TC	TT	CC	CC	TC	CC	CC	CC	TT	TC	TC	TC	TC	TC	CC	TT	CC	CC	CC	CC
snp45743-scaffold627-5489862	AG	AG	AA	GG	AG	AG	GG	AG	GG	GG	AG	AA	GG	GG	AG	AG	AA	AA	AG	AG	AG	GG	GG	GG	AG	AG	AG	AG	AA	AG	AA	AG	AG	AA	AG	GG	AA	AG	GG	AA	GG	AA	AA	AG	AA	GG	GG	AA	AG
snp45744-scaffold627-5538490	CC	CC	CC	TC	TT	TT	TT	TT	CC	TC	TT	TC	TC	TC	TT	TC	TT	TC	TC	TT	TT	TC	TC	TT	TC	TT	TT	TC	TC	TT	CC	TT	TC	TT	TC	TC	CC	TT	TT	TC	TT	TC	TC	TC	CC	TT	TT	TC	TC
snp45745-scaffold627-5585234	TT	TT	TC	TC	TC	TC	TC	TC	TC	TC	CC	CC	TC	TC	TC	TT	TT	TC	TT	CC	TC	CC	CC	CC	TC	TT	CC	TC	TT	CC	TC	TC	TT	TC	TC	TC	TC	TC	TT	CC	TT	TC	TC	TT	TC	CC	TC	TC	TC
snp45746-scaffold627-5616708	CC	CC	CC	CC	AC	CC	CC	CC	CC	CC	CC	CC	CC	CC	CC	CC	CC	CC	CC	CC	CC	CC	CC	CC	CC	CC	CC	AA	CC	CC	CC	AC	CC	AC	CC	CC	CC	CC	CC	CC	CC	AC	AC	CC	CC	CC	CC	CC	CC
snp45747-scaffold627-5650100	TC	CC	TC	CC	CC	CC	CC	TC	CC	TC	TC	CC	CC	CC	CC	CC	CC	CC	TC	CC	TC	CC	CC	CC	CC	TC	CC	TC	CC	TC	TC	TC	CC	TC	TC	CC	CC	TC	CC	TC	CC	TC	TT	CC	TC	TC	CC	CC	CC
snp12635-scaffold1480-1113569	TC	CC	CC	CC	CC	TC	TC	CC	CC	CC	CC	CC	CC	CC	TT	TC	TC	CC	CC	TC	TC	CC	CC	CC	CC	CC	TT	TT	CC	CC	CC	TT	CC	TC	TC	CC	CC	TC	CC	TC	CC	TC	TC	CC	CC	TC	CC	TC	TC
snp12634-scaffold1480-1070260	TT	TT	TG	TG	TG	TT	TT	TG	TT	TG	TT	TT	TG	TT	TG	TG	TG	TG	TT	GG	TG	TG	TT	TT	TG	TT	GG	TG	TG	TT	TG	GG	TT	TG	TG	TG	TT	TT	TT	GG	GG	TT	TT	TG	GG	GG	TG	TG	TG
snp12633-scaffold1480-1018100	TC	TC	CC	CC	CC	TC	CC	CC	TC	TC	TT	TT	CC	TC	CC	CC	TC	TC	CC	CC	CC	TC	TC	TT	CC	TT	CC	TC	TC	TC	TT	CC	TT	TC	TC	TC	TT	TT	CC	CC	CC	TT	TT	TC	TT	TC	TC	TC	CC
snp12632-scaffold1480-984227	TT	TC	TC	CC	CC	TC	CC	CC	TT	TC	TT	CC	CC	CC	TT	TC	TC	TT	CC	TC	TC	CC	CC	TC	TC	TC	TC	CC	CC	TC	CC	CC	CC	TC	TC	CC	TC	TC	TC	CC	CC	TC	TT	TC	TC	CC	CC	CC	TT
snp12631-scaffold1480-948998	TT	TC	TC	TC	CC	CC	CC	TT	TC	TT	TC	TC	TC	TC	TC	CC	CC	CC	CC	CC	TT	TC	CC	CC	TC	TC	TC	TT	CC	CC	CC	TC	CC	TC	CC	TC	TC	CC	TT	TC	TT	TC	CC	TC	CC	CC	TC	CC	TT
snp12630-scaffold1480-915845	AG	GG	AA	AG	GG	GG	GG	AA	AA	AG	AG	AA	AG	AA	AG	AG	AA	AA	AG	AA	AA	AG	GG	AG	AG	GG	AG	AG	AG	AA	AA	AA	AA	AA	AG	AA	AA	AA	AG	AA	AA	AA	AG	AG	GG	AG	GG	AG	GG
snp12629-scaffold1480-884736	TC	CC	TT	TT	CC	CC	CC	TT	TC	TC	CC	TT	TC	TC	CC	TC	TC	TT	TC	TT	CC	TT	TC	TT	TC	TC	TC	TC	TC	TT	CC	TC	TT	TC	TC	TT	TT	CC	TT	TT	TT	TT	TC	TC	CC	TC	TC	TC	CC
snp12628-scaffold1480-851328	AA	AA	AA	AA	AA	AA	AA	AA	AA	AA	AA	AG	AG	AA	AG	AA	AG	AG	AG	AA	AG	AA	AG	AA	AA	AA	AA	AG	AA	AA	AA	AG	AA	AG	AA	AA	AA	AA	AA	AA	AA	AA	AG	AA	AA	AA	AA	AA	AA
snp12627-scaffold1480-810003	GG	AG	GG	AG	AA	GG	AG	GG	AG	AG	AG	GG	AG	GG	GG	AG	AG	AG	GG	GG	GG	AG	GG	GG	GG	AG	AG	AA	GG	AG	AA	AG	AG	AG	GG	AA	GG	AA	GG	GG	AG	GG	GG	AG	AA	AG	GG	GG	AA
snp12626-scaffold1480-762126	CC	TC	TC	TT	TC	TC	TT	TC	CC	TT	CC	CC	TC	TT	CC	CC	CC	TT	CC	TC	CC	TC	CC	CC	TC	TC	TT	TT	TT	TC	TC	TC	CC	CC	CC	TC	TC	TC	TC	TT	TC	TC	CC	TT	CC	CC	TC	TT	TC
snp12625-scaffold1480-714592	TT	CC	CC	CC	CC	TC	CC	CC	TC	CC	TC	TT	TC	TC	CC	CC	TC	CC	CC	CC	CC	CC	CC	CC	TC	CC	TC	TC	CC	CC	TC	TC	TC	TC	TC	CC	TC	TT	CC	CC	CC	TT	TC	CC	CC	CC	CC	CC	CC
snp12624-scaffold1480-684673	CC	CC	CC	CC	CC	TC	TC	TC	CC	CC	CC	CC	CC	CC	TC	CC	TC	CC	CC	CC	TC	CC	CC	CC	TC	TC	CC	CC	TC	CC	CC	CC	CC	TC	TC	CC	CC	CC	CC	TC	CC	CC	CC	CC	CC	CC	CC	TC	CC
snp12623-scaffold1480-647642	AG	AA	AG	AA	AA	AG	AG	GG	AA	AA	AG	AA	AG	AA	AG	AA	AA	AA	AA	AA	AG	AA	AA	AA	AA	AG	AA	AA	AG	AA	AA	AA	AA	AA	AG	AA	AA	AG	AA	AG	AA	AA	AA	AA	AA	AG	AA	AA	AA
snp12621-scaffold1480-528352	GG	TG	GG	GG	TG	GG	GG	GG	GG	TG	GG	GG	GG	GG	GG	GG	GG	GG	GG	TG	GG	GG	GG	GG	GG	GG	GG	TG	GG	TG	GG	TG	TG	GG	GG	GG	TG	GG	TG	GG	GG	TG	GG	TT	GG	TG	GG	GG	GG
snp12620-scaffold1480-495436	AG	AA	AA	AA	AA	AA	AA	AG	AA	AA	AG	AG	AA	AA	AA	AA	AG	AG	AA	AG	AA	AA	AA	AA	AG	AA	AA	AA	AA	AA	AA	AG	AG	AG	AA	AA	AA	AG	AG	AG	AA	AA	AG	AG	AA	AG	AA	AA	AA
snp12619-scaffold1480-466574	GG	GG	AG	GG	GG	AG	GG	AG	GG	GG	GG	AG	GG	GG	GG	GG	GG	GG	GG	GG	AG	AG	AG	AA	GG	GG	AG	AG	AG	AG	GG	GG	AG	AG	GG	AG	GG	AG	AG	AG	AG	AG	AG	AG	GG	GG	GG	GG	GG
snp12617-scaffold1480-401768	TG	GG	TG	TG	TT	TT	TT	TG	TG	GG	TT	TT	GG	GG	GG	TG	TG	TG	GG	TG	TG	TG	GG	TG	TG	TG	TG	TG	TT	TT	GG	TT	GG	TT	TG	GG	GG	TT	TT	TT	TG	TG	TT	TG	GG	TG	TG	GG	GG
snp12616-scaffold1480-342600	CC	CC	CC	CC	CC	CC	CC	CC	CC	TC	CC	CC	CC	CC	CC	CC	CC	TC	CC	CC	CC	CC	CC	CC	CC	CC	CC	CC	TC	TC	CC	CC	CC	CC	CC	TC	CC	CC	TT	CC	TC	CC	CC	CC	CC	CC	CC	CC	CC
snp12615-scaffold1480-313980	TT	TT	TT	TC	TT	TT	TT	TT	TC	TT	TT	TC	TT	TC	TC	TT	TC	TC	TC	TC	TC	TT	TT	TC	TT	TC	TT	CC	CC	TC	TC	TT	TT	TT	TT	TC	TC	TC	TC	TC	TC	TT	TC	TC	TC	TT	TT	TT	TT
snp12614-scaffold1480-279765	AG	AG	AG	AA	AA	AG	AG	AG	AG	AG	AA	GG	AG	AG	AG	AA	AA	AA	AA	AA	AA	AA	AA	AG	GG	AG	AA	AG	AG	AG	AG	AG	AG	AG	GG	AG	AG	GG	AG	GG	AA	AG	AG	GG	AA	GG	AA	AG	AA
snp12613-scaffold1480-250179	AG	GG	AG	GG	GG	AG	AG	AG	AA	AA	GG	AA	AG	AG	AG	GG	GG	AA	AG	AG	GG	GG	GG	AG	AG	AA	GG	AG	AA	AA	AG	AG	AA	GG	AA	AA	AG	AA	AA	AA	AA	AG	AG	AA	GG	AA	AG	AG	GG
snp12612-scaffold1480-219294	AA	AA	AC	AA	AA	AA	AA	AA	AA	AA	AA	AA	AC	AA	AA	AA	AA	AA	AA	AA	AA	AA	AA	AA	AA	AA	AA	AA	AA	AA	AA	AC	AA	AA	AA	AA	AA	AA	AC	AA	AA	AA	AA	AA	AA	AA	AA	AC	AA
snp12611-scaffold1480-184211	GG	AG	AG	GG	GG	AG	GG	GG	GG	AG	GG	GG	AG	GG	GG	GG	AG	AA	GG	GG	GG	GG	GG	AG	GG	GG	GG	GG	GG	GG	AG	AA	AA	AG	GG	AG	GG	GG	AG	GG	AG	GG	GG	GG	GG	AG	AA	AG	AA
snp12610-scaffold1480-147683	CC	TC	TC	TC	CC	CC	CC	TC	TC	CC	CC	TT	TC	TC	TC	TT	TC	CC	CC	TT	CC	CC	CC	TC	CC	TC	TC	TC	TC	TC	TC	TC	TC	CC	TC	TC	TC	TT	TT	TC	TT	CC	CC	TC	TC	TC	CC	CC	TC
snp12609-scaffold1480-108926	TT	TC	TT	TT	TT	TT	TT	TC	TT	TC	TT	TT	TT	TT	TT	TT	TC	TC	TC	TC	TT	TC	TC	CC	TT	TC	TT	TT	TC	TC	TT	TT	TT	TT	TT	TT	TT	TT	TT	TT	TC	TT	TC	TT	TT	TT	TC	TT	TC
snp12608-scaffold1480-52501	AG	AG	AA	AG	GG	AG	GG	AG	AG	AG	AG	GG	AA	AG	AG	AG	AG	GG	GG	AG	AG	AG	AA	AA	AA	AG	AG	AG	AG	AG	AG	AG	AG	AG	AA	AG	GG	AG	AG	GG	AG	AG	AA	GG	AA	AG	GG	AG	AG
snp12607-scaffold1480-15831	TT	TG	TG	TG	TT	TT	TT	TG	TT	TG	TG	TT	TT	TG	TT	TT	TT	TT	TT	TT	TT	TT	TT	TT	TT	TG	TG	TG	TG	TT	TG	TG	TT	TT	TT	TT	TT	TG	TG	TT	TG	TT	TT	TT	TG	TT	TT	TT	TG
snp48341-scaffold686-887750	AG	AG	AA	AG	AG	AA	AA	AG	AA	GG	AG	AG	AG	GG	GG	AG	GG	AG	GG	GG	AG	GG	AG	GG	AA	AG	AA	AG	AG	AG	AG	AG	AG	GG	AA	AG	GG	AG	AA	AG	AG	GG	AG	AG	GG	AA	AG	AG	AG
snp48340-scaffold686-804838	CC	TC	CC	TT	TC	TT	TT	TT	TC	TC	TC	TC	TT	TC	TC	TC	TC	TT	TC	CC	TC	TT	TT	TT	TC	CC	TC	TC	TC	TT	TC	TC	TC	TT	TC	TC	TC	CC	TC	TC	TT	TT	TT	TC	TC	TT	TC	TT	TC
snp48339-scaffold686-750643	CC	CC	CC	CC	CC	TC	TC	CC	CC	CC	TC	TC	TC	CC	CC	CC	TC	TC	CC	CC	TC	CC	TC	TC	CC	TC	CC	CC	TC	TT	TC	CC	CC	CC	CC	CC	CC	CC	TC	CC	TC	TC	TC	CC	CC	CC	CC	CC	TC
snp48338-scaffold686-702924	AG	AA	AG	AG	AA	AG	AA	AA	AA	AA	AG	AG	GG	GG	AA	AA	AG	AG	AA	AA	AG	AG	AA	AA	AG	AA	AG	AG	AG	AG	AG	GG	GG	AG	AG	AG	AG	AG	AG	AA	AG	GG	AG	AA	AG	AG	GG	AA	AA
snp48337-scaffold686-648334	TC	TC	TC	TT	TC	TC	TT	CC	TT	TT	TC	TT	TC	TC	TT	TC	TC	TC	TC	TT	TT	TC	TC	TC	TC	TC	TT	TT	TT	TC	TC	TT	TC	TT	TT	TC	TT	TC	TC	TT	TC	TT	TC	TT	TC	TT	TC	TT	TC
snp48336-scaffold686-602300	GG	AG	AG	AG	GG	AG	AG	AG	AG	GG	AG	AG	AG	AG	AG	AG	AG	AG	AA	GG	AA	AA	AG	AA	AG	GG	AA	AA	AA	AG	GG	GG	AG	AG	GG	GG	AG	GG	GG	AG	AG	GG	GG	GG	AA	GG	GG	GG	AG
snp48334-scaffold686-462470	TC	TC	TT	TT	TC	TT	TC	TT	TC	TC	TC	TC	CC	TT	TT	TC	TC	TT	TT	CC	TC	TT	TC	TC	TC	TT	TT	TC	TT	TC	TC	TT	TT	TT	CC	TC	TT	TC	CC	TT	TC	TT	TT	TC	TC	TC	CC	TT	TT
snp48333-scaffold686-427585	GG	GG	AG	GG	AA	GG	AG	GG	AG	AG	AG	AG	AA	GG	AG	AG	AG	GG	AG	GG	NA	GG	GG	GG	AG	GG	GG	AG	GG	GG	AA	GG	AG	GG	AG	AG	GG	GG	AG	AG	AG	GG	GG	GG	AG	GG	AG	AG	GG
snp48332-scaffold686-397291	TG	TG	TG	TG	TG	GG	GG	GG	TT	TT	GG	TG	TG	TG	GG	GG	TG	TG	GG	TG	TG	TG	TG	TG	GG	GG	TG	TT	GG	TG	TG	GG	GG	GG	GG	GG	TG	TG	GG	GG	GG	TG	TG	GG	GG	GG	GG	GG	GG
snp48331-scaffold686-366031	CC	CC	TT	TC	CC	CC	CC	CC	TC	CC	CC	CC	CC	CC	CC	TC	CC	TC	CC	CC	CC	TC	CC	CC	CC	TC	TT	CC	TC	TC	CC	CC	CC	TC	CC	CC	CC	CC	CC	TC	CC	TC	TC	CC	TC	CC	CC	CC	CC
snp48329-scaffold686-288369	AA	AC	AC	AC	CC	AC	AC	AA	AC	AA	AA	AC	CC	AA	AA	AA	AA	CC	AC	AC	AC	AC	AC	AC	CC	AA	AC	AC	CC	AA	AC	CC	AC	CC	AC	AC	AA	AA	CC	AC	CC	AC	AC	AA	AC	AC	AC	AA	CC
snp48327-scaffold686-193847	AA	AG	AG	AG	AA	AG	AG	AG	AG	AG	AG	GG	AA	AG	AA	GG	AG	AG	AA	AG	AA	AG	AG	AA	AG	AG	GG	GG	AG	AG	AG	AG	AG	GG	GG	AA	GG	AG	AG	AG	AG	AG	AA	GG	AG	AG	GG	GG	AA
snp48326-scaffold686-148419	AG	AG	AA	AG	AA	AG	AG	GG	GG	AG	AA	AG	GG	AA	AG	GG	AA	AG	AG	GG	AG	AG	AA	AA	GG	AG	AG	AG	AG	AG	AG	AA	AG	AG	AG	AG	AA	AG	AG	AG	GG	AG	GG	AA	AA	AA	AG	AG	AG
snp48325-scaffold686-119085	CC	CC	AA	AA	AC	AC	AC	CC	AA	AC	AC	AC	CC	CC	AC	AA	AC	AC	AA	AC	AC	AC	CC	CC	AA	AC	AA	AA	CC	AC	AA	AC	AC	AA	AA	AC	AC	AC	AA	AA	AA	AC	CC	AA	AC	AC	AA	AA	AC
snp48324-scaffold686-52646	TC	TC	TC	CC	CC	CC	CC	TC	CC	CC	CC	CC	CC	TC	CC	CC	CC	TC	CC	CC	CC	TC	TT	TC	TC	CC	CC	CC	TC	CC	TC	TC	TT	TC	CC	TC	CC	TC	TC	CC	TC	CC	TC	CC	CC	CC	CC	CC	TC
snp7889-scaffold1284-28617	GG	TG	TG	TG	TG	TG	TG	TG	GG	GG	TG	GG	GG	TG	GG	TG	TG	GG	TG	GG	TG	GG	TG	GG	TG	TG	TG	GG	TG	GG	TG	GG	GG	GG	TG	TG	TT	GG	TG	TG	GG	TG	GG	TG	TG	GG	TG	TG	GG
snp7890-scaffold1284-119047	TC	TC	TC	TT	TT	CC	TC	CC	CC	CC	TT	CC	CC	TT	CC	TC	TC	CC	TC	CC	TC	TT	TC	TT	CC	CC	TC	TC	TC	TC	TC	CC	TC	TC	CC	CC	TT	CC	TT	TC	TT	TT	TC	TC	CC	TC	TC	TC	TC
snp7891-scaffold1284-155937	AA	AG	AG	AA	AA	GG	AG	AG	GG	AG	AA	AG	AG	AA	AG	AG	AG	AG	AG	AG	AG	AA	AG	AA	AA	AG	AA	AG	AG	AG	AA	AG	AA	AA	AG	AA	AA	AA	AA	AG	AA	AA	AA	AA	AG	AG	AG	AG	AA
snp7892-scaffold1284-187141	TG	TG	GG	GG	GG	GG	GG	GG	GG	GG	GG	GG	GG	GG	GG	GG	GG	TG	GG	GG	GG	GG	GG	GG	TG	GG	GG	TG	TG	GG	TG	GG	TG	GG	TG	TG	GG	TG	GG	GG	GG	GG	TG	GG	TG	TG	GG	GG	TG
snp7894-scaffold1284-301596	GG	TT	GG	GG	GG	GG	GG	TG	GG	TG	TG	GG	GG	GG	GG	TG	TG	GG	TG	TG	GG	GG	GG	GG	TT	GG	TT	TT	GG	GG	TG	TG	TG	TG	TT	TG	TT	GG	TG	TT	TG	TG	TG	GG	TG	TT	GG	TG	TG
snp55677-scaffold863-1765843	GG	AA	AA	AG	AA	AA	AA	AG	AA	AA	AG	AG	AG	AG	AG	AG	AA	AA	AG	AG	AA	AG	AG	AG	AG	AG	GG	AG	AA	AG	AG	AG	GG	GG	AG	AG	AG	GG	AG	AG	AG	AA	AG	AA	AG	AG	AG	AG	AG
snp55676-scaffold863-1692634	TC	CC	CC	CC	CC	CC	CC	CC	CC	CC	TC	CC	CC	TC	CC	TC	TC	CC	CC	CC	CC	CC	TC	CC	CC	CC	CC	TC	CC	CC	CC	CC	CC	CC	CC	CC	CC	CC	CC	CC	CC	CC	CC	CC	CC	CC	CC	CC	CC
snp55675-scaffold863-1604209	AA	AA	AG	AA	AA	AG	AA	AA	GG	AA	AA	AA	AG	AG	AA	AA	AA	AG	AA	AA	AA	AA	AA	AA	AA	GG	AA	AG	AG	AA	AG	GG	AA	GG	AG	AA	AG	AA	AG	AA	AA	AG	AA	GG	AG	AG	AA	AG	AA
snp55673-scaffold863-1510856	AA	AA	AA	AC	AA	AC	AC	AC	AA	AC	AC	AC	AA	AC	CC	AA	AA	AC	AA	AA	AC	AC	AC	AA	AA	AA	AC	AC	AC	AC	AC	AA	AC	AC	AC	AA	AA	AC	AA	AA	AA	AC	CC	AA	AC	CC	AA	AC	AA
snp55672-scaffold863-1470525	AG	AG	AG	GG	AG	AG	GG	AG	AG	AG	GG	GG	AG	AG	GG	AG	AA	GG	AA	GG	GG	GG	GG	GG	AG	AG	AG	AG	GG	AG	GG	AA	AG	AG	GG	AA	AG	AG	AG	AA	AG	GG	GG	AG	GG	GG	AA	GG	AG
snp55670-scaffold863-1403541	GG	GG	GG	GG	GG	GG	GG	GG	GG	GG	GG	GG	AG	GG	GG	GG	GG	GG	GG	GG	GG	AG	AG	AA	GG	GG	GG	GG	GG	GG	GG	AG	GG	AG	GG	GG	GG	GG	GG	GG	GG	GG	GG	GG	GG	GG	GG	GG	GG
snp55668-scaffold863-1317264	GG	GG	GG	GG	GG	GG	GG	GG	AG	GG	GG	GG	GG	GG	GG	GG	GG	AG	GG	GG	GG	GG	GG	GG	GG	GG	GG	GG	GG	GG	GG	GG	GG	GG	GG	GG	GG	GG	GG	GG	AG	GG	GG	GG	GG	AG	AG	GG	AG
snp55667-scaffold863-1282061	GG	AA	AG	AA	AA	AG	AA	AG	AG	AA	AA	AG	AG	AG	AA	AG	AG	AG	AG	AA	AA	AA	AA	AG	AG	AG	GG	AA	AA	AA	AA	AA	AA	AA	AG	AA	AG	AA	AG	AA	AA	GG	GG	AG	AG	AA	AA	GG	AA
snp55665-scaffold863-1207965	AA	AA	AA	AA	AA	AA	AA	AA	AA	AA	AA	AA	AA	AA	AA	AA	AA	AA	AA	AA	AA	AA	AA	AA	AA	AC	AA	AA	AA	AA	AA	AA	AC	AA	AA	CC	AA	AA	AC	AA	AC	AA	AA	AC	AA	AA	AA	AA	AA
snp55663-scaffold863-1126556	GG	AG	GG	AG	AG	GG	GG	GG	AG	AA	GG	AG	AA	GG	AA	AG	AG	AG	AA	AG	AG	AA	AG	AG	AG	AG	GG	AG	AG	GG	AG	AG	AG	AG	AG	AA	AG	AA	AG	AA	GG	AG	AG	AA	AG	AA	AG	GG	AG
snp55660-scaffold863-1009317	CC	TT	TC	TT	TT	TC	TT	TC	TC	TC	CC	TC	TC	TT	TT	TC	TC	CC	TT	TT	TC	TT	TT	TT	TC	TC	TC	CC	CC	TC	TT	TT	TT	TT	TC	TT	TC	TT	TC	CC	TC	TC	CC	TT	TC	TT	TC	TC	TC
snp55659-scaffold863-922067	TC	TC	CC	TC	CC	CC	CC	CC	TC	TC	TC	TC	CC	TC	TC	TC	CC	TC	CC	TC	CC	TT	TC	TC	CC	CC	TC	CC	CC	TC	CC	TC	TC	TT	CC	TT	TC	CC	CC	TT	TT	CC	TC	TT	CC	CC	TT	TC	TC
snp55658-scaffold863-882600	CC	TC	TT	CC	TC	TT	TT	TC	CC	TC	TC	TC	TC	TC	CC	CC	TT	CC	TT	TC	CC	TC	TC	TT	TT	TC	TC	TT	CC	CC	TC	TC	TC	CC	TT	CC	TC	TT	TC	TT	CC	TT	TC	TC	TT	TT	TC	TC	TC
snp55656-scaffold863-793736	GG	GG	GG	AA	GG	GG	GG	GG	AG	GG	GG	GG	GG	GG	GG	GG	GG	GG	GG	AG	GG	AG	GG	GG	GG	GG	GG	AG	GG	GG	GG	GG	GG	GG	AG	GG	GG	AG	GG	GG	GG	GG	GG	GG	GG	AG	GG	GG	GG
snp55655-scaffold863-739437	TC	TC	CC	CC	TC	CC	CC	CC	TT	TC	TC	TC	TC	TC	TC	TT	CC	TC	CC	CC	TC	CC	TC	CC	CC	CC	CC	CC	TC	TC	TC	CC	CC	CC	CC	CC	TC	TC	CC	TT	TC	TC	TC	TC	CC	CC	CC	TC	CC
snp55654-scaffold863-700639	TT	GG	GG	TG	TG	TG	TT	TG	GG	GG	GG	TG	GG	GG	TG	GG	GG	GG	TG	TG	TG	TG	GG	GG	TG	TT	GG	GG	GG	TG	GG	GG	TG	TG	TT	TG	GG	TG	GG	TT	TG	GG	GG	TG	GG	TG	GG	GG	GG
snp55652-scaffold863-627172	CC	CC	CC	CC	CC	CC	CC	CC	CC	CC	CC	CC	CC	CC	CC	CC	CC	CC	CC	CC	CC	CC	CC	CC	TC	CC	CC	CC	CC	CC	CC	CC	CC	CC	TT	CC	CC	TC	CC	TT	CC	CC	CC	CC	CC	TC	CC	TC	CC
snp55651-scaffold863-590929	AC	AA	AA	AC	AC	AA	AA	AC	AC	AA	AC	AA	AA	AC	AA	AA	AA	CC	AA	AA	AC	AC	AA	AA	AA	AA	AA	AA	AC	AA	AA	AA	AC	AA	AC	AC	AC	CC	AC	CC	AA	AA	AA	AC	AA	AC	AA	AA	AC
snp55649-scaffold863-523707	AA	AG	GG	AA	AA	GG	AG	AG	AA	AG	AA	AA	AG	GG	AA	AA	GG	AG	AG	AG	AA	AG	AG	AG	AA	AA	AG	GG	AA	AA	AA	AG	AG	AG	AA	AG	AG	AG	AG	GG	AA	GG	GG	AG	AG	AA	AA	AG	AA
snp55646-scaffold863-382528	GG	GG	GG	GG	GG	GG	GG	GG	GG	AG	GG	AG	AG	GG	GG	GG	GG	GG	GG	GG	AG	GG	AG	GG	GG	AG	GG	AG	AG	GG	GG	GG	GG	GG	GG	GG	GG	GG	AG	AA	AG	GG	GG	GG	GG	GG	GG	GG	GG
snp55645-scaffold863-348874	AG	GG	AA	AA	AG	AG	AG	AA	AG	GG	AG	GG	AG	AA	AA	GG	AG	GG	AG	AA	AG	AG	GG	AG	AG	GG	AG	AG	AG	AA	GG	GG	GG	AG	AA	AG	AG	AG	AG	GG	AG	AG	AA	AG	AG	AA	AG	AA	AG
snp55644-scaffold863-288838	GG	TG	GG	GG	GG	GG	GG	GG	GG	TG	GG	GG	GG	GG	GG	GG	TG	TG	GG	GG	GG	GG	GG	GG	GG	GG	GG	GG	GG	GG	GG	GG	GG	GG	GG	GG	TG	GG	GG	TG	GG	TG	TG	TG	GG	GG	GG	GG	GG
snp55643-scaffold863-250531	TC	TC	TC	CC	TC	CC	TC	CC	TC	CC	TC	TC	TT	CC	CC	CC	TC	TC	TC	CC	CC	CC	TC	CC	TT	CC	TT	TC	TC	CC	CC	CC	TC	CC	TC	CC	CC	TC	TC	TC	TC	TC	TC	TT	CC	CC	TC	TC	TC
snp55642-scaffold863-208399	TC	TC	CC	TC	TC	CC	CC	TC	CC	TT	TC	TC	CC	TC	TT	TC	CC	CC	CC	TC	TC	TC	CC	TC	CC	CC	CC	CC	CC	CC	CC	TC	TT	CC	CC	TC	TC	TC	TC	CC	CC	TC	CC	CC	TC	CC	TT	TC	CC
snp55641-scaffold863-165511	CC	TT	TC	TT	TT	TC	TT	CC	TC	TT	TT	TC	CC	TT	TC	CC	TC	TC	CC	CC	TC	TC	TC	TC	TC	TT	CC	TT	TC	CC	CC	TC	TC	CC	CC	TC	TC	CC	TC	CC	CC	TC	CC	CC	TC	CC	TC	TC	CC
snp55640-scaffold863-110189	AG	GG	AA	AA	AA	AG	AG	GG	AA	AG	AA	AA	AA	AG	AG	AG	AG	AG	AG	AG	AA	AA	AA	AG	AA	AG	AG	GG	AG	GG	AG	AA	AG	AG	AA	AG	AG	AG	AA	AG	AA	AA	AA	AA	GG	AG	AA	AA	AG
snp55638-scaffold863-30614	AA	AG	AA	AA	AA	AG	AG	AG	AG	AA	AA	AG	AG	AA	AG	GG	GG	AA	AG	AG	AG	AG	AG	AG	AA	GG	AA	AG	GG	AG	AA	AG	GG	AG	AG	AG	AA	AG	AG	GG	AA	AG	AG	AG	AG	AG	AG	AG	AG
snp27909-scaffold2996-56754	CC	TC	CC	TC	CC	TC	TC	TC	CC	CC	CC	TC	CC	TC	CC	TC	TT	CC	TT	CC	CC	TT	TC	TC	CC	CC	CC	TC	TC	TC	CC	CC	CC	CC	CC	CC	CC	CC	CC	CC	TT	CC	CC	CC	CC	TC	TC	CC	TT
snp14230-scaffold1568-1787801	GG	AG	GG	AA	GG	GG	GG	AA	AG	AG	AG	AG	AG	AG	GG	GG	AG	AG	GG	AG	AG	AA	AA	AA	GG	AA	GG	AG	AG	AG	AG	GG	AG	GG	GG	AA	GG	GG	AG	GG	GG	AG	AG	GG	AG	GG	AA	AG	GG
snp14229-scaffold1568-1742714	AA	AG	AA	AG	AA	AA	AA	AA	AA	AG	AA	AA	AA	AG	AG	AA	AA	AA	AA	AA	AA	GG	AG	GG	AA	AG	AA	AA	AA	AG	AA	AA	AA	AA	AA	AA	GG	AA	AA	AA	AA	AG	AA	AG	AG	AG	AG	AG	AA
snp14228-scaffold1568-1693313	TT	TT	TC	TC	TT	TT	TT	TT	TC	TT	TT	TT	TT	TT	TC	TT	TT	TT	TT	TT	TC	TT	TT	TT	TT	TT	TT	TT	TT	TT	TT	TT	TT	TT	TT	TT	TT	TT	TT	TT	TT	TT	TT	TT	TC	TC	TC	TC	TT
snp14227-scaffold1568-1640975	TC	TT	TC	TT	TC	CC	TC	TT	CC	TC	TC	TC	TT	TT	TC	TC	CC	TT	TC	TC	TT	TT	TC	TT	TT	CC	TC	CC	TC	TT	CC	TC	TC	TC	TT	TC	TC	TC	TT	TT	TC	TC	TC	TT	TC	TC	TT	TC	TC
snp14225-scaffold1568-1579736	GG	GG	AG	AG	GG	GG	GG	GG	GG	GG	GG	GG	AG	GG	GG	GG	GG	GG	GG	GG	GG	AG	AG	AG	GG	GG	GG	GG	GG	GG	GG	GG	GG	GG	GG	GG	GG	GG	GG	GG	GG	GG	GG	GG	GG	GG	AG	AG	GG
snp14224-scaffold1568-1550376	TC	TT	TC	TT	TC	TC	TT	TC	TC	TT	TT	CC	TT	TC	TT	TT	TC	CC	TT	TT	TT	TT	TC	TT	TT	TT	TC	CC	TT	TT	TT	TT	TT	TT	TT	TT	TT	TC	TT	TT	CC	TC	TC	CC	TT	TT	TT	TT	TT
snp14223-scaffold1568-1502396	TT	TC	TC	CC	TT	TT	TT	TT	TC	TC	TC	TC	TC	TC	TC	TT	TT	TT	CC	TC	TT	CC	TC	CC	TC	TC	TC	TT	CC	CC	CC	TC	TC	CC	TT	TT	CC	TT	CC	TC	TT	TC	TT	TT	TC	TT	CC	TC	TT
snp14222-scaffold1568-1471141	AG	AG	AG	AG	AG	AG	AA	AG	GG	AG	GG	AG	GG	GG	AA	GG	GG	GG	GG	GG	AG	AA	AG	AG	AG	AA	GG	GG	AG	GG	GG	GG	GG	GG	AG	AG	GG	AG	GG	AG	AG	GG	AG	AG	GG	AG	AA	AG	AG
snp14221-scaffold1568-1436411	TC	CC	TC	CC	TC	TT	TT	CC	CC	CC	TT	TC	CC	TC	TT	CC	CC	CC	TT	CC	TC	TC	TC	TT	CC	TC	CC	CC	CC	CC	CC	CC	CC	CC	CC	CC	CC	CC	CC	CC	TC	CC	CC	TC	CC	CC	TC	TC	TC
snp14220-scaffold1568-1401817	AG	GG	GG	AA	AG	AA	AG	AG	AG	GG	AG	AG	AG	GG	GG	AG	AG	AG	AA	AA	GG	AA	AG	AG	AA	AG	AG	AG	AG	AA	AG	AA	GG	AA	AG	GG	AG	GG	AA	AA	AG	AG	AG	AG	AG	GG	AG	GG	GG
snp14219-scaffold1568-1344315	GG	AG	AG	AG	AG	AG	AG	AG	GG	AG	AG	AA	AG	GG	AG	AG	GG	AG	AG	AG	GG	AA	AA	AA	AG	AA	AG	GG	AA	AA	AG	GG	AG	AG	AG	AG	GG	AG	AG	AA	AA	GG	GG	GG	AG	GG	AA	AG	AA
snp14218-scaffold1568-1298417	TT	TT	CC	TC	TC	CC	TC	TC	CC	TC	CC	TT	TC	TC	TC	CC	CC	CC	CC	TC	TC	CC	CC	CC	TT	CC	TT	TC	TC	CC	CC	TC	CC	TC	TT	TC	TC	TT	TC	TC	TC	CC	CC	TC	TC	TC	TC	TT	CC
snp14217-scaffold1568-1263564	AG	AG	AA	AG	AG	AA	AG	AG	AA	AA	AG	AA	GG	AG	AG	AA	AG	AA	AG	AG	GG	AA	AA	AA	AA	AA	AA	AG	AG	AA	AG	AG	AA	AA	AA	AG	AA	AA	AG	AA	AG	AG	AG	AA	AA	AA	AG	AA	AA
snp14216-scaffold1568-1226159	AA	AA	AA	AG	AG	AG	GG	AG	AG	AG	GG	AA	GG	GG	AG	AA	GG	GG	GG	AG	AG	GG	AG	GG	AA	AG	AA	AG	AG	AG	GG	AG	AG	AG	AA	AA	AA	AA	GG	AG	GG	AG	AG	AG	AG	AA	GG	AG	GG
snp14215-scaffold1568-1191029	GG	GG	TG	TG	TG	TT	TG	TT	TT	TG	TG	TG	TG	GG	TG	TG	TT	TT	GG	TG	TG	TT	TT	TT	GG	GG	TG	GG	TT	TG	TG	TG	GG	TG	TG	GG	TT	TT	TT	GG	GG	TT	TG	GG	TG	TT	GG	GG	TG
snp14213-scaffold1568-1097890	TC	TC	TC	TT	CC	TC	TC	TC	TC	CC	TC	TC	CC	CC	TC	TC	CC	TC	CC	TC	TC	TT	TC	TC	CC	TT	CC	CC	TC	CC	TC	TC	TC	CC	CC	CC	CC	CC	CC	CC	CC	CC	TC	TC	CC	CC	CC	TC	TC
snp14211-scaffold1568-1025325	AC	AC	CC	AA	AC	CC	CC	CC	AC	CC	CC	AC	CC	CC	CC	CC	AC	CC	AA	AC	AC	AA	AA	AA	CC	AA	CC	AA	AC	CC	CC	AC	AC	AC	CC	CC	AC	AC	AA	CC	CC	CC	AC	AC	CC	CC	CC	AA	AC
snp14210-scaffold1568-989501	TT	TC	TC	CC	TC	TT	TT	TT	TC	TT	TC	CC	CC	TT	TT	TC	CC	TC	TC	CC	TT	CC	CC	CC	CC	TC	TC	CC	TC	TT	TC	TC	TC	TC	TC	TT	TT	TT	TC	TT	TC	TT	TC	TC	TT	TT	TT	TC	TT
snp14209-scaffold1568-931655	TG	GG	GG	TG	GG	GG	GG	GG	GG	GG	TG	TG	TT	GG	GG	GG	TT	TG	GG	GG	GG	TT	TG	TG	TG	GG	TG	TG	TG	GG	GG	GG	GG	GG	GG	TG	GG	GG	TG	GG	GG	GG	GG	GG	GG	GG	GG	GG	TG
snp14207-scaffold1568-807652	TC	TC	TC	TC	CC	CC	CC	TC	CC	TT	TC	TC	TC	CC	TC	CC	CC	TC	CC	TC	CC	TC	TC	TC	TC	CC	TC	CC	CC	TT	CC	TC	TT	CC	TT	TC	CC	TC	CC	TC	TC	CC	CC	CC	TC	TC	TC	CC	TC
snp14206-scaffold1568-775254	TC	TC	TC	TC	TC	CC	CC	TC	TT	CC	TT	TT	TC	TT	TC	TC	TC	TC	TT	TT	CC	TC	CC	TC	TT	TC	CC	TT	TC	TC	TC	CC	TT	TC	TT	TT	TT	TT	TC	TC	TC	TT	TT	TC	TT	TC	TC	TT	TC
snp14205-scaffold1568-739216	AG	AA	AG	AG	AA	AA	AA	AA	AG	AA	AG	AG	AA	AG	AG	GG	AG	AG	AA	AA	AG	AG	AA	AA	AG	AA	AG	AA	AA	AA	AA	AA	AG	AA	AA	GG	AG	AA	AA	AA	AA	AG	AA	AA	AG	AG	AA	AA	AG
snp14204-scaffold1568-697224	AG	AG	AA	AG	AG	AG	AA	GG	AG	AG	AG	AA	AA	GG	AG	AA	AG	AA	AA	AA	AA	AA	AA	AG	AG	GG	AG	AG	AG	AG	AG	AG	AA	GG	AG	AA	AG	AG	AG	AG	AG	AA	AG	AA	AG	AG	AA	AG	AA
snp14202-scaffold1568-619345	CC	CC	CC	TC	TT	CC	TC	CC	TT	CC	CC	TC	TC	TT	TT	TC	TC	TC	TC	CC	TC	TT	TT	TC	TT	TC	CC	CC	TC	CC	TC	CC	TC	TC	TC	TC	TT	TC	TC	CC	CC	TC	TC	CC	TC	CC	TC	CC	CC
snp14201-scaffold1568-568452	TG	TG	GG	GG	TG	TG	TG	GG	GG	TT	TT	TT	GG	GG	TG	TG	TT	TG	GG	TG	TG	TG	TT	TG	GG	TT	TG	GG	TG	TG	TG	GG	GG	TG	TG	GG	TG	TG	TT	TG	TG	TG	TG	TG	TT	TG	TT	TG	TT
snp14199-scaffold1568-504377	CC	CC	CC	CC	TT	CC	TC	CC	TC	TC	CC	CC	TC	CC	TC	TC	CC	CC	CC	TC	TC	TC	TC	TC	TC	TC	CC	TC	CC	CC	CC	CC	TC	CC	TT	CC	CC	CC	CC	CC	TT	TC	TC	TC	CC	TC	TC	TC	TC
snp14198-scaffold1568-444650	AG	AG	GG	GG	GG	AG	GG	AG	GG	AG	GG	AG	AG	AG	GG	GG	AA	AA	GG	GG	GG	GG	GG	GG	AG	GG	AG	GG	GG	GG	GG	AG	GG	GG	GG	GG	AG	AG	GG	AG	GG	AG	AG	GG	AG	GG	GG	GG	AG
snp14197-scaffold1568-407457	GG	TG	TT	TT	TG	GG	TG	GG	TG	TG	TT	TG	TG	TG	TG	TG	GG	GG	TT	TG	TT	TT	TT	TT	TG	TG	TG	TG	TT	TT	TT	TG	TT	TT	TT	TT	GG	TG	TG	TG	GG	GG	GG	TT	TG	TT	TT	TT	TG
snp14196-scaffold1568-335289	TC	TC	TC	TT	TC	TT	TC	TC	TT	TC	TC	TC	TC	CC	CC	TT	CC	TC	TC	TC	TC	TT	TC	TT	CC	TT	CC	TT	TT	TT	TC	TT	TT	TT	TC	TT	TT	CC	TC	TC	TT	TT	TT	TC	CC	TT	TT	TC	TC
snp14195-scaffold1568-306612	AG	AG	AA	AA	AG	AA	AG	AG	AA	GG	AA	AG	AA	AG	AG	AA	AG	AG	AG	AA	AA	AG	AG	AG	AG	AA	AG	AA	AA	AA	AA	AA	AG	AA	AG	GG	AA	AA	AG	AG	AA	AA	AA	AA	AG	AG	AG	AG	GG
snp14194-scaffold1568-262225	TC	CC	CC	TC	TC	TC	TT	CC	CC	CC	CC	CC	CC	CC	CC	TT	TC	TC	CC	CC	CC	TC	CC	CC	TC	TT	CC	CC	TC	TC	CC	TT	CC	TC	TC	TC	CC	CC	CC	TC	CC	CC	TC	CC	CC	TC	CC	CC	CC
snp14193-scaffold1568-206065	TC	TC	CC	TC	TT	CC	TC	TT	TT	TT	TC	TT	TT	TT	TC	CC	TC	TC	TT	TT	CC	TC	TC	TT	TC	TT	TT	TT	TC	TT	TC	TC	CC	TC	TC	TC	CC	TT	TC	TT	TC	CC	TC	TC	TC	TC	TC	TT	TC
snp14192-scaffold1568-155378	TG	GG	GG	TG	GG	TG	GG	GG	GG	TG	TG	GG	TG	TG	TG	GG	GG	TT	GG	TG	TG	GG	GG	GG	GG	TG	GG	GG	TT	GG	TT	GG	TG	TG	TG	GG	TG	TT	TG	GG	TG	TT	TT	TG	TG	TG	TT	GG	TT
snp14191-scaffold1568-88153	GG	GG	TG	GG	TG	TG	TG	GG	GG	GG	GG	GG	GG	TG	TG	GG	TG	TT	TG	TG	TG	TG	TG	TT	GG	GG	GG	TG	GG	GG	GG	GG	GG	GG	GG	TG	GG	TG	GG	GG	GG	TG	TG	TG	GG	GG	TG	TT	GG
snp14190-scaffold1568-31770	TC	TC	CC	TT	CC	CC	CC	TC	CC	TC	TC	TC	TC	TC	TC	TT	TC	CC	TC	CC	TC	TC	TC	CC	TC	TC	TC	CC	CC	CC	TC	TC	TC	TC	TC	CC	TC	TC	TC	TC	TC	CC	TC	CC	TT	CC	TC	CC	TT
snp14189-scaffold1568-2391	AG	GG	AA	AG	AA	AG	AA	GG	AG	AG	AG	AA	AG	AG	AG	GG	GG	AA	AA	AG	AA	GG	AA	GG	AG	AG	AG	AA	AA	AA	GG	GG	AA	AG	AG	AA	GG	AA	AG	AG	AG	AG	AA	AA	AG	AG	AA	GG	AG
snp44268-scaffold602-533448	TC	TT	TC	TC	TC	CC	TC	TT	CC	TT	CC	TC	TT	CC	TT	CC	CC	CC	TT	TC	TC	CC	TC	TC	TT	CC	CC	CC	TT	CC	CC	TC	TC	TC	TT	CC	TC	TC	TC	TC	TT	TT	TC	CC	CC	TT	TT	CC	TT
snp44267-scaffold602-503031	TC	CC	TT	TC	TC	TT	TT	TC	TC	TC	TC	TT	TT	TT	TT	TC	TT	TC	CC	TT	TT	TC	CC	CC	TC	TC	TT	TC	TT	TC	TC	TC	TC	TT	CC	TC	TC	CC	CC	CC	TC	TC	TT	TC	TT	CC	TC	CC	TC
snp44266-scaffold602-469242	AG	AG	GG	GG	AA	AA	AA	GG	AG	AG	AG	GG	AG	AG	GG	AG	GG	GG	AG	GG	AG	AG	AA	AG	GG	AG	AG	AG	GG	AG	GG	GG	AA	GG	AG	AA	AG	AG	AA	AG	AG	GG	AG	AG	AG	AG	GG	GG	AA
snp44265-scaffold602-431550	TG	GG	TT	TT	TG	TG	TG	TT	TG	TG	TT	TG	TG	TG	TG	TT	TG	TG	TT	TT	TT	TG	GG	TG	GG	TT	TG	TG	TT	TG	TG	TG	TT	TT	TG	TT	TT	TG	TT	GG	GG	TT	TG	TT	TG	TT	TT	TG	TG
snp44264-scaffold602-378528	TC	TC	CC	TT	CC	CC	CC	CC	CC	TC	CC	TC	TC	TC	CC	CC	CC	CC	TC	CC	TC	TC	CC	CC	CC	CC	CC	TC	CC	TC	CC	CC	CC	CC	CC	CC	CC	TC	TC	TT	TC	CC	CC	CC	CC	CC	CC	CC	TC
snp44263-scaffold602-349837	TC	TC	TT	TT	TC	TC	TC	TT	TC	TC	TT	TC	CC	CC	CC	TT	TT	TC	TT	TT	TC	TT	TC	TT	TC	TT	TC	TC	TC	TC	TT	TC	TT	TT	TT	TC	TT	TT	TT	CC	CC	TT	TT	TT	TT	TC	TT	TT	TT
snp44262-scaffold602-280384	AC	AC	AC	CC	AC	AC	AC	AA	CC	AC	AA	AA	AC	AC	AA	AA	AA	AA	AC	AA	AC	AC	AC	AA	AC	AC	AA	AC	AC	CC	AC	CC	AA	AC	AA	AC	AC	AC	AC	CC	AC	AC	AA	AA	AC	AA	AA	AA	AC
snp44261-scaffold602-243239	GG	TG	TG	TT	TG	TT	TG	GG	TT	TG	TG	TG	TG	TG	TG	GG	TG	TG	TG	GG	TT	TT	TT	TG	TG	TG	TG	GG	TT	TG	TG	TG	TG	TG	TG	TG	TG	TT	TG	GG	TG	TG	GG	GG	TG	TG	TG	GG	TG
snp44260-scaffold602-195804	AG	GG	GG	AG	AG	AA	AA	AG	GG	GG	GG	GG	AG	GG	GG	AG	AG	GG	AG	AG	GG	AG	AA	AA	GG	AG	AG	GG	GG	AG	GG	AG	GG	AG	GG	GG	GG	AG	GG	GG	GG	GG	AG	GG	AG	AG	GG	AG	GG
snp44259-scaffold602-166936	TT	TT	TT	CC	TC	TC	TC	TT	TT	TT	TT	TT	TC	TT	TC	TT	TT	TC	TC	TT	TT	TC	TC	TT	CC	TT	TT	TT	TC	TT	TT	TC	TC	TT	CC	CC	TC	TT	TC	TT	TT	TC	TT	TC	TC	CC	TC	TC	TT
snp44258-scaffold602-135708	GG	GG	GG	GG	AG	GG	GG	AG	GG	GG	GG	GG	GG	GG	GG	GG	GG	GG	GG	GG	GG	AG	AG	AG	AG	AG	GG	AA	GG	GG	GG	GG	GG	GG	AG	GG	GG	GG	GG	GG	GG	GG	GG	GG	GG	GG	GG	GG	GG
snp44257-scaffold602-95925	TT	TT	TC	TT	TT	TT	TT	TC	TT	TT	TT	TT	TC	CC	TT	TT	TC	TT	TT	TT	TT	TT	TC	TT	TT	TT	TC	TC	CC	TC	TT	TT	TT	TT	TT	TT	TC	TT	TC	TC	TT	TC	TT	TT	TC	TC	TT	TT	TT
snp44256-scaffold602-38991	AA	AA	AA	AA	AG	AA	AA	AG	AG	AA	AA	AA	AA	AA	AA	AA	AG	AA	AA	AG	AA	AA	AA	AA	AA	AG	AA	AA	GG	AG	AA	GG	AA	AG	AA	AA	AA	AA	AG	AG	AA	AG	AG	GG	AG	AA	AA	AA	AA
snp44255-scaffold602-9447	TT	TT	TT	TG	TT	TT	TT	GG	TT	TT	TG	TT	TG	GG	TT	TT	GG	TT	TT	GG	TT	GG	TG	TG	TG	TG	TG	TG	GG	TG	TT	GG	GG	TG	TG	TG	TT	TG	TG	TG	TT	TT	TT	GG	TG	TT	TG	GG	TG
snp29278-scaffold3155-43514	AG	AG	AG	AG	AG	AG	AG	AA	GG	AA	AG	AG	AG	AG	AG	AG	AA	AG	AG	AG	GG	AG	GG	AG	AG	AG	AA	AG	AA	AG	AA	AG	AA	GG	AG	AA	AG	AA	AG	AA	AA	GG	AG	AA	AG	GG	GG	AG	AG
snp4116-scaffold113-5653	GG	GG	GG	GG	GG	GG	GG	AG	GG	GG	AG	GG	AG	GG	AG	GG	AG	GG	GG	AG	AG	GG	GG	GG	AG	GG	GG	AA	AG	AG	GG	GG	AA	GG	AG	AG	GG	GG	AG	AG	GG	GG	GG	AG	GG	GG	GG	AG	AG
snp4117-scaffold113-37238	GG	AG	AA	AA	AG	AG	AG	GG	AA	GG	AG	AG	AG	AA	AG	AG	AG	AA	GG	AG	AG	AA	AA	AG	AG	AG	GG	GG	AG	AG	AG	AA	GG	AA	AG	GG	AG	AA	AG	GG	AG	AG	GG	AG	AG	AA	AA	AG	AG
snp4119-scaffold113-133621	TT	TC	TT	TC	TT	TC	TT	TT	TC	TT	TT	TC	TT	CC	TT	CC	TT	CC	TT	TT	TT	TC	CC	TC	TC	TC	TT	TC	TT	TC	TC	TT	TC	TC	TT	TT	TT	TC	TC	TT	TC	TT	TT	TC	TC	TT	TC	TC	TC
snp4120-scaffold113-164488	CC	CC	CC	CC	CC	CC	CC	AC	CC	CC	CC	CC	CC	CC	CC	CC	CC	CC	AC	AC	CC	CC	CC	CC	CC	CC	CC	AC	AC	CC	AC	CC	CC	CC	AC	CC	CC	CC	CC	CC	CC	AC	AA	CC	CC	AC	AC	CC	CC
snp4121-scaffold113-228572	GG	GG	GG	GG	GG	GG	GG	TG	GG	TG	GG	GG	TG	TG	GG	GG	GG	TG	GG	GG	GG	GG	GG	GG	TT	TG	TG	TG	TG	TG	GG	TG	GG	TG	TG	GG	TT	GG	TG	GG	GG	TT	TG	TG	TG	GG	TG	GG	GG
snp4122-scaffold113-284814	TC	CC	TT	TT	CC	TT	TC	CC	TT	TC	TC	TC	TC	CC	TT	TT	TC	TC	TT	TT	TC	TT	TT	TT	TC	CC	TT	CC	TC	TC	TT	TC	CC	CC	CC	TC	TT	TT	CC	CC	TC	TC	TC	CC	TC	TC	TT	TT	CC
snp4123-scaffold113-318642	TC	TT	CC	CC	TT	CC	TC	CC	CC	TC	CC	CC	CC	TC	TC	CC	TC	CC	CC	CC	TC	CC	CC	CC	CC	CC	TC	TC	TC	TC	TC	CC	TC	CC	TC	TC	CC	CC	TC	TC	TC	TC	TC	TC	CC	TC	TC	CC	TC
snp4124-scaffold113-347322	AA	AA	AA	AA	AA	AA	AA	AA	AA	AG	AA	AG	AA	AG	AG	AA	AA	AG	AA	AA	AA	AA	AA	AA	AA	AG	AA	AG	AA	AA	AA	GG	AG	AG	AG	AA	AA	AG	AG	AG	AA	AA	AA	AG	AG	AG	AA	AA	AG
snp4126-scaffold113-432282	AA	AA	GG	GG	AA	GG	AG	AA	GG	AA	AG	GG	AG	AG	AG	GG	AG	AG	AG	AA	GG	AG	AA	AG	AG	GG	AA	AG	GG	AA	AG	AG	GG	GG	GG	AG	GG	AG	AA	AG	AA	AG	AG	AG	GG	GG	AA	GG	AG
snp4127-scaffold113-489409	CC	TC	TC	TC	CC	TC	TC	CC	TC	CC	TC	TC	CC	CC	CC	CC	TC	CC	TC	CC	CC	TT	TT	TC	CC	CC	TT	TT	TC	TC	TC	CC	CC	TC	CC	CC	CC	TC	CC	CC	TC	CC	CC	TC	CC	TC	CC	CC	CC
snp4128-scaffold113-521657	CC	CC	CC	TC	CC	CC	CC	CC	CC	CC	CC	TC	CC	CC	TC	CC	CC	TC	TC	CC	TC	TC	CC	CC	CC	CC	TC	TT	CC	TC	TC	CC	CC	CC	CC	CC	CC	TC	CC	TC	TC	CC	CC	CC	CC	CC	CC	CC	TT
snp4129-scaffold113-550300	AG	AA	AA	AG	AA	AA	AA	AA	AA	AG	AG	AG	AA	AA	AG	AG	AA	AA	AA	AG	AG	AG	AA	AG	AG	AA	AA	AG	AG	AG	AA	AG	AG	AA	AG	AA	AA	AA	GG	AA	AG	AA	AA	AA	AG	AG	AG	AG	AG
snp4130-scaffold113-586357	AC	AC	CC	AC	AC	CC	AC	CC	CC	AA	CC	AA	CC	CC	AC	CC	CC	CC	CC	AC	AA	AA	AC	AA	AC	CC	CC	CC	CC	CC	CC	CC	CC	CC	AC	CC	AC	CC	CC	CC	CC	CC	CC	CC	CC	CC	CC	AC	AC
snp4131-scaffold113-622291	AG	AG	AA	AA	AA	AA	AA	AG	AG	GG	AG	GG	AG	AA	AA	AA	AA	GG	AA	GG	AA	AG	GG	GG	GG	AA	AA	AG	GG	GG	AG	AA	AG	AA	AG	AG	GG	AA	AG	AA	AA	AG	AG	AA	AA	AA	AA	AA	AA
snp4132-scaffold113-709050	TC	CC	TC	TC	CC	CC	CC	CC	TC	CC	CC	TC	CC	CC	TC	TT	TC	TC	CC	CC	TC	TT	TC	TT	TC	TT	TT	CC	TC	TT	TT	TC	TC	TC	TC	TC	TT	CC	TT	CC	CC	TC	TC	TT	TC	TC	TC	TC	TT
snp4133-scaffold113-742257	AA	AG	AA	AA	GG	AG	GG	AG	AA	AG	AG	AG	AG	AG	AG	AA	AA	AA	AG	GG	AG	AG	AG	AG	AG	AA	AG	AG	AG	AA	AG	AA	AA	AG	AG	AA	GG	AA	AG	AG	AG	GG	AG	AA	AA	AG	AG	AG	AA
snp4134-scaffold113-796174	AA	AG	AA	AA	AA	AG	AG	AG	AA	AA	AA	AG	AG	AG	GG	AA	AA	AA	AA	AG	AG	AG	AG	AG	GG	AG	GG	AG	AG	GG	AG	GG	AG	GG	GG	GG	GG	AG	AG	AG	GG	GG	AG	AA	GG	GG	AG	GG	AG
snp4136-scaffold113-872218	AG	AG	AG	AG	AA	GG	AG	AG	AG	GG	AA	AG	AG	AG	AG	AG	AA	AA	AG	GG	AG	AG	AG	GG	AG	AG	GG	GG	GG	GG	AG	GG	AG	AG	AA	GG	AG	AG	AG	AG	GG	GG	AG	AA	GG	AG	AG	AG	GG
snp4137-scaffold113-905741	TC	TC	TC	TC	TT	TC	TC	TC	TT	TC	TT	TT	TT	TC	TT	TT	TT	TT	TT	CC	TT	TC	TC	TC	TT	TT	TC	CC	TC	TC	TC	CC	TC	TC	TT	TC	TC	TC	TC	TT	TC	TC	TT	TT	CC	TT	TT	TT	TC
snp4138-scaffold113-940712	AA	AA	AA	AA	AA	AA	AA	AA	AA	AA	AA	AG	AG	AA	AA	AG	AA	AA	AA	AA	AA	AA	AG	AA	AG	AG	AG	AA	AA	AA	AG	AA	AA	AA	AG	AA	AA	AA	AA	AA	AA	AA	AG	AG	AA	AA	AA	AA	AA
snp4139-scaffold113-974214	TC	TC	CC	TT	TC	TT	TT	TT	TT	CC	TC	TC	TT	TC	TC	CC	TC	TC	TT	TT	TT	TT	TT	TC	TC	TT	TC	CC	TT	TC	TC	TT	TC	TT	CC	TC	TT	TC	TT	TC	CC	TT	TC	TT	TT	TC	TC	TC	TC
snp4140-scaffold113-1002916	CC	TC	CC	CC	CC	TC	TC	CC	TC	TC	CC	CC	TC	CC	TC	CC	TC	TC	TC	CC	CC	CC	TC	TC	TT	CC	CC	CC	CC	TC	TC	CC	CC	CC	TC	TC	TT	TT	CC	TC	CC	TC	CC	CC	TC	TC	TC	TT	TT
snp4141-scaffold113-1041193	TC	CC	TT	CC	TC	TT	TT	TT	CC	CC	TC	TT	CC	TC	TT	TT	TC	TC	CC	TC	TT	CC	TC	CC	TT	TT	TC	TT	TT	CC	TT	TC	TT	CC	TC	TC	TC	TT	TC	TT	TT	TT	TC	TT	TC	CC	TC	TC	TT
snp4142-scaffold113-1082997	GG	AG	GG	GG	GG	AG	GG	GG	AG	GG	GG	AG	AA	GG	GG	AG	GG	GG	AG	AG	GG	GG	GG	GG	GG	GG	AG	GG	GG	GG	GG	GG	GG	GG	GG	AG	AA	GG	AG	GG	GG	AG	GG	GG	GG	AG	GG	GG	GG
snp4143-scaffold113-1112735	TC	TT	TC	TT	TT	TT	TT	CC	TC	TT	CC	TT	TT	TC	TC	TT	CC	TT	TT	TT	TC	TT	TC	TT	TC	TT	TT	TC	TC	CC	TT	TT	TC	TC	TT	TT	TT	CC	TT	TC	TT	TT	TC	TT	TT	TT	CC	CC	TC
snp4144-scaffold113-1147512	CC	TC	TT	TC	TC	TC	TT	TC	TT	CC	CC	CC	CC	TT	TC	CC	TT	TC	CC	CC	CC	CC	TC	CC	CC	TC	TC	TC	CC	TC	TC	TC	TC	TC	CC	TC	TT	TC	CC	CC	CC	TC	TC	TT	CC	CC	TC	CC	CC
snp4145-scaffold113-1198427	TC	TC	TT	TC	TC	CC	CC	CC	CC	TC	CC	TC	TC	TC	TT	TC	TT	TT	TT	CC	TT	CC	CC	CC	CC	TC	CC	TC	CC	TT	TC	CC	TC	TC	CC	TC	CC	CC	TC	TC	CC	CC	CC	CC	CC	CC	TT	TC	CC
snp4147-scaffold113-1259942	GG	GG	AG	AA	AA	AA	AA	AA	AG	AG	GG	AG	AA	AA	AA	AA	AG	GG	AG	AA	AA	AA	AA	AA	AG	AA	AG	GG	AA	AG	AG	AG	GG	AG	AG	AG	GG	GG	AA	AG	AG	AG	AA	AA	AG	AA	GG	GG	AA
snp4148-scaffold113-1305871	TT	CC	TT	TT	TT	TC	TC	CC	TC	CC	TT	TT	CC	TT	CC	TC	TC	CC	TT	CC	TC	TC	CC	CC	CC	TT	TT	CC	TT	TT	TC	TC	CC	TC	CC	CC	CC	TC	TT	CC	TC	TC	TC	TC	CC	CC	TT	TC	CC
snp4149-scaffold113-1336079	CC	CC	CC	TC	CC	CC	CC	TC	CC	CC	CC	CC	TC	CC	CC	TC	TC	TC	CC	TC	CC	TT	TC	TC	TC	TC	CC	CC	CC	CC	TT	TC	TC	TT	TC	TC	TC	TC	TC	CC	TT	CC	CC	TC	TT	TC	TC	TC	TC
snp4150-scaffold113-1388264	AG	AA	AG	AG	GG	AA	AG	AA	AG	AA	AG	AA	AA	AG	AG	AG	GG	AG	AG	AA	AG	AA	AA	AA	GG	AA	AA	GG	AA	AG	AA	GG	AG	AG	AG	AG	AG	AG	AA	AA	GG	AG	AA	AG	AG	AA	AG	AG	AA
snp4151-scaffold113-1425896	TC	TT	TC	TC	TT	TT	TT	TT	TT	TT	TT	TC	TT	TT	TC	TC	TT	TC	TT	TT	TC	TT	TT	TT	TC	TT	TC	TT	TT	TC	TT	TC	TT	TC	TC	TC	TT	TT	TT	TC	TT	TT	TC	TT	TT	TC	TT	TT	TT
snp4152-scaffold113-1459333	TC	TT	TC	TT	TT	TT	TT	TT	TC	TC	TC	TC	TC	TC	TT	CC	TC	TT	TC	TC	TT	TT	TT	TT	TC	TC	TC	TC	TT	TC	TT	TC	CC	TT	TT	TC	TC	TC	TT	TC	TC	TC	TT	TC	TC	TT	TC	TT	TT
snp4153-scaffold113-1503764	AG	AG	GG	AG	AA	AA	AA	AG	AG	AA	AA	AG	AA	AA	AG	AG	AA	AG	AA	AG	GG	AA	AA	AA	GG	AA	AA	AG	AG	AA	AA	AG	AA	AA	AG	AA	AA	AA	AG	AA	AA	AA	AA	AA	AG	AA	AG	AA	AG
snp4154-scaffold113-1538339	TC	TT	TT	TT	TT	TC	TT	TT	TC	TT	TT	TC	CC	TC	TT	TT	TT	TT	TT	TC	TT	TT	TC	TC	TT	TC	TT	TC	TC	TC	TC	TT	TT	TT	TC	TT	TC	TC	TC	TC	TT	TT	TT	TT	TC	TC	TC	CC	TC
snp4155-scaffold113-1575813	AC	AC	AC	AC	AC	CC	AC	AC	CC	CC	CC	AC	AC	CC	AC	AA	CC	AC	CC	CC	AA	CC	CC	AC	AC	AA	CC	AC	AC	AC	CC	AC	CC	CC	AA	CC	AC	CC	AA	AC	CC	AC	CC	CC	AA	AA	AC	CC	AC
snp4156-scaffold113-1613619	TT	TT	TC	TT	TT	TT	TT	TT	TC	TC	TT	TC	TT	TT	TT	TT	TC	TT	TC	TC	TT	TC	TC	TC	TC	TT	TT	TC	TT	TT	CC	TT	TT	TC	TT	TT	TC	TT	TT	TT	TT	TT	TT	TT	TT	TT	TT	TC	TT
snp4157-scaffold113-1643184	TC	CC	TT	CC	TT	TC	TT	TT	TC	TC	CC	CC	CC	TC	TC	TC	CC	TC	TC	TC	TT	CC	TC	TC	TC	TC	TT	TC	TT	TT	CC	TT	TT	TC	TT	TT	TC	TC	CC	CC	TC	TT	TC	TC	TC	TT	CC	CC	TT
snp4158-scaffold113-1699236	GG	AG	AG	AA	GG	GG	GG	GG	GG	GG	GG	GG	GG	GG	GG	GG	GG	GG	GG	GG	GG	AG	GG	GG	GG	GG	GG	GG	GG	AG	GG	GG	GG	AG	GG	AG	GG	GG	GG	AG	GG	GG	GG	GG	GG	GG	GG	GG	GG
snp4159-scaffold113-1752396	GG	AG	AG	GG	AA	AG	AG	AA	AA	AA	AA	AG	AG	AA	AG	GG	AG	AA	AG	AG	GG	GG	AG	AG	AA	AG	AA	AG	AA	GG	AG	GG	AA	GG	AG	AG	AG	AG	GG	AA	AA	AA	AA	AG	GG	GG	AG	GG	AA
snp4161-scaffold113-1816475	AG	AA	AA	AA	AA	AA	AA	AA	AA	AA	AA	AA	AA	AA	AA	AG	AG	AA	AG	AA	AA	AA	AA	AA	AG	AA	AA	AA	AA	AG	AA	AG	AG	AG	AA	AA	AA	AG	GG	AG	AG	AA	AA	GG	GG	AA	AA	AG	AA
snp4162-scaffold113-1849104	AG	AG	AG	AA	AA	AA	AA	AA	AG	AA	AA	AA	AG	AG	AA	AG	AG	AA	AG	AA	AA	AA	AA	AA	AG	AG	AG	AA	AA	AA	AG	AG	AG	GG	AA	AG	AA	AG	GG	GG	AG	AA	AA	GG	GG	AA	AA	AG	AA
snp4163-scaffold113-1887733	TC	TC	TC	TT	TT	TT	TT	TT	TT	CC	TC	TC	TT	TC	TC	TC	TC	TT	TC	TT	TT	TT	TT	TT	TC	CC	CC	TC	TT	TT	TC	TT	TC	TC	TT	TT	TC	TT	CC	CC	TC	TT	TT	TC	TC	TT	TC	TC	TC
snp4164-scaffold113-1950732	AA	AG	AA	AA	AA	AA	AA	AA	AA	GG	AA	GG	AA	AA	AG	AA	GG	AA	AA	AG	AG	AA	AA	AA	AA	AG	AG	AA	AG	AA	AA	AG	AA	GG	AA	AG	AG	AG	GG	AA	AA	GG	GG	AA	AA	AG	AG	AG	AA
snp4165-scaffold113-1988823	AG	AG	AG	AA	AA	AG	AG	AG	GG	GG	GG	GG	AA	AG	AG	AG	GG	GG	AG	GG	AG	AG	GG	AG	AA	AG	AG	AA	GG	AG	AG	AG	AG	GG	AA	AA	GG	GG	GG	GG	AG	GG	GG	AG	AA	AA	GG	GG	GG
snp4166-scaffold113-2030942	TC	TT	TC	TT	TT	TT	TT	TC	TT	TC	TC	CC	TT	TC	TC	TT	TC	TC	CC	TC	TC	TT	TT	TT	TT	TC	TC	TT	TT	TT	TT	TT	TC	TT	TC	TT	TT	CC	CC	TT	TC	TT	TC	TC	TT	TC	CC	CC	TT
snp4167-scaffold113-2069952	TC	CC	CC	CC	CC	TC	TC	CC	TT	CC	TC	CC	TC	TC	CC	TC	TC	TT	CC	CC	CC	CC	TC	CC	CC	CC	CC	TT	TC	TT	TC	CC	TC	CC	TC	CC	CC	TC	CC	TC	TC	CC	CC	CC	TC	TC	TC	TC	CC
snp4168-scaffold113-2099806	TC	CC	CC	CC	CC	TT	TC	TT	TC	CC	TT	TC	TC	CC	TC	TC	CC	TC	CC	CC	TC	CC	CC	TC	CC	TC	CC	CC	TC	CC	CC	TC	TC	CC	TC	TC	CC	TC	TC	CC	TC	CC	CC	TT	TC	TT	TC	CC	CC
snp4169-scaffold113-2133527	TT	TT	TC	TT	TT	TC	TC	TC	TC	TC	TC	TC	TT	TC	TT	TT	TT	TC	TT	TC	TT	TC	TC	TC	CC	CC	TC	TC	TT	TC	TC	TT	TC	TT	CC	TC	TC	TC	TC	TC	TC	TC	TC	CC	TC	TC	TC	TC	TT
snp4170-scaffold113-2177643	AG	AG	GG	GG	GG	AG	AG	AG	AA	AA	GG	AG	AG	AG	AG	AG	GG	AG	GG	AG	AG	GG	GG	AG	GG	AA	GG	AG	GG	AG	AG	GG	AA	GG	GG	GG	AG	GG	AG	AG	GG	AG	GG	GG	AG	GG	GG	GG	GG
snp4171-scaffold113-2206409	TC	TT	TC	TC	TC	TC	TC	CC	TC	TT	CC	TT	TC	TC	TC	TT	CC	TT	CC	TC	TC	CC	CC	TC	TC	TT	CC	TT	CC	TT	TC	CC	TT	TC	TT	TC	TC	CC	TC	TC	CC	CC	CC	TC	TC	TT	CC	TC	TT
snp4172-scaffold113-2264218	TT	TC	TT	TT	TT	TT	TT	TC	TC	TC	TT	TT	TT	TT	TC	TT	TC	TC	TC	TT	TC	TC	CC	TC	TC	TT	TT	TC	TC	TT	TC	TC	CC	TT	TC	CC	TT	TT	TC	CC	TT	TT	TC	CC	TT	TT	CC	CC	TC
snp4173-scaffold113-2301724	AC	AA	AC	CC	AC	CC	AC	AC	AC	AA	AC	AA	AC	AC	AC	AA	AC	CC	AC	AA	AA	AC	AA	AA	AA	AC	AA	AC	AC	AC	AA	AC	CC	AC	AA	AA	AC	AC	AC	AC	AA	AA	AC	AC	AC	AC	AC	AC	AA
snp4174-scaffold113-2332239	TC	TC	TT	TT	TT	CC	TC	TT	TC	CC	TT	TT	TC	TC	TC	TT	CC	TC	TT	TT	TT	TT	TT	TT	TT	TT	TT	TC	TT	CC	TT	TC	CC	CC	TT	TT	TT	TC	TT	TC	TT	TT	TT	TC	TC	TT	CC	TC	TC
snp4175-scaffold113-2370293	TC	TC	TC	TC	TC	TC	CC	TC	CC	TC	TT	TC	TT	CC	TT	TC	TC	TT	TC	TC	TT	TC	TC	TT	TT	TC	TC	CC	TT	TC	TT	TT	TC	TT	TT	TT	TC	CC	TC	TC	TC	TC	TT	TT	TT	TT	TC	TC	CC
snp4176-scaffold113-2418258	TT	CC	TC	TC	TC	TC	TC	TC	TT	CC	TC	TC	CC	TC	TC	CC	CC	TC	TC	TC	CC	TC	TC	CC	CC	CC	TC	TC	CC	CC	CC	TC	CC	CC	CC	CC	TC	TC	TC	TC	CC	TC	CC	CC	TT	CC	CC	CC	TC
snp4177-scaffold113-2466907	AA	AA	AG	AA	AG	AA	AA	AG	AA	AA	AG	AG	AG	AA	AG	AA	AG	AG	AA	AA	GG	AA	AA	AG	GG	AA	AA	AA	AG	AG	AA	AA	AA	AA	GG	GG	AG	AA	AA	AG	AA	AG	AG	GG	AA	GG	AG	AG	AA
snp4179-scaffold113-2549580	AG	AA	AA	AG	AG	AA	AG	GG	AA	AG	AA	AG	AA	AA	AG	AG	AA	AG	AA	AG	AA	AG	AG	AA	AA	AA	AG	AA	AA	AA	AA	AA	AA	AA	AA	AA	AG	AG	AG	AA	AA	AG	AA	AA	AG	AA	AA	AA	AA
snp4180-scaffold113-2584018	AG	AG	GG	AG	GG	AG	AG	GG	AG	AG	AA	GG	AG	GG	AG	GG	AG	GG	AG	AG	AG	GG	GG	GG	GG	AG	AG	AG	AG	GG	GG	AG	AG	AA	GG	AG	AG	AG	GG	AG	AG	AG	AA	GG	GG	GG	AA	GG	GG
snp4182-scaffold113-2651960	TG	TG	TT	TG	TT	TT	TT	TG	TG	GG	TT	TG	TG	TT	TT	TG	TG	TG	TT	TG	TG	TG	TT	TG	GG	TG	TG	TG	TG	TG	TG	TT	TT	TG	GG	TG	TT	GG	TG	TG	TT	TG	TG	GG	TG	TG	TG	TT	GG
snp4183-scaffold113-2700797	TC	TT	TT	TC	TT	CC	TC	TT	TT	TT	TT	TT	TT	TT	TT	TT	TC	TT	TT	TT	TC	TT	TT	TT	TT	TT	TC	TC	TC	TC	TT	TT	TC	TT	TT	TT	TT	TC	TT	TT	TT	TT	TT	TT	TT	TT	TT	CC	TT
snp4184-scaffold113-2756331	TT	TT	TT	TT	TT	TT	TT	TT	TT	TT	TG	TT	TT	TT	TG	TT	TT	TT	TT	TT	TT	TT	TT	TT	TT	TG	TT	TT	TT	TT	TT	TT	TT	TT	TT	TG	TG	TT	TT	TT	TT	TT	TT	TT	TT	TT	TT	TT	TT
snp4185-scaffold113-2800070	GG	AG	AG	GG	GG	GG	GG	GG	GG	AG	GG	GG	GG	AG	AG	GG	GG	AG	GG	GG	GG	GG	GG	GG	GG	AA	GG	GG	GG	GG	GG	GG	AG	GG	GG	GG	GG	GG	GG	GG	GG	GG	GG	GG	AG	GG	GG	GG	GG
snp4186-scaffold113-2860592	AG	AA	AG	AA	AA	AA	AA	AA	AG	AA	AA	AA	AA	GG	AA	AA	GG	AA	AG	AA	AA	AA	AA	AA	AG	AG	AG	AA	AG	AA	AG	AG	AG	AG	AG	AG	AG	AA	AA	AG	AG	AA	AA	AA	AA	AA	AA	AA	AG
snp4187-scaffold113-2899028	GG	AG	AG	AG	AG	AG	AA	AG	AG	AG	AG	AG	AA	AA	AG	AA	AG	AG	AG	AG	AA	AA	AA	AA	AA	AG	AG	AG	AG	AA	AA	AG	AA	GG	AG	AG	AG	AG	AA	AG	AG	AA	AA	AA	AG	AA	AA	AA	AG
snp4188-scaffold113-2941998	CC	TC	TC	CC	CC	TC	CC	TC	TC	TC	TC	CC	CC	TC	CC	TC	TC	CC	CC	TC	CC	CC	CC	CC	TC	TC	CC	TC	TC	TT	CC	TC	CC	TC	TC	CC	CC	TC	TC	CC	CC	CC	TC	CC	CC	TC	CC	TT	CC
snp4189-scaffold113-2980742	GG	AG	GG	GG	GG	GG	GG	GG	GG	AA	AG	GG	GG	GG	GG	GG	GG	GG	GG	GG	GG	GG	GG	GG	AG	GG	GG	GG	GG	GG	GG	AG	AG	GG	AG	GG	GG	GG	AG	GG	AG	GG	GG	GG	GG	GG	GG	GG	GG
snp24547-scaffold2495-471333	TC	TC	CC	TC	TC	TC	CC	TT	TC	TC	CC	TT	CC	TT	TC	TC	TT	TT	TT	TT	TT	TT	TT	TT	CC	TT	TT	CC	TC	TC	TT	TC	CC	TC	CC	TT	TT	CC	TC	TC	TC	TT	TC	CC	TT	TC	TT	CC	TC
snp24546-scaffold2495-439285	AG	AG	AA	GG	GG	AG	AG	GG	AA	AG	AG	GG	AA	GG	GG	AG	GG	GG	GG	GG	GG	GG	GG	GG	AG	GG	GG	AG	AG	AG	GG	AG	AG	GG	AA	GG	GG	AG	AG	GG	AG	GG	GG	AA	GG	GG	GG	AA	GG
snp24545-scaffold2495-409541	CC	CC	CC	TC	CC	TC	TC	TC	TC	TC	TC	TC	CC	TC	TT	CC	TT	TC	TC	TC	TC	CC	CC	TC	TT	TC	TC	TC	TC	CC	TC	TC	CC	CC	TC	TC	TT	CC	CC	TC	TC	TT	TT	TC	TC	TT	TT	CC	CC
snp24544-scaffold2495-368457	AG	AG	GG	AG	GG	GG	AG	GG	GG	AG	AA	AG	AG	AG	AA	AG	GG	GG	AG	GG	AG	GG	GG	GG	AA	GG	GG	AA	AG	AG	AG	AG	AA	AG	AA	GG	AG	AG	AG	AG	GG	AA	AA	AG	GG	AG	AA	GG	AA
snp24543-scaffold2495-336588	GG	AG	GG	GG	GG	AG	AG	GG	AA	AA	GG	GG	GG	AA	GG	AG	AG	GG	GG	AG	GG	GG	GG	GG	GG	GG	GG	AA	AG	AG	AG	AG	AG	AA	AG	AG	AG	AG	AG	AG	AA	GG	AG	AG	AA	GG	GG	AA	AG
snp24542-scaffold2495-300349	CC	TC	TT	TC	TC	TT	TC	TC	TC	TT	TC	TC	CC	TC	CC	TC	TT	CC	TC	TC	CC	TC	CC	CC	CC	TC	TT	TC	TC	TT	CC	CC	TC	CC	CC	TC	TT	CC	TT	TC	TC	TC	CC	TC	TT	TC	TT	TT	CC
snp24541-scaffold2495-268799	TC	TT	CC	CC	CC	TC	TC	TC	TC	TT	CC	CC	TC	TC	TC	TC	TT	TT	CC	TC	TT	TC	TC	TC	CC	TC	TT	CC	TT	TC	TC	CC	TC	TC	CC	TT	TT	TC	TC	TC	TT	TT	TC	TC	TC	TC	TT	TT	TC
snp24540-scaffold2495-231374	AA	AG	GG	AA	AA	AA	AA	AA	AA	AA	AA	AA	AA	GG	AA	AA	AA	AA	AA	AA	AA	AA	AA	AA	AA	AA	AA	AA	AG	AG	AG	AG	AG	AG	AA	AA	AA	AA	AA	AA	AG	AG	AG	AG	AG	AA	AA	GG	AA
snp24538-scaffold2495-155788	TT	TT	TT	TC	TT	CC	TC	TT	TT	TC	TT	TT	TT	TT	CC	CC	TT	TT	TC	TC	TC	TT	TT	TT	TC	TT	TC	CC	TC	TT	TT	TC	TC	TC	TC	TC	TT	TT	TT	TC	CC	TT	TT	TT	TC	TT	TT	CC	TT
snp24537-scaffold2495-85440	TT	TC	TT	CC	CC	CC	CC	TC	TC	TC	CC	TC	CC	TC	TC	CC	TT	TC	TC	TC	TC	TC	TC	TT	CC	TC	CC	TT	TC	CC	TC	TC	CC	TC	CC	TC	CC	TC	CC	TC	CC	CC	CC	CC	TC	TC	TT	CC	TC
snp24536-scaffold2495-25156	AG	NA	AA	AG	AG	AG	AA	AA	AA	GG	AA	AG	AG	AG	GG	AA	GG	GG	AG	AG	AG	AA	AA	AA	GG	AG	GG	AG	AA	AA	AA	AG	AG	AG	AG	AA	GG	AG	AG	GG	AG	AG	AG	GG	AG	AA	AA	AA	GG
snp12450-scaffold1474-602914	TT	TT	CC	TT	TC	TC	TT	TT	TT	TC	TT	TC	TC	TT	TT	TT	TC	TC	CC	TC	TT	TT	TC	TT	TC	TC	CC	TC	TT	TC	TC	TC	TC	TT	TC	CC	TC	CC	TT	TC	TC	TC	TC	TC	TC	TC	TT	TT	TC
snp12448-scaffold1474-483252	CC	TT	TT	TC	TC	CC	TC	CC	TC	TT	TT	CC	TT	TT	TC	TC	CC	TT	TT	TC	CC	TC	TC	TC	TC	TC	CC	TC	TC	CC	TC	TT	TT	TT	TC	TT	TT	TC	TT	TT	TT	TT	TT	TT	TC	TC	CC	TT	CC
snp12447-scaffold1474-434915	AC	AA	CC	AC	AC	AC	AC	CC	CC	AA	CC	AA	AA	AC	AC	CC	AA	CC	CC	AA	CC	AC	AC	AC	AC	AC	CC	AA	AC	CC	CC	AC	CC	AC	AC	CC	CC	AC	AC	AC	CC	CC	AC	CC	CC	CC	CC	CC	AC
snp12446-scaffold1474-377203	AA	AG	GG	GG	AG	AG	AG	AG	GG	AG	GG	AA	GG	AG	GG	AG	AG	GG	AG	AG	GG	GG	GG	GG	AG	GG	GG	GG	GG	GG	AG	AG	GG	AG	AA	GG	AG	AG	GG	AG	GG	AG	AG	AG	GG	GG	AG	GG	GG
snp12445-scaffold1474-348569	AG	AA	AA	GG	AA	AA	AA	AA	AG	AG	GG	AG	GG	AG	GG	GG	AG	AG	AA	AA	GG	AG	AA	AG	AG	GG	AA	AA	AA	AG	AG	AG	AG	AA	AA	AG	AG	AG	GG	AG	AA	AG	AA	AA	AA	AA	AG	GG	AA
snp12444-scaffold1474-314478	TT	TC	TT	TC	TT	TT	TT	TT	TT	CC	TC	TT	TC	TC	TC	TC	TC	TC	TC	TT	TC	TC	TT	TC	TC	TC	TC	TC	TT	TC	TC	TC	TC	TC	TT	TC	CC	TT	TT	TC	TC	TC	TT	TC	TT	TC	CC	CC	TC
snp12443-scaffold1474-266951	AG	AA	AA	AA	AG	AG	AG	AA	AA	AA	AA	AA	AA	AG	AG	AG	AA	AA	AA	AA	AG	AA	AG	AA	AA	AA	AA	AG	AA	AA	AA	AG	AG	AA	AA	AA	AA	AA	AG	AA	AA	AA	AA	AA	AA	AA	AA	AA	AA
snp12441-scaffold1474-163936	AA	AG	GG	AG	AG	AG	AG	AG	GG	AA	AG	AG	AA	AG	AG	AA	AA	AG	AG	AA	GG	AG	AG	AA	AA	AG	AG	AG	GG	AG	AA	AG	AG	AG	AA	AG	AA	AG	GG	AA	AG	AG	GG	AA	GG	GG	AG	GG	AG
snp12440-scaffold1474-118269	AA	CC	CC	CC	AC	AC	AC	AC	AC	AC	CC	AC	AC	CC	AC	CC	AC	AC	CC	AA	AC	CC	CC	AC	AA	CC	AC	AA	AA	AC	AA	CC	AC	AC	AC	AC	AA	AA	AC	CC	CC	AA	AC	CC	AC	AC	AC	CC	CC
snp12438-scaffold1474-38346	AG	AA	GG	AG	AG	AA	AG	AA	AG	AA	AA	AA	AA	AA	AG	AG	AA	AA	AG	AG	AG	AG	AA	AA	AA	AA	AA	AG	AA	AG	AA	AG	AA	GG	AA	AA	GG	AG	AA	AG	AG	AG	AG	AA	AA	AA	AA	AA	AA
snp12437-scaffold1474-2169	GG	AA	GG	GG	AG	GG	GG	AG	GG	AG	AG	AG	GG	AA	AG	AA	GG	AA	AG	AG	AG	AG	AG	AG	AG	AG	AG	AG	GG	AG	GG	AG	AA	AG	GG	AA	AA	GG	AG	AG	AA	AG	GG	AG	AG	AG	AG	AA	AG
snp609-scaffold1017-548943	TT	TG	TT	TT	TT	TT	TT	TG	TT	TG	TT	TT	TT	TT	TG	TT	TT	TT	TG	TT	TG	TT	TT	TT	TT	TT	TT	TT	TT	TT	TT	TT	TT	TT	TT	TT	TT	TT	TG	TT	TT	TT	TT	TT	TG	TT	TT	TT	TT
snp608-scaffold1017-503259	CC	CC	CC	TC	CC	CC	CC	TC	CC	CC	CC	CC	CC	CC	TC	CC	CC	CC	TC	CC	TC	TC	CC	CC	CC	CC	CC	CC	CC	TC	CC	CC	CC	CC	CC	TC	TC	CC	CC	CC	CC	CC	CC	TC	TC	CC	CC	CC	CC
snp607-scaffold1017-471784	AG	AA	AA	GG	AG	AG	GG	AG	AA	AA	AG	AA	AG	AG	AG	AG	AA	AG	AG	AA	AA	AG	AG	AA	AA	AG	AA	AA	AA	AA	AG	AA	AA	AA	AA	AA	AA	AA	AA	AA	AG	AA	AA	AA	AA	AA	AA	AA	AA
snp606-scaffold1017-441167	CC	CC	TT	TT	TT	TC	TC	TC	TC	CC	TC	TC	CC	TC	TT	TC	TC	TC	TC	TC	TC	TT	TC	TT	TT	TC	CC	CC	TC	TC	TC	TC	CC	TC	TT	TT	TC	TC	TC	CC	CC	CC	CC	TC	TC	TC	TT	TT	TC
snp605-scaffold1017-383142	TT	TT	TT	TT	TC	TT	TT	TT	TT	TT	TT	TC	TT	TT	TT	TT	TT	TT	TC	TT	TT	TT	TT	TT	TT	TT	TC	TC	TT	TC	TT	TT	TT	TT	TT	TT	TC	TT	TT	TT	TT	TC	TC	TT	TT	TT	TT	TT	TT
snp604-scaffold1017-348078	TT	TC	TT	CC	TT	TT	TC	TC	TC	TT	TT	CC	TT	TC	TC	TC	CC	TT	TT	TC	TT	TC	TT	TT	TC	TT	TC	TC	TC	TT	CC	TC	CC	TT	TC	TT	TC	TT	CC	TT	TT	TC	TC	TT	TC	TC	TC	TT	TT
snp603-scaffold1017-295436	GG	AG	GG	AA	GG	AA	AG	AA	AG	AA	AG	AG	AA	AG	AA	AA	GG	GG	AG	AA	AG	AA	AA	AA	AA	AG	AA	AG	AA	GG	AA	AG	AA	GG	AA	AA	AG	AG	AA	GG	AG	GG	GG	AA	AA	AA	AA	GG	AG
snp602-scaffold1017-265158	TT	TC	TT	TC	CC	TC	CC	TT	TT	CC	TC	TC	TT	TT	CC	TT	TC	TC	CC	TC	CC	TT	TT	TT	TC	TC	CC	TC	TC	CC	CC	TC	TC	TT	TT	TC	TT	TC	CC	TC	TC	TC	TC	TT	CC	TT	TC	CC	TT
snp600-scaffold1017-196135	AG	AA	GG	AG	AG	AA	AG	AA	GG	AA	AA	AG	AG	AG	GG	AA	AA	AA	AG	AG	AG	AG	AG	GG	AA	AG	AA	AG	AG	AG	AG	AA	GG	AA	GG	AA	AA	AA	AA	GG	GG	AA	AG	AA	AA	GG	AA	AA	AG
snp599-scaffold1017-155304	CC	TC	TC	CC	TC	TT	TC	TC	CC	TC	CC	CC	TT	TC	TC	TC	TT	TC	CC	TC	TT	CC	TC	CC	CC	TC	TC	TT	TC	CC	CC	TT	TC	TT	TC	TC	CC	TC	TC	CC	TC	TC	TC	TC	CC	CC	TC	CC	TC
snp598-scaffold1017-103239	AA	AA	GG	AG	AG	AA	AA	AA	AA	AA	AG	AA	AG	GG	GG	AG	GG	AG	AG	AA	GG	AG	GG	AG	AA	GG	AA	AA	GG	AG	AA	AG	AG	AG	AG	AA	AG	AA	AA	AG	AG	AG	AA	AG	AG	GG	AA	GG	AA
snp597-scaffold1017-74048	GG	GG	AG	GG	GG	GG	GG	GG	GG	GG	GG	AG	GG	GG	GG	GG	AG	GG	GG	GG	GG	GG	AG	GG	GG	AG	AG	GG	GG	AG	GG	GG	GG	GG	GG	GG	GG	GG	GG	AG	GG	GG	GG	GG	GG	AG	GG	GG	GG
snp596-scaffold1017-28745	GG	AA	AA	AA	AG	GG	GG	AG	AG	AG	AG	GG	AG	AA	AA	AG	GG	AG	AG	AG	AA	AA	AG	AA	AG	AA	GG	AG	AG	AG	AG	GG	AG	GG	AG	GG	AG	AG	GG	AA	AG	AA	AA	AG	AG	AA	AA	AA	AG
snp35158-scaffold4205-266708	GG	GG	AA	GG	GG	GG	GG	GG	GG	GG	GG	GG	GG	GG	GG	GG	GG	GG	GG	GG	GG	AG	AG	AG	GG	GG	GG	GG	GG	AG	AG	GG	AG	GG	GG	GG	AG	GG	GG	AG	AG	AG	AG	GG	GG	AA	GG	GG	GG
snp35156-scaffold4205-195575	TT	TT	TT	TT	TT	GG	TG	TG	TT	TT	TT	TT	TG	TT	TG	TG	TT	GG	TG	TG	TT	TG	TG	GG	TG	TG	TG	TG	TG	TG	TT	TG	TT	TT	TG	TT	TG	TT	TG	TT	TT	TT	TT	TT	TG	TT	TT	TT	TT
snp35155-scaffold4205-144236	TC	CC	TC	CC	TC	TC	TC	TC	TC	TC	CC	CC	TC	CC	CC	TC	TC	CC	CC	TC	TC	TC	TT	TC	TC	TT	TT	TC	TC	TC	TT	TT	CC	TC	TC	TC	TT	TT	TT	TC	TT	TT	TC	TC	TT	TC	TC	CC	TC
snp35152-scaffold4205-16551	GG	GG	GG	GG	AG	AG	GG	AG	GG	GG	GG	GG	GG	GG	AG	AG	GG	GG	AG	GG	GG	AG	AG	AA	AG	AG	GG	AG	GG	AG	AG	AG	AG	GG	AG	GG	AG	GG	AG	GG	GG	GG	GG	GG	GG	GG	AA	GG	GG
snp37449-scaffold456-5282871	GG	GG	AG	GG	AG	GG	AG	GG	AG	AG	GG	AG	GG	AG	GG	GG	AG	GG	GG	GG	GG	GG	GG	GG	GG	AG	AG	AG	AA	GG	AG	AG	AG	GG	GG	AG	AG	AG	GG	AG	AG	AG	AG	AG	AG	AG	GG	GG	AG
snp37448-scaffold456-5245025	TG	TG	TG	TT	TT	TT	TT	TT	TG	TT	TT	GG	TG	TG	TG	TT	TG	TG	TG	GG	TG	TT	TT	TG	TG	TT	TT	TG	TG	TG	TT	TG	TG	TT	TG	TT	TG	TG	TT	TT	TG	TG	TT	TG	TT	TG	TG	TT	TG
snp37447-scaffold456-5180273	AG	GG	AG	AG	GG	AA	AG	AG	AG	GG	AG	GG	GG	GG	AG	GG	AA	GG	AG	AG	AG	GG	GG	GG	AG	GG	GG	AG	AG	GG	GG	GG	GG	GG	AA	GG	GG	AG	AG	GG	AG	GG	GG	GG	AA	GG	GG	AA	GG
snp37446-scaffold456-5142873	TC	TC	CC	TC	TC	TC	TC	TC	CC	TC	TT	TC	TT	TT	TC	TT	TT	TC	TC	TT	TC	TC	TC	TC	TT	TT	CC	CC	TT	TT	TT	TT	TT	TC	CC	TC	TC	CC	TC	TC	TC	CC	TC	TC	TC	TT	CC	CC	TC
snp37445-scaffold456-5105983	GG	GG	AG	GG	GG	GG	AG	GG	AG	GG	GG	AG	AG	GG	GG	GG	GG	GG	AG	GG	GG	GG	GG	AG	GG	GG	GG	AG	GG	GG	GG	GG	GG	AG	AG	AG	GG	AA	GG	GG	GG	GG	GG	AG	AG	GG	AG	AA	GG
snp37444-scaffold456-5058335	CC	TC	TC	TC	CC	TC	TC	TT	CC	CC	TC	CC	TT	TC	TC	CC	TC	CC	CC	CC	TC	CC	CC	TC	TC	TC	TC	TT	CC	CC	TC	TC	CC	TC	TT	TT	TC	TC	TC	TC	TC	TT	TC	TT	TC	TC	TT	TT	TC
snp37443-scaffold456-5028201	AG	AA	AA	AA	AG	GG	AG	AG	AG	AG	AA	AA	AA	AG	GG	AG	AA	AG	AG	AA	GG	AG	GG	AG	AG	AG	AA	AA	GG	GG	AG	AA	AG	AA	AG	AA	AG	AA	AG	AG	AA	AA	AG	AA	AG	AG	AA	AA	AG
snp37442-scaffold456-4995216	TC	TT	TT	TT	TC	TT	TT	TT	TT	TT	TT	CC	TC	TT	TC	TC	TT	TC	TT	TC	TC	TT	TT	TT	TT	TT	TC	CC	TC	TT	TC	TC	CC	CC	TC	TT	TT	TC	TT	TC	TC	TT	TT	TT	TC	TT	TC	TT	TC
snp37441-scaffold456-4943717	CC	CC	CC	TC	TT	TT	TC	TT	CC	CC	TT	TT	CC	TT	TC	TT	TT	CC	TT	CC	TC	CC	CC	TC	CC	TT	TC	TC	CC	TT	CC	CC	CC	CC	TC	TC	CC	CC	TC	CC	CC	TC	TC	TC	CC	TC	TC	CC	TC
snp37440-scaffold456-4887953	AA	AA	AA	AA	CC	CC	AC	CC	AC	AC	AC	CC	AC	AA	AC	AC	AA	AA	AC	CC	AC	AC	CC	AC	AC	CC	AA	AA	AC	AC	AC	AA	AC	AA	AC	CC	AC	AC	AC	AC	AA	CC	CC	AC	AC	AC	AC	AA	AA
snp37439-scaffold456-4831434	AG	AA	GG	AG	GG	GG	GG	GG	AG	AG	GG	GG	AG	GG	AG	GG	AA	GG	GG	AG	GG	AG	GG	AG	GG	GG	AA	AG	AG	AA	GG	GG	GG	GG	GG	AG	AG	AG	GG	GG	GG	AG	GG	GG	GG	NA	AG	GG	GG
snp37438-scaffold456-4790976	TG	GG	TG	GG	TG	TG	TG	TG	TG	GG	GG	TG	TG	TG	TG	GG	GG	TG	TG	TG	TG	GG	TG	TG	GG	TG	TG	TG	TG	GG	GG	GG	GG	GG	TG	TG	TT	GG	TT	GG	GG	TT	TG	TG	GG	TG	TG	GG	TG
snp37437-scaffold456-4745722	AA	AG	AG	AG	AG	AA	AA	AA	AA	AG	AA	AA	AG	AA	AA	AA	GG	GG	AA	AG	AA	AG	AA	AG	GG	AG	AG	AG	AA	AA	GG	AG	AG	AG	AG	AG	AA	AG	AA	AA	AA	AA	AG	AA	AA	AG	AA	AA	AG
snp37436-scaffold456-4705543	AG	AA	AG	AG	AG	GG	GG	AG	GG	AG	AG	GG	GG	GG	AG	AG	AG	GG	GG	AG	GG	GG	AG	AG	AA	GG	GG	AG	AG	AA	AG	AG	AA	AG	GG	AA	AG	GG	AG	AG	AG	AA	AA	GG	AA	GG	GG	AA	GG
snp37435-scaffold456-4666162	TT	TT	TT	TT	CC	TT	TT	TT	TC	TC	TC	TT	TC	TT	TC	TC	CC	TT	TT	CC	TT	TC	TC	TC	TC	TC	TC	TT	TC	TT	TC	TC	TC	TC	TT	TC	TC	TC	TC	TC	TC	TC	TT	TC	CC	TC	TC	CC	TT
snp37434-scaffold456-4616714	CC	CC	CC	CC	TC	TC	TC	TC	TC	TC	TT	TC	CC	CC	CC	TC	CC	CC	CC	TC	CC	TC	TC	TC	CC	TC	CC	TC	TC	CC	CC	CC	TT	CC	TC	TC	CC	TC	TC	TC	TC	CC	CC	TT	TC	TC	CC	TT	CC
snp37433-scaffold456-4587893	CC	TT	TT	CC	TC	CC	TC	TC	TC	TC	TT	TC	TC	TC	TC	TC	CC	CC	TC	TC	TT	TC	TT	TC	CC	TC	CC	TC	TC	TC	TC	CC	TC	CC	CC	TC	TC	CC	CC	TC	CC	TT	TC	TC	TC	TC	CC	TT	CC
snp37432-scaffold456-4514556	TC	CC	CC	TC	TC	CC	CC	CC	CC	CC	CC	CC	CC	CC	CC	TC	CC	CC	CC	TC	CC	TC	CC	CC	CC	CC	TC	CC	CC	CC	CC	CC	TC	CC	TC	TC	TC	TC	CC	CC	CC	TT	TC	CC	CC	CC	CC	CC	TC
snp37431-scaffold456-4482113	AG	AG	GG	AA	AG	GG	AG	GG	AG	AA	AA	GG	AA	AG	AG	AG	GG	AG	AG	AG	GG	AG	GG	GG	GG	GG	AG	AG	AG	AG	AA	AG	AG	AA	AG	AG	AA	AA	AG	AG	AA	AA	AA	GG	AG	AG	GG	AA	AA
snp37430-scaffold456-4428763	AA	AA	AA	AG	AA	AA	AA	AA	AG	AA	AA	AA	AA	AA	AA	AG	AG	AG	AA	AA	AA	AG	AA	AA	AG	AA	AG	AG	AG	AA	AG	AA	AA	AA	AA	AA	AA	AG	AA	GG	AA	AG	AG	AA	AA	AG	AA	AA	AG
snp37429-scaffold456-4388525	AA	AA	AA	AA	AG	AG	AG	AA	AA	AA	AA	AA	AA	AA	AA	AA	AA	AA	AA	AA	AA	AG	AG	AG	AA	AA	AA	AA	AA	AA	AA	AA	AA	AA	AA	AA	AA	AA	AA	AA	AA	AA	AA	AA	AG	AA	AA	AA	AA
snp37426-scaffold456-4265695	CC	TC	TC	CC	TC	CC	CC	CC	TC	TC	TC	CC	TC	CC	TC	TT	TT	TC	TC	TT	TC	TC	TC	TC	TC	TT	TC	TC	TC	TC	TT	TC	TC	TC	TC	TC	TC	TT	TT	TT	CC	TC	TC	TC	TT	TC	TT	TT	CC
snp37425-scaffold456-4210499	CC	CC	TC	CC	CC	CC	CC	CC	TC	CC	CC	CC	CC	CC	CC	TT	CC	CC	CC	CC	CC	CC	CC	TC	TC	CC	CC	TC	CC	TC	CC	CC	CC	CC	TC	CC	CC	TC	CC	CC	CC	CC	CC	CC	TC	TT	CC	CC	CC
snp37424-scaffold456-4179729	GG	AG	GG	AG	AA	GG	GG	GG	GG	GG	GG	GG	GG	AA	GG	AG	GG	GG	GG	GG	GG	AG	AG	AG	AA	GG	AG	GG	AG	AG	GG	GG	AG	GG	GG	GG	GG	GG	GG	GG	AG	AG	AG	GG	AG	GG	GG	GG	GG
snp37423-scaffold456-4142743	AA	AA	AA	AA	AA	AG	AA	AG	AA	AG	AG	AA	AA	AG	AA	AA	AA	AG	AA	AA	AA	AA	AA	AA	AA	AA	AA	AA	AA	AG	AA	AA	AA	AA	AA	AG	AG	AA	AA	AG	AA	AG	AA	AA	AA	AA	AG	AA	AG
snp37422-scaffold456-4090797	TT	TC	CC	TT	TT	TT	TT	TT	CC	TC	TT	TT	TC	TT	TT	TT	TC	TC	TC	TC	TT	TT	TT	TC	TC	TT	TC	CC	TC	TC	TT	TC	TT	TC	TC	TT	TT	CC	TC	TC	TT	TT	TC	TT	TC	CC	CC	CC	TC
snp37421-scaffold456-4033879	CC	TT	TC	TT	TT	TC	TC	TT	TC	TC	TT	TT	TT	CC	TT	TC	TC	TC	TT	TC	TT	TT	TC	TT	TT	TT	TT	CC	TT	TT	TT	TC	TT	CC	TC	TT	TC	TT	TT	TT	TT	TC	TC	TT	TC	TT	TC	CC	TT
snp37420-scaffold456-4001430	TT	TT	TT	TC	TT	TC	TT	TC	TC	TC	TT	TT	TC	TC	TT	TC	TC	TC	TC	TT	TT	TC	TT	TT	TT	TT	TC	CC	TT	TT	TT	TC	TT	TC	TC	TT	TT	TT	TT	TT	TT	TT	TC	TC	CC	TT	CC	CC	TT
snp37419-scaffold456-3966780	TC	TC	CC	TT	TC	CC	CC	TC	TC	TT	CC	TC	TC	TC	TC	TC	TC	TT	TC	TT	CC	TC	CC	CC	TC	TC	TC	TT	TC	TC	TT	TT	TT	TC	TC	TC	TC	CC	CC	TC	TC	TC	TT	TC	TC	TC	TT	TT	TC
snp37418-scaffold456-3930534	CC	CC	CC	AA	CC	CC	CC	AC	AC	CC	CC	AC	AC	CC	AC	AC	AC	AA	CC	AC	CC	AC	CC	CC	CC	CC	CC	AC	AC	CC	CC	CC	AC	CC	CC	AC	AC	CC	CC	AC	CC	CC	CC	AC	AC	CC	AC	AA	AC
snp37417-scaffold456-3900850	AA	GG	AG	AG	AG	AG	AG	GG	AG	GG	AG	AG	AA	AG	GG	AG	GG	AG	GG	GG	AG	GG	AG	GG	AA	GG	GG	AG	AG	GG	AG	AG	AG	AA	AA	AG	AA	GG	AG	AG	AG	AA	AG	AG	AG	AA	GG	GG	AG
snp37416-scaffold456-3845705	AG	GG	AA	AG	AG	GG	GG	AG	AA	GG	AG	GG	AA	AA	GG	GG	GG	AA	AG	AG	AG	AA	AA	AA	AG	AG	GG	AG	AG	AG	AA	AA	AA	AG	AA	AA	AG	AA	GG	AG	AA	AA	AA	AA	GG	AA	AA	GG	AA
snp37415-scaffold456-3792662	AA	AA	AG	AG	AA	AA	AA	AA	AA	AA	AG	AA	AG	AA	AA	AA	AG	AG	AA	AA	AA	AG	AA	AA	AG	AG	AG	AA	AA	AA	AG	AA	AA	AA	AG	AG	AG	AA	AG	AA	AA	AA	AA	AG	AA	AG	AG	AA	AA
snp37414-scaffold456-3763813	TT	CC	TC	TT	TT	TT	TT	TC	TC	CC	TT	TC	TT	CC	TT	TT	TC	TT	TC	TT	TT	TC	CC	TC	TT	TT	TT	CC	TC	TT	TT	TT	TT	TT	TC	TT	TC	TT	TC	TC	TT	TC	TT	TT	TC	TC	TT	TT	TT
snp37413-scaffold456-3705533	AA	AG	AG	AA	AA	AG	GG	AG	AA	GG	AG	AG	AA	AG	AA	AA	AG	AA	AG	AA	AG	AG	GG	AG	AA	AA	AA	GG	AG	AA	AA	AA	AA	AG	AG	AA	AA	AA	AA	AG	AA	AA	AA	AA	AG	AG	AA	AA	AG
snp37412-scaffold456-3650625	AG	AG	AG	AG	AA	AG	AG	AG	GG	AG	AG	GG	AG	AG	AA	AG	AA	AG	AG	AA	AA	AG	AG	GG	GG	AA	AG	AG	GG	GG	AA	AG	AA	GG	GG	AG	AG	AA	GG	GG	GG	GG	GG	AG	AG	AA	GG	AA	GG
snp37411-scaffold456-3603203	AA	AA	AA	AG	AA	AG	GG	AA	AA	AA	AG	AA	AA	AA	GG	AA	AA	AA	AG	AA	AA	AA	AA	AG	AG	AG	AA	AA	AA	AG	GG	AG	AA	AA	AG	AA	AA	AA	AA	AA	AA	AG	AG	AG	AG	AG	AA	GG	AA
snp37410-scaffold456-3549710	GG	GG	GG	GG	AG	GG	GG	GG	GG	GG	GG	GG	GG	GG	GG	GG	AG	GG	GG	GG	GG	GG	GG	AG	GG	GG	GG	AA	GG	GG	GG	GG	GG	GG	GG	GG	GG	GG	GG	GG	AG	GG	GG	GG	GG	GG	AG	GG	AG
snp37409-scaffold456-3518863	TT	TT	TT	TT	GG	GG	TG	TG	TG	TT	TG	TG	GG	GG	GG	GG	TG	TG	TG	TT	GG	TT	TT	TG	TG	TG	TT	GG	TT	TG	GG	GG	TT	GG	TT	GG	TT	GG	GG	TG	TG	TG	TG	TG	GG	TG	TT	GG	GG
snp37407-scaffold456-3453795	GG	GG	GG	AG	GG	GG	GG	AG	GG	GG	GG	GG	AG	GG	GG	GG	GG	AG	AG	AG	GG	AG	GG	GG	AG	GG	GG	GG	GG	GG	GG	GG	GG	GG	GG	GG	GG	AG	GG	GG	GG	GG	GG	GG	AG	GG	GG	GG	GG
snp37406-scaffold456-3421567	AG	AA	AG	AA	AA	AG	AG	GG	AG	AA	AA	AA	GG	AG	AA	GG	AG	GG	AG	AA	AA	AA	AA	AG	AG	GG	AG	AA	AA	AA	AA	AG	AA	AG	AA	AG	GG	GG	AA	AG	AG	AG	AG	AG	AG	AA	AA	AA	AA
snp37404-scaffold456-3357198	AG	GG	GG	GG	GG	GG	GG	GG	GG	GG	AG	GG	GG	GG	GG	GG	GG	GG	GG	GG	GG	GG	GG	GG	GG	GG	GG	AG	GG	GG	GG	GG	GG	GG	GG	GG	AA	GG	GG	GG	GG	AG	AG	AG	GG	GG	GG	GG	GG
snp37403-scaffold456-3307219	GG	AG	GG	GG	GG	GG	GG	GG	GG	GG	AG	GG	AG	GG	GG	GG	GG	GG	GG	GG	GG	GG	GG	GG	GG	GG	GG	GG	AG	AA	AG	AG	GG	AG	GG	GG	GG	GG	GG	AG	GG	GG	GG	GG	AA	GG	GG	GG	GG
snp37401-scaffold456-3236271	TG	GG	GG	GG	TT	TG	TG	TG	GG	GG	TG	TG	GG	TG	TT	TG	GG	TT	TT	TG	GG	GG	GG	GG	TT	TG	TG	TT	TG	TG	TT	TT	TG	TG	TT	TG	TG	GG	TT	TG	TG	TG	TT	TG	GG	TG	TT	TT	TG
snp37400-scaffold456-3200322	TG	TG	GG	GG	GG	TG	TT	TG	TG	GG	TG	GG	GG	TG	TG	TG	GG	TG	GG	GG	GG	GG	GG	GG	TG	TG	TT	TT	GG	GG	TT	TG	TG	GG	TT	TG	TG	GG	TG	GG	TT	TG	TT	TT	TG	GG	TT	TT	GG
snp37399-scaffold456-3168892	GG	GG	GG	AG	AG	AG	GG	AG	GG	GG	GG	AG	GG	GG	AG	GG	GG	GG	GG	GG	GG	AG	GG	GG	AG	GG	GG	GG	GG	AG	GG	GG	GG	GG	GG	GG	GG	GG	AA	GG	GG	GG	GG	GG	GG	AG	GG	GG	AG
snp37397-scaffold456-3092915	GG	TG	TG	TG	TG	GG	GG	TG	TG	TG	GG	TT	TG	TG	TG	TT	TT	GG	GG	TT	TG	GG	TG	TG	TG	GG	GG	TT	TT	GG	GG	TG	GG	TT	TT	TG	GG	TG	TT	TG	GG	GG	GG	GG	GG	TG	GG	GG	TG
snp37396-scaffold456-3064385	AA	AG	AG	AA	GG	GG	AG	AG	AA	GG	AG	GG	AG	AG	AG	GG	GG	AG	AA	AG	AA	AA	AG	AA	GG	AA	AA	AA	AA	AA	AG	AG	AA	AG	AG	AA	AG	AG	AG	AA	AA	AG	AG	AA	AA	AA	AA	GG	AG
snp37395-scaffold456-3033704	TT	TC	TC	TC	TT	TT	TT	TT	TT	CC	TC	TC	TC	TT	TT	TT	TT	TC	TT	CC	TT	TT	TT	TC	TC	TC	TC	CC	TT	TT	TC	TT	CC	TT	CC	TT	TT	TC	TC	TT	TC	TT	TT	TT	CC	TC	TC	CC	TT
snp37394-scaffold456-2997035	AC	AC	CC	AC	AA	CC	CC	CC	AC	AC	AA	CC	AC	AC	AC	AC	CC	CC	AC	AC	CC	CC	CC	AC	CC	CC	CC	CC	CC	CC	CC	AC	CC	CC	AC	CC	CC	AC	CC	CC	AC	AC	AC	CC	AC	CC	AC	CC	AC
snp37393-scaffold456-2951901	GG	GG	AG	GG	AG	GG	GG	GG	GG	GG	GG	AG	GG	GG	GG	GG	GG	AA	AG	AG	AG	GG	GG	GG	AA	AG	GG	GG	AG	AG	AG	AG	GG	AG	GG	AA	GG	AG	AG	AA	AG	GG	GG	GG	AG	AG	AG	AA	AG
snp37392-scaffold456-2894034	CC	TC	CC	TC	TC	TC	TT	CC	CC	TC	TC	CC	TC	CC	CC	TC	TC	TC	TT	TT	TC	TT	TC	TC	TC	TC	TT	CC	TT	CC	TC	TC	CC	CC	CC	TC	TT	CC	TC	CC	TC	TT	TC	CC	TC	CC	TC	CC	CC
snp37391-scaffold456-2845437	TT	TT	CC	TT	TC	TT	TT	TC	TC	TC	TC	TC	CC	TT	TT	TC	TT	TC	TT	TC	TT	TC	TC	TC	TT	TT	TT	TT	TT	TT	TT	CC	TC	TC	TC	TT	TC	TT	TT	TT	TC	TT	TT	TC	TT	CC	TC	TT	TT
snp37390-scaffold456-2810862	AG	GG	AG	AG	GG	AG	GG	AG	GG	GG	AG	GG	AG	GG	GG	GG	GG	GG	GG	GG	GG	GG	GG	AG	GG	GG	GG	AA	GG	GG	GG	GG	GG	AG	GG	GG	AG	GG	GG	AG	GG	GG	GG	GG	GG	AG	GG	GG	GG
snp37389-scaffold456-2781912	TC	TC	TT	CC	TC	CC	CC	CC	TC	CC	CC	CC	TC	TC	CC	CC	TC	TC	CC	TT	TT	TC	TC	TC	TT	CC	CC	TC	TT	TC	TC	CC	TC	CC	CC	TT	CC	TC	TT	TC	CC	CC	TC	CC	TC	TC	CC	TT	CC
snp37388-scaffold456-2751438	TT	TC	TT	TT	TT	TT	TT	TT	TT	TC	TC	TT	TT	TT	TC	TT	TT	TT	TT	TT	TT	TC	TC	TC	TC	TC	TT	TT	TC	TT	TC	TT	TT	TT	TC	TT	TT	TC	TT	TT	TT	TT	TT	TC	TT	TT	TC	CC	CC
snp37387-scaffold456-2675775	TC	TC	TT	TC	TT	TC	TT	CC	CC	TT	TC	CC	CC	CC	TC	TT	CC	TT	TC	CC	TC	CC	TC	CC	TC	TC	TC	TT	TC	TC	TC	CC	TC	CC	TT	TC	CC	TC	TC	TC	TT	TC	TT	CC	TC	TT	TC	CC	TT
snp37386-scaffold456-2637440	CC	CC	TC	TT	TC	CC	CC	CC	TC	CC	TC	TT	TT	TC	TC	CC	TC	CC	TC	TC	TC	TT	TC	TC	TC	CC	TC	TT	TC	TT	TC	TC	TC	CC	TC	TT	CC	TT	CC	TC	CC	TC	TC	TC	TT	CC	CC	TT	CC
snp37385-scaffold456-2607180	CC	TT	CC	TC	CC	TC	CC	TC	CC	TC	TC	CC	TT	CC	TC	TC	CC	CC	CC	TC	TC	TC	CC	CC	CC	TC	TT	TT	TT	TC	TT	TC	TC	TC	TT	TC	CC	TT	TT	TC	TC	CC	TC	TC	TT	CC	TT	TT	CC
snp37384-scaffold456-2552464	TT	TT	TT	CC	CC	TC	TT	TC	TC	TC	TT	TC	TC	TC	TT	CC	CC	TT	CC	TC	CC	TC	TC	TC	TT	TT	CC	TC	CC	TC	TT	CC	TT	TT	TC	CC	TC	TC	TT	TC	CC	TC	TT	CC	CC	TT	TC	TT	TC
snp37383-scaffold456-2516383	AG	AG	GG	AG	AG	GG	GG	GG	AG	GG	GG	AG	GG	GG	GG	AA	GG	AG	AG	GG	GG	AG	GG	GG	GG	GG	AG	GG	AG	GG	GG	GG	GG	GG	AG	GG	GG	GG	AG	GG	GG	GG	GG	GG	GG	GG	AG	GG	GG
snp37382-scaffold456-2461472	AG	GG	AA	GG	AG	GG	AG	AG	AA	GG	AG	GG	GG	GG	AA	AA	AA	GG	GG	GG	AG	AG	AG	AG	AA	AG	AG	AG	GG	GG	GG	GG	GG	GG	AG	AG	GG	GG	AG	AG	GG	GG	GG	GG	GG	AA	GG	GG	AA
snp37381-scaffold456-2409017	TG	TG	GG	GG	TG	TG	GG	TG	GG	TT	GG	TT	TT	TG	GG	GG	GG	TG	GG	GG	TG	GG	GG	GG	TT	GG	TG	GG	TG	TG	GG	GG	GG	TG	TG	TG	GG	GG	TG	TG	GG	GG	GG	GG	TG	GG	TT	GG	GG
snp37380-scaffold456-2366020	CC	TC	CC	CC	TC	TC	TT	TC	TC	TT	CC	CC	TT	TT	TC	TC	TT	CC	CC	CC	TC	CC	CC	CC	TC	CC	TC	TC	TC	CC	TC	CC	CC	TC	CC	TC	CC	CC	CC	TT	CC	CC	CC	TT	CC	TC	TC	TT	TC
snp37379-scaffold456-2318943	CC	TC	TC	TT	TC	CC	TC	CC	CC	TC	TC	TT	TC	TC	TC	TC	TT	TC	CC	CC	TC	TC	TC	CC	CC	TC	CC	CC	TC	CC	TC	CC	TC	TC	TC	TT	CC	CC	CC	TC	CC	TC	TC	TC	CC	CC	TC	TT	TT
snp37377-scaffold456-2232400	GG	AA	AG	AG	AG	AG	AG	GG	GG	AG	AG	AG	GG	AG	AA	GG	AG	GG	AA	AA	AG	AG	AA	AA	AG	AG	GG	GG	AG	AA	AG	AG	AG	AA	AG	AG	AG	GG	AG	AG	GG	AG	AG	AA	AG	AA	AG	GG	AG
snp37376-scaffold456-2189866	TC	CC	TC	TT	CC	TC	TT	TC	TT	CC	TT	CC	CC	TC	CC	TT	TC	CC	TT	TC	TC	TT	TC	TT	CC	TC	CC	TC	TC	TT	TC	TC	TT	CC	TT	TC	TT	CC	TC	TC	TT	TT	TT	TT	TC	CC	TC	CC	TC
snp37375-scaffold456-2140636	TC	CC	CC	TC	TC	TC	TC	CC	CC	TC	TC	CC	TC	CC	CC	CC	TC	TT	CC	TC	CC	CC	CC	TC	CC	CC	CC	TC	TC	CC	TC	TC	CC	CC	CC	TC	TC	CC	TC	TC	CC	TC	CC	CC	CC	CC	TC	TT	CC
snp37374-scaffold456-2084255	TC	TC	TC	TC	CC	TC	CC	TT	TC	TT	TT	CC	TC	TC	CC	CC	TC	TC	CC	TC	CC	TT	TT	TT	CC	TC	TC	TC	CC	TC	TC	TC	TC	CC	TT	TC	TC	TT	TT	TC	TC	TC	CC	TT	TC	CC	TC	TT	TT
snp37373-scaffold456-2042583	GG	AA	GG	GG	AA	AG	AG	AA	AA	AG	GG	GG	GG	AG	AG	AG	AA	AG	AG	GG	AG	AG	AA	AG	GG	AA	GG	GG	AA	AG	GG	AG	AG	AG	AG	GG	AG	GG	GG	AG	AG	GG	GG	AG	GG	GG	AG	GG	AG
snp37372-scaffold456-2011045	GG	AG	GG	AG	AG	GG	AG	GG	GG	GG	AG	GG	GG	AG	AG	AA	GG	AG	AG	AG	AG	AG	AG	AG	AG	AG	AG	GG	AG	AG	AG	AG	AA	AG	GG	GG	GG	AA	AG	AG	AG	GG	AG	AG	AG	GG	AG	GG	GG
snp37369-scaffold456-1892788	AA	AG	AA	AG	AG	AG	AA	GG	GG	GG	AG	AG	AA	AG	AG	AA	AG	AA	AA	AG	AG	AA	AA	AA	AG	AG	AG	AG	AG	AG	AG	AA	AA	AA	AG	AA	AG	AA	AA	AA	AA	AA	AA	AA	AG	AG	AG	GG	AG
snp37368-scaffold456-1844171	AA	AA	AA	AG	AG	AG	AA	AG	AA	AG	GG	AG	AG	AA	AA	AA	AA	AA	AG	AA	AA	AG	AG	AG	AG	AA	GG	AA	AA	AA	AG	AG	GG	AG	AG	AA	AG	AA	AG	AA	AG	AA	AA	AA	AG	AG	GG	GG	AA
snp37367-scaffold456-1788139	AG	GG	AG	AA	AG	AA	AA	AA	AA	GG	GG	AA	AG	AA	AA	AA	AA	AG	AG	GG	AA	AA	AA	AG	AG	AG	AG	AG	AA	AG	GG	AA	GG	AG	AG	GG	GG	AG	AG	AG	AG	GG	GG	GG	GG	AG	AA	GG	GG
snp37365-scaffold456-1695845	CC	CC	CC	CC	CC	TC	TT	TC	TT	TC	TC	TC	CC	TT	TC	TT	TC	TC	CC	CC	CC	CC	TC	CC	TC	TC	CC	CC	CC	CC	TC	TC	CC	CC	TC	CC	CC	CC	CC	CC	CC	CC	CC	CC	CC	CC	CC	TT	TT
snp37364-scaffold456-1648508	TC	CC	TC	TT	TC	TC	TT	CC	CC	TC	TC	TT	CC	TC	TC	TT	TT	TC	TT	TT	TC	TT	TC	TC	TC	TC	TC	TC	CC	TT	TT	TC	TC	TC	TC	TT	TC	TT	CC	TC	TC	TC	TT	TC	TT	TC	CC	TT	TT
snp37363-scaffold456-1617144	GG	AG	GG	GG	GG	GG	AG	AG	AG	GG	AG	GG	AG	GG	GG	GG	AG	AG	AG	GG	AG	GG	AG	GG	AG	AA	AG	AA	AA	GG	GG	AG	AG	AG	AG	AA	AG	AG	AG	AG	AG	GG	GG	GG	GG	AG	AG	GG	GG
snp37362-scaffold456-1569507	AG	GG	GG	GG	GG	GG	AG	GG	GG	AG	AA	AG	AG	GG	GG	GG	AG	GG	GG	AG	AG	GG	GG	GG	GG	AG	AG	GG	GG	AG	AG	AA	GG	AG	AG	AG	GG	AG	GG	GG	GG	AG	AA	AG	AG	AG	GG	GG	AG
snp37361-scaffold456-1513794	TC	CC	TC	TC	CC	TC	TC	CC	CC	TC	TC	TC	CC	CC	TT	TC	CC	CC	TC	TC	TT	TC	TC	TT	CC	TC	CC	TC	TC	TC	CC	CC	TC	TT	TC	CC	TC	TC	CC	TC	CC	TT	TT	TC	TC	CC	CC	CC	TT
snp37360-scaffold456-1475316	CC	TC	TT	CC	CC	TC	CC	TT	TC	CC	TC	TT	TT	CC	CC	TC	CC	TC	TT	TC	CC	CC	TC	TC	TC	CC	CC	TC	CC	TC	TT	TC	TC	TC	TT	CC	TT	TC	CC	TC	TC	TC	CC	CC	TC	TC	TC	TT	CC
snp37359-scaffold456-1427394	AA	AA	AG	AA	AG	AG	GG	AG	AG	AA	AA	AG	AA	AG	AG	AA	AA	AG	AG	AG	AA	AA	AA	AG	AA	AG	AA	AG	AG	AA	GG	AA	AG	AG	GG	AA	AA	AG	AA	AA	AA	AA	AA	AG	AA	AG	AA	GG	AA
snp37358-scaffold456-1397462	AG	AG	AG	AG	GG	GG	GG	AG	AG	AG	GG	GG	AG	GG	GG	GG	AG	AG	GG	GG	GG	GG	AG	GG	AA	AG	GG	GG	GG	AA	GG	GG	GG	GG	GG	AG	AG	AG	AA	AG	GG	AG	GG	GG	AG	GG	AA	GG	AG
snp37357-scaffold456-1368747	AA	AA	AG	AG	AA	AG	AG	AG	AG	AA	AA	AG	AG	AA	GG	AG	AA	AG	AG	AG	AG	AG	GG	AG	GG	GG	AG	GG	AG	GG	AG	AG	AG	AA	AG	GG	AA	AA	AG	AA	AG	AG	AG	GG	AA	AG	AA	GG	AA
snp37356-scaffold456-1334445	AA	GG	AG	AG	AG	GG	GG	AG	AG	AG	GG	AG	AA	GG	AG	AG	AG	AG	AG	AA	GG	AG	GG	AG	GG	GG	AG	AG	GG	AG	GG	GG	GG	AA	AA	GG	AA	AG	AG	AG	AG	AA	AG	AA	AA	AG	AG	GG	GG
snp37355-scaffold456-1285067	TC	TC	CC	CC	TC	TC	CC	TC	CC	TC	CC	CC	CC	TC	CC	TC	CC	CC	CC	CC	CC	CC	CC	CC	CC	CC	TC	TT	TC	CC	TC	TC	TC	CC	CC	CC	CC	CC	CC	CC	CC	CC	CC	CC	CC	TC	TC	TT	CC
snp37354-scaffold456-1233951	GG	GG	AG	GG	GG	AG	GG	AG	GG	AG	AG	GG	AG	GG	GG	GG	GG	AG	AG	GG	AA	GG	GG	AG	AG	AG	AG	GG	GG	GG	GG	GG	AG	AA	AG	AG	AG	GG	AG	AG	AG	AG	GG	AG	AG	AA	GG	GG	AG
snp37353-scaffold456-1204623	TC	TT	TT	TT	TC	TC	TT	CC	CC	TC	TC	TT	TT	TT	TT	TC	TT	TC	TC	TC	CC	TT	TC	TT	TT	TT	TT	TT	TT	TC	TC	TC	TT	TT	CC	TC	TT	TT	TT	TC	TC	TC	TC	TC	TC	TC	TT	TT	TT
snp37352-scaffold456-1161291	AA	AG	AA	AA	AG	AA	AG	AG	GG	AA	AA	AG	AG	AA	AA	AG	AA	AA	AA	AG	AA	AA	AG	AA	GG	AA	AG	GG	AA	AG	AG	GG	AA	AA	AG	AG	AG	AG	AA	AA	AG	GG	AG	AA	AG	AA	AA	AA	AG
snp37351-scaffold456-1124917	GG	AG	AA	AG	AA	AG	AG	AA	AA	AG	AG	AA	AG	AG	AA	AA	AA	AG	AA	AG	AA	AG	AG	AA	AG	AA	AA	AG	AG	AA	AA	AG	AA	AA	GG	GG	AA	AG	AG	AA	AA	AA	AA	GG	AG	AA	AA	AA	AG
snp37350-scaffold456-1087687	AG	AG	GG	GG	GG	AG	AG	GG	GG	GG	GG	AG	GG	AA	AA	GG	AG	AG	AG	AG	GG	AG	AG	AG	GG	GG	AG	GG	GG	GG	GG	GG	GG	GG	GG	AG	AA	GG	GG	AA	GG	AA	AA	GG	AG	GG	GG	GG	GG
snp37348-scaffold456-998411	GG	AA	AG	AG	AG	AG	AA	AG	AG	AA	AA	AG	AG	AA	AG	AG	AA	AG	AA	AA	AA	GG	GG	GG	GG	AG	AA	AG	AG	AA	AG	AA	AA	AG	AA	GG	AA	GG	AA	AA	AG	AG	AG	AG	AA	GG	AG	AA	AG
snp37346-scaffold456-912508	TC	TT	CC	CC	TC	TC	TT	CC	TC	TC	TC	TT	TT	TC	CC	TC	TT	TC	TC	TT	TC	TC	TC	TT	TC	TC	TC	TC	TT	CC	TC	TC	TC	CC	TC	TC	CC	CC	CC	TT	CC	CC	TC	CC	TC	CC	CC	CC	CC
snp37345-scaffold456-877802	TT	CC	TC	CC	CC	CC	CC	CC	CC	CC	CC	TC	CC	CC	CC	CC	CC	CC	CC	CC	TC	CC	CC	CC	CC	CC	CC	TC	CC	TC	CC	CC	CC	CC	CC	CC	CC	CC	CC	CC	CC	CC	CC	CC	CC	CC	CC	CC	CC
snp37344-scaffold456-843897	AG	GG	AA	AG	GG	AG	GG	AA	AG	AG	AA	AG	AA	AA	GG	AG	GG	AG	GG	GG	AA	AG	AG	AA	AG	AG	AG	GG	AG	GG	AG	AA	AA	AA	AG	AA	AA	AG	AG	AA	AG	AG	AG	AG	AA	AA	AG	AA	AA
snp37343-scaffold456-804803	TT	TC	CC	TT	CC	TC	TC	TC	TT	TT	TC	CC	TC	TT	TC	TC	CC	TC	CC	TC	CC	TT	TC	TC	TC	TT	CC	TT	TC	TT	TT	TT	TC	CC	CC	CC	CC	CC	CC	TC	TT	CC	TC	CC	TC	CC	CC	TT	CC
snp37342-scaffold456-760665	TT	TT	TC	TC	CC	TC	CC	TC	TC	TC	TC	CC	CC	TC	TT	TC	TC	CC	TC	CC	CC	CC	TC	CC	CC	CC	TC	TC	TC	CC	CC	TC	CC	TC	TC	TT	TC	TC	TC	CC	TC	TC	CC	TC	TT	CC	TC	CC	TC
snp37341-scaffold456-721430	TC	CC	TC	TC	TT	TC	TC	TT	TT	CC	TC	CC	TC	TC	TT	TC	TT	TC	TC	CC	TC	TC	TC	TT	CC	TC	TC	CC	TC	CC	TT	CC	TC	TC	TC	CC	TC	CC	CC	CC	TT	TC	CC	TC	TC	CC	TC	TT	TC
snp37340-scaffold456-690814	TT	TC	TT	TC	CC	CC	TC	CC	CC	TC	TC	TC	TC	TT	TT	TC	TC	TC	TC	TC	TC	TC	TC	CC	TT	TC	TC	TT	TC	CC	TC	TC	TC	TC	CC	TT	TC	TT	TT	TC	CC	TC	TC	TC	CC	TT	TC	CC	TC
snp37339-scaffold456-648301	AG	GG	GG	AG	AG	AG	GG	AG	GG	GG	GG	GG	GG	AA	GG	GG	AA	GG	AG	AG	AG	AG	AA	AG	GG	GG	AA	GG	AG	AG	AG	GG	AG	AG	GG	GG	AG	GG	GG	GG	AG	AG	GG	GG	AG	AG	GG	GG	GG
snp37338-scaffold456-581690	CC	TC	TC	TT	TC	TC	TC	TT	TT	TC	TT	TT	TT	TT	TC	TT	TC	TC	TC	TC	TT	TT	TC	TT	TC	TT	CC	TT	TC	TC	TC	TC	TC	TC	TT	TT	TC	TT	TT	TT	CC	CC	CC	CC	TC	TC	TT	TT	TC
snp37337-scaffold456-540557	GG	GG	GG	GG	GG	GG	GG	GG	GG	GG	GG	GG	AG	GG	GG	GG	GG	AG	GG	GG	GG	GG	GG	GG	GG	AG	GG	GG	GG	AG	GG	GG	GG	GG	GG	GG	AG	AG	GG	GG	GG	GG	GG	GG	GG	GG	AG	GG	GG
snp37336-scaffold456-510365	TC	CC	CC	TC	CC	TC	TC	TC	TC	TC	TC	TC	TT	CC	CC	CC	CC	TC	TT	CC	TT	TC	TC	TC	TT	TC	TT	TT	TC	TC	TC	TT	CC	TC	TC	CC	TC	CC	TC	TT	TC	TT	TC	TC	TT	TC	TC	CC	CC
snp37334-scaffold456-416725	TC	CC	CC	TC	TT	TC	TC	TT	TT	TC	TT	TC	TC	TC	CC	TT	TC	CC	TT	TC	CC	TT	TT	TC	TC	TC	CC	TT	TT	TT	TT	TC	TC	CC	TC	CC	TC	TT	CC	TT	TC	TT	TT	TT	TT	TC	TC	TT	CC
snp37333-scaffold456-383675	AA	AA	GG	AG	AG	AG	AG	AA	AG	AA	GG	GG	AG	GG	AA	GG	AA	AA	AA	AA	AA	GG	AG	GG	AG	AG	AG	AA	AG	GG	AA	AG	AA	AG	AG	AG	AG	AG	AG	AA	GG	AG	GG	AA	AG	AA	AG	AA	GG
snp37331-scaffold456-304750	CC	TC	TC	TC	CC	CC	CC	CC	CC	CC	CC	CC	CC	CC	CC	CC	CC	CC	CC	CC	CC	TC	CC	CC	CC	CC	CC	TC	TC	CC	CC	CC	CC	TC	CC	TC	CC	CC	TC	TC	CC	CC	CC	TC	CC	CC	TC	CC	TC
snp37330-scaffold456-252548	TT	TT	CC	TC	TT	TT	TC	TT	TT	TT	TT	TT	TT	TC	TT	TT	TT	TT	TT	TT	TT	TC	TT	TT	TT	TC	TC	TT	TT	TT	TT	TC	TT	TC	TT	TC	TT	TT	TC	CC	TT	TT	TT	TC	TT	TT	TC	TT	CC
snp37329-scaffold456-221165	TT	TT	TC	TT	TC	TC	TC	TC	TT	TT	TC	TT	CC	TC	TT	TC	TT	TC	TT	TC	TT	TT	TT	TT	TT	TT	TC	TT	TT	TC	TC	TC	TC	TT	TT	TT	TT	TT	TT	TT	CC	TT	TT	TT	TT	TC	TT	TT	TT
snp37328-scaffold456-165622	TT	TC	CC	CC	TT	TC	CC	TC	TC	TC	TT	CC	TC	TC	TC	TT	CC	TT	TT	CC	TC	TC	TT	TC	TT	CC	TC	CC	CC	TC	CC	CC	TC	CC	CC	CC	CC	CC	TT	TC	TC	TC	TC	CC	CC	TT	CC	CC	CC
snp37327-scaffold456-130147	AA	AG	AA	AA	AA	AG	AG	AA	AA	AA	AA	AA	AA	AA	AA	GG	AA	AG	GG	AA	AA	AA	AA	AA	AA	AA	AA	GG	GG	AA	AG	AA	AG	AG	AA	AG	AA	AA	AA	AA	AA	AA	AA	AA	AA	AA	AA	AA	AA
snp37326-scaffold456-84672	AA	AA	AA	AA	AA	AA	AA	AA	AA	AA	AA	AA	AA	AA	AA	AG	AA	AA	AA	AA	AA	AA	AA	AA	AA	AG	AA	AA	AA	AA	AA	AA	AG	AA	AA	AA	AG	AA	AA	AA	AA	AG	AA	AG	AA	AA	AA	AA	AA
snp37325-scaffold456-49160	CC	TC	TT	TC	TC	TC	TC	TC	TC	TT	CC	TC	TC	TC	TT	TC	TC	TT	CC	TT	TC	TC	TC	TC	TT	CC	TT	CC	TC	TT	TT	TT	TT	TC	TT	TC	TC	TC	TT	TT	CC	TC	TT	TC	TT	TT	TC	TT	TT
snp37324-scaffold456-14231	TC	CC	CC	CC	TT	CC	CC	TC	TC	TC	CC	CC	CC	TC	CC	TT	TC	TC	TC	TC	CC	CC	TC	CC	TC	CC	CC	TC	TC	TC	TT	TC	TC	TC	TT	TC	TC	CC	TC	CC	TT	CC	CC	CC	TT	CC	TT	TT	CC
snp28579-scaffold306-893870	AG	GG	AG	AA	GG	AG	AG	AG	GG	GG	GG	AA	GG	AG	GG	GG	AG	GG	AG	GG	GG	AA	AG	AA	AG	GG	GG	AG	AG	AG	GG	GG	AG	AG	GG	AG	GG	GG	AG	AA	GG	AG	AA	GG	GG	AA	GG	GG	AA
snp28578-scaffold306-859017	CC	CC	TC	TC	CC	CC	CC	CC	TC	CC	TC	TC	CC	CC	TC	TC	CC	TC	CC	CC	TC	TT	TC	TC	TC	CC	CC	TC	TC	TC	CC	CC	TT	TT	TC	TC	TC	TC	TC	TC	CC	CC	TC	CC	TC	TT	TT	TT	TT
snp28575-scaffold306-721693	CC	TT	CC	TC	TT	CC	TC	TC	TC	TC	TC	TT	TT	CC	CC	TC	CC	CC	TT	TC	TT	TC	TC	CC	TT	TT	CC	TT	TC	CC	TT	TT	TC	TC	CC	TC	TT	CC	TT	TC	TC	TC	TC	TT	TC	TC	TC	TT	CC
snp28574-scaffold306-675233	CC	TC	TC	TT	TT	TC	TC	TC	TC	TT	CC	TT	TC	CC	TC	CC	TT	TT	TC	TC	TC	TC	TC	CC	TC	CC	CC	TC	CC	TC	TC	TC	CC	TC	TC	TC	CC	TC	TC	CC	CC	TC	TC	TC	TT	TC	TC	TC	TT
snp28573-scaffold306-641061	GG	GG	GG	AG	AG	GG	GG	GG	GG	AG	GG	AG	AG	GG	AG	GG	AG	AG	GG	AG	AG	AG	GG	GG	GG	GG	GG	AA	GG	AG	GG	GG	GG	AG	GG	AG	GG	AG	AG	GG	GG	GG	GG	GG	GG	GG	AG	AG	GG
snp28572-scaffold306-590080	GG	TG	GG	GG	GG	GG	GG	GG	GG	GG	TG	GG	GG	GG	GG	GG	GG	GG	GG	GG	GG	GG	GG	GG	GG	GG	TG	TG	GG	GG	GG	GG	GG	GG	GG	GG	TG	GG	GG	GG	GG	TG	GG	TG	GG	TG	GG	GG	TG
snp28570-scaffold306-513203	CC	CC	CC	CC	CC	CC	TC	CC	CC	CC	CC	CC	TC	CC	TT	CC	TC	CC	CC	TC	CC	CC	TC	CC	CC	CC	TC	CC	CC	CC	TC	TC	CC	CC	CC	CC	CC	CC	TT	CC	CC	CC	CC	TC	CC	CC	CC	CC	CC
snp28569-scaffold306-481734	TC	TC	TC	TT	TT	TC	TT	TC	TT	TT	TC	TC	TT	TT	TT	TC	TC	TC	TC	TC	TC	TC	TC	TC	TT	TT	TC	CC	TT	TT	TT	TC	TC	TC	TC	TT	TT	TT	TT	TT	TC	TT	TT	TT	TT	TC	TC	TC	TC
snp28567-scaffold306-420676	TC	TT	TT	TT	TT	TT	TT	TT	TT	TT	TT	TC	TT	TT	TT	TC	TT	TT	TT	TT	TC	TC	TC	TC	TT	TC	TT	TC	TC	TC	TC	TT	CC	TT	CC	TT	TT	TC	TT	TT	TT	TT	TT	TC	TC	TT	TT	CC	TC
snp28566-scaffold306-390300	AA	GG	GG	GG	GG	AG	AG	AG	AG	GG	AG	AG	AG	AG	GG	AG	GG	AG	GG	GG	AG	AG	AG	AG	GG	AG	GG	AA	AG	GG	GG	AG	AG	GG	AA	GG	AG	AG	GG	AG	AG	GG	GG	AG	AG	AA	AG	AG	AA
snp28565-scaffold306-301264	TC	TC	TT	TC	TT	TT	TT	TT	TT	TT	TT	TT	TT	TC	TT	TC	TT	TT	TT	TC	TC	TC	TT	TC	TC	TT	TC	CC	TC	TT	TC	TT	TT	TC	TC	TT	TC	TC	TT	TT	TC	CC	TC	TC	TC	TT	TC	TT	CC
snp28562-scaffold306-170384	AC	AA	AC	CC	AC	CC	CC	CC	AC	AA	AC	AA	AC	AC	AC	AA	AC	AA	AA	AC	AC	AC	CC	AA	AA	AA	AA	AA	AA	AA	CC	AC	AA	CC	CC	AC	AA	AC	AC	AC	AC	AA	AA	AC	CC	AC	AA	AC	CC
snp28560-scaffold306-102662	AG	AA	GG	AG	AG	AG	GG	AG	AG	AG	AG	GG	AG	GG	GG	GG	AG	AG	AA	AG	AA	AA	AG	AG	GG	GG	GG	AG	GG	GG	AG	AG	AG	GG	AG	GG	AG	AG	GG	AG	GG	AG	AG	AG	AG	AA	GG	AG	AG
snp2241-scaffold1069-462570	AG	AG	GG	AG	GG	GG	GG	GG	GG	GG	GG	AG	GG	AG	GG	AG	GG	GG	GG	GG	GG	AG	AG	GG	GG	GG	AG	AG	GG	GG	AG	AG	AG	GG	AA	GG	AG	AG	AA	AG	GG	AG	AG	AG	AG	AA	GG	AG	AG
snp2243-scaffold1069-562622	CC	TT	CC	CC	TC	CC	CC	CC	TC	TT	TC	CC	CC	TC	TC	TC	TC	TC	TC	TC	CC	TC	CC	TC	TC	TC	CC	TT	CC	TC	CC	CC	TT	TT	CC	TC	TC	CC	CC	TC	TC	CC	CC	TC	TC	CC	TT	TC	TC
snp2244-scaffold1069-607019	TT	TT	CC	TT	TT	TT	TT	TT	TT	TT	TT	TC	TT	TT	TT	TT	TT	TC	TT	TT	TT	TT	TT	TT	TT	TC	TT	TC	TT	TC	TT	TC	TT	TC	TT	TC	TT	TT	TT	TT	TC	TT	TT	TT	TC	TT	TT	TT	TC
snp2245-scaffold1069-650977	AA	AG	GG	GG	GG	AG	AA	AG	AG	AG	AA	GG	AA	GG	AG	AG	AG	AG	GG	AG	AG	AG	AG	GG	GG	GG	AG	AG	GG	GG	GG	GG	GG	AA	GG	AG	GG	GG	GG	AG	AG	GG	GG	AG	AG	AG	GG	GG	AG
snp2246-scaffold1069-699694	GG	GG	GG	GG	GG	GG	GG	GG	AG	GG	GG	GG	GG	GG	AG	GG	GG	AG	GG	AG	AG	GG	GG	AG	AG	GG	AG	AG	AG	GG	GG	GG	AG	GG	AG	AG	AG	GG	AA	GG	AG	AA	AA	GG	AG	AG	GG	AG	GG
snp2247-scaffold1069-734642	TC	TT	TC	TT	CC	TC	TT	CC	TC	TT	TT	TC	TC	TC	TT	TC	TC	TC	TT	TC	TC	TC	CC	TC	TC	TC	TC	TT	TC	TC	TT	CC	TT	TT	TC	TC	TT	TT	TC	CC	TT	TT	TT	TT	TC	TC	TC	TT	TT
snp2248-scaffold1069-776387	TC	CC	TT	TT	CC	CC	CC	TC	TT	CC	CC	TT	TC	TC	TT	TC	CC	TC	TC	TT	CC	CC	TC	CC	TC	TC	CC	CC	TC	TC	CC	TC	TC	TC	CC	TC	CC	TT	TC	CC	TC	TC	TT	TC	TC	CC	CC	CC	TC
snp2251-scaffold1069-951846	TT	TC	TT	TT	TT	TT	TT	TT	TC	TC	TC	TT	TT	CC	TT	TT	TC	TT	TT	TC	TT	TC	TT	TT	TC	TC	CC	CC	TC	TT	TC	TC	TT	TT	TT	TC	TC	TT	TC	TT	TT	TC	TC	TT	TT	TT	TT	TT	TT
snp2252-scaffold1069-999438	AA	AA	AA	AA	AA	AA	AG	AA	AA	AG	AA	AG	AG	AA	AA	AA	AG	AG	GG	AG	AG	AA	GG	AA	AG	AA	AA	AG	AA	AA	AA	AG	AG	AA	AA	AA	AG	AG	AG	AA	AA	AG	AA	AA	AA	AG	AG	AA	AA
snp2253-scaffold1069-1041798	TC	TC	TC	TC	CC	CC	CC	CC	CC	TC	TC	TC	CC	TC	TC	TT	TC	TC	CC	TC	CC	TT	CC	TC	CC	CC	TC	TC	TC	TC	CC	TC	TC	TT	TT	TC	TC	TC	TC	CC	TT	TC	TC	TC	TT	TC	CC	TT	TT
snp2255-scaffold1069-1127603	GG	AG	AA	AG	AG	GG	GG	GG	GG	AA	GG	AG	AG	GG	AG	GG	AG	AA	AA	GG	AG	AA	AG	AG	GG	GG	AG	AG	AG	AG	GG	AG	AG	GG	AA	GG	GG	GG	AG	AG	GG	GG	AG	AG	GG	GG	AG	AG	AG
snp2256-scaffold1069-1181374	AG	AG	AG	AG	AG	AG	GG	AA	AG	GG	AG	GG	AG	AA	AG	AG	AG	AG	GG	AA	AA	AG	AG	GG	AA	AA	GG	AG	GG	AG	AA	AG	AG	GG	AG	AG	AG	GG	GG	AG	AG	AG	AG	AA	AG	AG	AG	GG	GG
snp2257-scaffold1069-1215480	CC	CC	CC	CC	TT	TT	TC	TT	TT	TC	TC	CC	CC	TC	TC	TT	TC	CC	TC	TC	TC	TC	TC	TC	TC	TC	CC	TC	TC	TC	TC	TC	TC	CC	TT	CC	CC	TT	CC	TC	CC	CC	CC	TC	CC	TC	TT	TC	CC
snp2258-scaffold1069-1249995	TG	TG	TG	GG	GG	GG	GG	GG	GG	GG	GG	TG	TG	GG	GG	TG	GG	TG	TT	TG	TG	TG	GG	GG	GG	TG	GG	TG	TG	TG	GG	TT	TG	GG	TG	GG	TG	TG	TG	TT	TG	TT	TT	TG	GG	TG	TT	TG	TG
snp2259-scaffold1069-1280568	AA	AA	AA	AA	AA	AA	AA	AG	AG	AA	AA	AA	AA	AA	AG	AG	AG	AA	AG	AG	AG	AA	AA	AA	AA	AA	AG	AA	AG	AG	AG	AG	AG	AG	AG	AA	AA	AG	AA	AG	AA	AA	AA	AA	AA	AA	GG	AG	AA
snp2260-scaffold1069-1337154	GG	GG	GG	GG	TT	TG	GG	TG	TG	GG	GG	TG	TG	TG	GG	GG	GG	TG	TG	GG	TG	TT	TG	TG	GG	TT	GG	GG	TG	GG	TG	TG	GG	GG	TG	GG	TG	GG	TG	TG	TG	TT	TT	TG	TG	TG	GG	GG	TG
snp2261-scaffold1069-1388810	TG	TG	TG	TT	TG	TG	TG	TT	TG	TG	TG	TG	TT	TG	TG	GG	TG	TG	TG	TT	GG	GG	GG	TG	TT	GG	TT	GG	GG	TG	TG	TG	GG	TT	GG	TT	GG	GG	TG	GG	GG	GG	GG	GG	GG	GG	GG	GG	GG
snp2262-scaffold1069-1422130	AA	AA	AG	AA	AG	AG	AA	AG	AG	AA	AA	AA	AG	AG	AA	AA	AA	AA	AG	GG	AA	AA	AA	AA	AA	AG	AG	AA	AA	AG	AG	AG	AA	AG	AG	AA	AA	AA	AA	AA	AA	AA	AA	AA	AA	AA	AA	AA	AA
snp2263-scaffold1069-1450732	CC	CC	CC	CC	CC	CC	CC	CC	TC	CC	CC	CC	TC	CC	CC	CC	CC	CC	CC	TC	TC	CC	CC	CC	TC	CC	CC	CC	CC	CC	TC	TC	TC	CC	TC	CC	TC	CC	CC	CC	TC	CC	CC	CC	CC	CC	CC	TC	TC
snp2264-scaffold1069-1526686	GG	GG	TG	GG	TG	TG	GG	TG	TG	GG	GG	GG	TT	TG	GG	GG	GG	GG	TG	TT	TG	TG	GG	TG	TG	TG	TG	TG	GG	TT	TT	TT	TG	TG	TT	GG	TT	GG	GG	GG	TG	TG	TT	GG	TG	GG	GG	TG	TG
snp2265-scaffold1069-1559932	AG	AG	GG	AA	GG	GG	AG	AG	AG	AG	GG	AA	GG	AG	AG	AG	AG	AA	GG	GG	GG	GG	GG	AG	AG	GG	AG	AG	GG	GG	GG	GG	AG	AG	GG	AA	GG	GG	GG	GG	GG	GG	GG	GG	AG	AG	GG	AG	GG
snp2267-scaffold1069-1677430	TC	TC	TC	TC	TC	CC	CC	TC	TT	CC	TC	TC	CC	CC	CC	TC	TC	CC	CC	CC	TC	TC	TT	TC	TC	TC	CC	CC	TT	CC	CC	TC	TC	CC	CC	CC	TC	TC	TT	TC	TT	TC	CC	TT	CC	TC	TC	TC	TC
snp2268-scaffold1069-1722951	TC	CC	TC	TT	CC	CC	TC	CC	CC	TC	TC	CC	TC	TC	CC	TC	TC	TC	TC	TC	CC	TC	CC	TC	CC	CC	CC	TC	CC	TC	CC	CC	CC	CC	TT	TC	TC	CC	CC	TC	CC	CC	CC	CC	TC	CC	CC	CC	TC
snp2269-scaffold1069-1761680	TT	TC	TT	TT	TC	CC	TC	CC	CC	TC	TC	CC	TC	TC	CC	TC	TC	TT	TC	TC	CC	TC	TC	TC	TC	TC	TC	CC	TC	TC	CC	TT	TC	TC	TT	TT	CC	TC	TC	TT	CC	TT	TT	TT	CC	TC	TT	TC	TC
snp2272-scaffold1069-1869273	TT	TT	TC	TC	TT	TT	TC	TT	TT	TT	TT	TC	TT	TT	TT	CC	CC	TT	TT	TT	TT	TT	TT	TT	TT	TT	TT	TT	TC	TT	TT	TT	TC	TT	TC	TC	TT	TC	TT	TT	TC	TT	TT	TT	TT	TT	TT	TC	CC
snp2274-scaffold1069-1987396	AG	AG	AA	AA	GG	AG	AA	GG	AG	GG	AA	AA	AG	AG	AG	AA	AA	GG	AG	AA	AG	AG	AG	AG	AG	AA	AA	AG	AG	AG	AA	AA	AA	AA	AG	AA	AA	AA	AA	GG	AA	AG	GG	GG	AG	AA	GG	AA	AG
snp2276-scaffold1069-2075643	TG	TT	TT	TT	TT	TG	GG	TT	TG	TT	TG	TT	TG	TT	TT	TG	TT	TT	TG	TT	TT	TG	TG	TT	TT	TG	TG	TT	TT	TT	TT	TG	GG	TG	TT	TG	TG	TG	TT	TT	GG	TT	TT	TT	TT	TT	TT	GG	TT
snp2277-scaffold1069-2116657	AG	AA	AG	AA	AA	AG	AG	AA	AG	AA	AG	AA	AG	AA	AG	AG	AA	AA	GG	GG	AA	AG	AA	AA	AA	AA	AA	AA	AA	AA	AA	GG	AG	AA	AG	AA	AG	AG	AA	AA	AG	AA	AA	AA	AA	AA	AA	AG	AA
snp2278-scaffold1069-2179528	TG	GG	GG	GG	GG	GG	GG	GG	GG	TG	GG	GG	TG	GG	GG	GG	GG	GG	GG	TG	GG	GG	GG	TG	TG	GG	GG	GG	TG	GG	TG	TG	GG	GG	GG	GG	GG	TG	TG	GG	GG	TG	TT	TG	TG	TT	GG	GG	TG
snp2279-scaffold1069-2234213	AG	AA	AG	AA	AG	AA	AA	AG	AG	AA	AA	AG	AA	AA	AG	AA	AA	AA	AA	AG	AG	AA	AA	AA	AA	AG	GG	AG	AG	AG	AA	GG	AA	GG	AG	AA	AG	AA	AA	AA	GG	GG	GG	AG	AG	AA	AA	AA	GG
snp2280-scaffold1069-2272498	GG	TT	TT	TT	GG	GG	GG	GG	GG	TG	TG	GG	TG	TT	TG	TG	TG	TG	TG	GG	GG	TT	GG	TG	TG	TT	GG	GG	GG	TG	TG	TG	GG	GG	GG	TG	TG	GG	TG	TG	TG	TG	TT	GG	GG	GG	TG	GG	TG
snp2281-scaffold1069-2305972	TT	TT	TT	TT	TC	TT	TT	TT	TC	TT	TT	TC	TC	TC	TT	CC	TT	TC	TT	TT	TT	TT	TT	TT	TC	CC	TT	TT	TC	TT	TC	TT	TT	TT	TT	TT	TC	TC	TC	TT	TC	TT	TT	TT	CC	TC	TT	TT	CC
snp2282-scaffold1069-2358739	GG	AG	AG	AA	AG	AG	AA	GG	GG	GG	AA	GG	AG	AG	GG	GG	GG	AG	GG	GG	AG	GG	GG	GG	GG	AG	GG	AG	GG	AG	GG	AG	AA	GG	AG	GG	GG	AG	GG	AG	GG	GG	GG	AG	AA	GG	GG	AA	AG
snp2283-scaffold1069-2408630	TC	CC	TC	TT	TC	TC	TC	TC	CC	TC	TC	CC	TC	TC	TT	TT	TT	TC	CC	TC	TT	TC	TC	TT	TC	TT	TC	TC	CC	TT	TT	TC	TC	TC	TC	TT	TC	TC	TT	TC	CC	TT	TC	TC	TC	TT	TC	TC	TC
snp2284-scaffold1069-2439604	AC	AC	AC	AA	AA	AC	CC	AC	CC	AA	AA	CC	CC	CC	AA	CC	AC	AC	CC	CC	AC	AC	CC	AA	AC	AA	AC	CC	CC	AA	AC	CC	CC	AC	AC	AA	AC	CC	AA	CC	CC	AA	AC	CC	AC	AA	AC	CC	AC
snp2285-scaffold1069-2468837	AA	AA	AA	AA	AA	AA	AA	AA	AA	AA	AA	AA	AA	AA	AA	AA	AA	AC	AA	AA	AA	AA	AA	AA	AC	AA	AA	AC	AA	AA	AA	AA	AC	AA	AA	AA	AC	AA	AA	AA	AC	AA	AA	AA	AA	AA	AA	AC	AA
snp2287-scaffold1069-2569343	TC	TC	TC	TC	TC	TC	TC	CC	TC	CC	CC	TT	TT	TT	CC	TT	CC	CC	TT	TT	CC	TC	TT	CC	CC	CC	CC	CC	TT	CC	TC	TC	TC	CC	TC	CC	CC	TC	CC	TT	TC	CC	TC	TT	TC	CC	TC	TC	TC
snp2288-scaffold1069-2617164	TC	TT	TC	CC	TC	TC	TC	TC	TC	TT	CC	TT	CC	TT	TC	TC	CC	TT	TT	TT	TC	TT	TC	TC	TC	TC	TC	TT	TC	CC	TT	TT	TT	TC	TT	TC	TT	TC	CC	TC	TT	TC	TC	TC	TC	TT	TT	TT	TT
snp2289-scaffold1069-2655333	TC	TT	TT	CC	TT	TC	TC	TT	TC	TT	TT	TC	CC	TT	TC	TC	TC	TC	TT	TT	TT	TT	TC	TC	CC	TC	TT	TC	TT	CC	TT	TT	TT	TT	TT	TC	TC	TC	CC	TT	TC	TT	TC	TC	TC	TT	TT	TT	TT
snp39045-scaffold495-3419	TC	CC	TC	CC	TT	TC	TC	TC	CC	TC	TC	TC	CC	CC	TC	TC	TC	TC	CC	CC	TC	CC	CC	CC	TC	CC	TC	TC	TC	CC	CC	TC	TC	TC	TT	CC	TT	TT	CC	TT	TT	CC	TC	TC	CC	TC	CC	TC	CC
snp39046-scaffold495-40241	TT	TT	TT	TT	TC	TT	TT	TT	TT	TC	TT	TT	TT	TT	TC	TT	TT	TT	TT	TT	TT	TT	TT	TT	TT	TT	TC	TC	TT	TT	TT	TC	TT	TC	TT	TC	TT	TT	TC	TC	TT	CC	TC	TC	TT	TC	TT	TT	TT
snp39047-scaffold495-75642	GG	AG	AG	AG	GG	GG	GG	AG	AG	GG	AG	AG	AG	AA	AG	AG	GG	AG	AG	GG	AG	AG	GG	GG	GG	AG	GG	AG	GG	AA	AA	AA	AG	GG	GG	GG	GG	AG	GG	AG	GG	GG	GG	AG	GG	AA	AG	AG	AG
snp21795-scaffold214-169061	CC	CC	CC	CC	TC	CC	CC	TC	TT	CC	CC	TT	CC	CC	CC	TC	CC	TC	TC	CC	CC	CC	TC	CC	TT	TT	CC	TC	TC	TC	TT	TC	CC	CC	CC	CC	CC	TC	CC	TC	TC	TC	CC	CC	TT	CC	CC	CC	TC
snp21796-scaffold214-211846	TT	TT	TT	TT	TC	TT	TT	TC	CC	TT	TT	CC	TC	TT	TT	CC	TT	TC	CC	TT	TC	TC	TC	TT	CC	CC	TT	TC	TC	TC	CC	TC	TT	TT	TC	TT	TC	TC	TT	TC	TC	TC	TT	TC	TC	TC	CC	TT	TC
snp21797-scaffold214-271361	AC	AC	AA	CC	AA	AC	CC	AA	AC	AC	CC	AA	AC	AC	CC	AC	CC	AC	CC	AA	AA	CC	AC	CC	AC	CC	AA	AC	AA	AA	CC	CC	CC	AA	CC	CC	AC	AA	AC	AA	AC	AC	CC	AC	AA	AA	AC	CC	AA
snp21798-scaffold214-304429	AG	AG	AG	AA	AA	AA	AG	AG	AG	AG	GG	AA	AA	GG	AG	AG	AG	AA	GG	AA	AG	AA	AA	AA	AG	AG	GG	GG	AG	AG	AG	AG	AG	GG	AG	AG	AG	AA	AA	AA	AA	AG	GG	AA	GG	AA	AG	AG	AA
snp21799-scaffold214-348205	GG	GG	GG	AG	GG	GG	GG	GG	GG	GG	GG	AG	GG	GG	GG	GG	GG	AG	AG	GG	GG	GG	GG	GG	GG	GG	GG	AG	GG	AG	GG	AG	GG	GG	GG	GG	AG	AG	GG	GG	GG	GG	GG	GG	GG	GG	GG	GG	GG
snp21800-scaffold214-380078	GG	TG	TG	TG	TG	TG	GG	TG	GG	GG	TG	GG	TG	TG	GG	GG	GG	TG	GG	GG	TG	GG	GG	GG	GG	GG	TG	TT	TT	GG	TT	GG	TT	TG	GG	GG	TG	TG	TG	TG	TT	TG	TG	GG	TG	TG	GG	TG	TG
snp21801-scaffold214-415283	TT	TC	TC	TT	TC	TT	TC	TT	TC	CC	TC	TC	TT	TT	CC	CC	TC	TT	TT	CC	TC	TC	TC	TC	CC	CC	TC	TT	TT	TC	TT	TT	TT	TC	TC	TC	TC	TC	TC	TC	TT	TT	TT	CC	TC	TT	TC	TC	TC
snp21802-scaffold214-467971	AA	AA	AA	AA	AA	AA	AA	AC	CC	AC	AA	AC	AC	AA	AC	CC	AC	AA	CC	AC	AC	AC	AA	AC	CC	CC	AC	AA	AA	AC	AA	AC	AA	AC	AC	AC	AC	AC	CC	AC	AA	AA	AA	CC	AA	AC	CC	AA	AC
snp21803-scaffold214-540234	AC	AC	CC	AC	AA	AA	AA	AA	AC	AC	AC	CC	AC	CC	AC	AC	AA	AC	CC	AC	CC	CC	CC	AC	AC	AC	AC	AC	AC	AA	AC	AA	AC	AC	AA	AC	AC	AA	AA	AA	AC	AC	AC	AA	CC	AC	AC	AC	AA
snp21804-scaffold214-579957	TC	TT	TT	TT	TC	TT	TT	TT	TT	TC	TT	TT	TT	TT	TT	TT	TC	TT	TT	TT	TT	TT	TT	TC	TT	TT	TT	TC	TT	CC	TC	TC	TC	TT	CC	TC	TT	TT	TC	TC	TT	CC	CC	TC	TC	CC	TT	TT	TT
snp21805-scaffold214-639523	AA	AA	AA	AA	AA	AA	AA	AG	AG	AA	AA	AA	AA	AA	AG	AG	AA	AA	AG	AA	AA	AA	AA	AA	AA	AG	AA	AA	AA	AA	AA	AA	AA	AA	AG	AA	AA	AA	AA	AA	AA	AA	AA	AA	AA	AA	AA	AG	AG
snp21806-scaffold214-723847	TT	TG	TG	GG	TG	TT	TT	TT	TT	TG	TT	TG	TG	GG	TG	TT	TG	GG	TG	TT	GG	TG	TG	TT	TG	TT	GG	TT	GG	TT	TT	TG	TT	GG	TT	TT	TG	TT	TT	GG	TG	TT	TT	GG	TG	TG	TT	TT	TG
snp21807-scaffold214-781779	AG	GG	AG	GG	AG	AA	AG	AA	AG	GG	AG	GG	AG	GG	GG	AG	GG	GG	GG	AG	GG	GG	GG	GG	AG	AG	GG	AG	GG	AG	GG	GG	AA	GG	AA	AG	GG	AG	AG	GG	GG	AG	GG	GG	AG	GG	AG	AG	AG
snp21809-scaffold214-882117	GG	GG	AA	AG	AG	AG	AG	AG	AA	GG	AA	AA	AA	AA	AG	AG	AG	GG	AG	AG	AA	AG	AG	GG	AA	AA	AA	AA	AG	AG	AG	GG	AG	AA	AA	GG	GG	GG	AA	AA	AG	AG	AG	AA	AG	AA	GG	AG	AG
snp21810-scaffold214-913729	AA	AC	CC	CC	AC	AC	AC	AC	CC	CC	CC	CC	AC	CC	CC	AC	CC	AC	AA	CC	AA	AC	AC	CC	AA	AC	CC	CC	AC	AC	AC	AA	CC	CC	AC	AC	AC	AA	CC	CC	CC	AC	AC	AC	AC	AC	AA	AC	AC
snp21811-scaffold214-963329	CC	CC	TC	TC	TC	TC	CC	TC	TC	CC	CC	CC	CC	CC	CC	CC	TC	CC	CC	TC	TC	TC	TC	CC	TC	TT	TC	CC	TC	CC	TC	CC	CC	TC	CC	CC	TC	TC	TC	CC	TC	TC	CC	CC	CC	CC	CC	CC	CC
snp21812-scaffold214-999518	GG	GG	GG	AG	GG	AG	AA	AG	AA	AG	GG	AG	AG	GG	GG	GG	AA	AG	AG	AA	AA	AG	AA	GG	GG	GG	AA	GG	AA	AG	AG	AG	GG	AA	GG	AA	AA	AG	AG	AG	AG	AG	AA	AG	AG	AG	AG	AG	AG
snp21813-scaffold214-1039107	CC	CC	CC	CC	CC	CC	TC	CC	CC	CC	CC	CC	CC	CC	TC	CC	TC	CC	CC	CC	CC	CC	CC	CC	CC	CC	TC	CC	CC	TT	CC	TT	CC	TC	CC	TC	TC	TC	CC	CC	TC	TC	TC	CC	TT	TC	TC	CC	CC
snp21814-scaffold214-1081962	CC	TC	TC	CC	CC	CC	CC	CC	CC	TC	CC	CC	CC	CC	TC	TC	CC	CC	TC	CC	TT	CC	CC	TC	TT	TC	TC	CC	CC	CC	TC	TC	CC	TC	TC	TC	TC	TC	TT	TC	TT	TC	TC	TC	TC	TC	TT	CC	CC
snp21815-scaffold214-1121225	AA	AA	AA	AA	GG	AG	AA	AG	AG	AG	AA	AG	AA	AG	AA	AG	AG	AG	AG	AA	AG	AA	AG	AA	AA	AA	AG	AA	AG	AA	AA	AG	AA	AG	AA	AG	GG	AG	AG	AG	AG	GG	AG	AG	AG	AG	AG	AA	AA
snp21816-scaffold214-1153538	TT	TT	TT	TT	TT	TT	TT	TT	TC	TT	TT	TT	TT	TT	TT	CC	TT	TT	TT	TT	TC	TT	TT	TT	TT	CC	TC	TT	TT	TC	TC	TT	TT	CC	TC	TT	TT	TT	TT	TC	TC	TT	TT	CC	CC	TT	TC	TT	TT
snp21817-scaffold214-1194720	AA	AG	AA	AA	AA	AA	AA	AA	AG	AA	AA	AG	AA	AA	AG	AG	AA	AG	AA	AG	AA	AG	AA	AG	AG	GG	AG	AG	AG	AA	AG	AA	AG	GG	AA	AA	AA	AA	AG	AA	AA	AG	AA	AA	AG	AA	AA	AA	AG
snp21818-scaffold214-1225973	AA	AA	AG	AG	GG	GG	AG	GG	GG	AA	GG	GG	GG	AG	GG	AG	AG	AG	GG	AA	AA	GG	GG	GG	GG	AG	GG	GG	AG	AA	GG	GG	GG	AG	AG	AG	AG	GG	AA	AG	AG	AG	GG	AA	GG	AG	GG	GG	GG
snp21819-scaffold214-1296363	TC	TT	TC	TC	TC	CC	TC	TC	TC	TT	TT	TT	TT	TC	TC	TC	TT	TC	CC	TC	TC	TC	TC	TC	TT	TC	TC	TT	TC	TT	TC	TC	TC	TC	TC	TC	TC	TT	TC	TC	TT	TT	TC	TC	CC	TC	TC	TT	TC
snp21820-scaffold214-1337004	AG	AG	AG	AA	AG	AA	AG	AG	AG	AG	GG	AA	AG	AG	AA	GG	AG	AG	AA	AG	AG	AG	GG	AA	AA	AA	GG	AG	AG	AG	GG	AA	AG	AG	AA	AA	AA	AG	AA	AA	AA	AG	AG	AA	AG	AG	AA	GG	AG
snp21821-scaffold214-1405257	AA	AG	AG	AA	AG	AA	AA	AG	AG	AG	AA	AG	AA	AG	AG	AG	AG	GG	AA	GG	AG	AA	AG	AA	AG	GG	AG	AG	GG	AG	AG	GG	AG	AG	AG	GG	AG	GG	GG	AG	AG	GG	AG	GG	AA	GG	GG	GG	GG
snp21822-scaffold214-1448059	TC	CC	TC	CC	TC	CC	CC	TC	TT	CC	CC	CC	CC	TT	CC	CC	TC	CC	CC	TC	TC	CC	TC	CC	CC	TT	TC	TC	TC	CC	TC	CC	TC	CC	TC	TC	TC	TC	TT	TC	TC	CC	CC	TT	CC	TT	CC	TT	TC
snp21823-scaffold214-1482455	TC	TC	TC	TT	TC	TT	TT	TC	CC	TT	TC	TC	TC	CC	TT	TT	TC	TC	TT	TC	TC	TC	CC	TT	TC	CC	TC	TT	CC	TT	CC	TC	TC	CC	TC	CC	TC	CC	CC	TC	TC	TC	CC	CC	TC	CC	CC	CC	TC
snp21824-scaffold214-1526018	AA	AA	AA	AA	AG	AG	AG	AG	AG	AA	AA	AG	GG	AA	AA	AA	AA	AA	AA	AA	AA	AA	AA	AA	AG	AG	GG	AG	AA	AA	AA	GG	AA	GG	AA	AG	AA	AG	GG	AG	AA	AG	AG	GG	AA	AG	AG	AA	AG
snp21825-scaffold214-1559951	TT	TT	TC	TT	TC	TC	TC	TC	TC	TT	TT	TT	TT	TT	TT	TT	TT	TT	TT	TT	TT	TT	TT	TT	TC	TC	TC	TT	TC	TC	TT	TC	TT	TT	TT	TT	TC	TC	TT	TC	TC	TC	TT	CC	TC	TC	TT	TT	TC
snp21826-scaffold214-1591369	AA	AC	CC	CC	AC	AC	AA	AC	AC	AC	AA	AC	AC	AC	AA	AC	CC	CC	AC	AA	AA	CC	AC	AC	AC	AC	AC	AA	AC	CC	AC	CC	AA	AC	CC	CC	AC	CC	AC	AC	CC	CC	AC	CC	AC	AC	CC	AA	AC
snp21827-scaffold214-1621747	GG	GG	AG	AG	AG	AG	GG	AG	GG	GG	AG	GG	GG	GG	GG	AG	GG	AA	GG	GG	GG	AG	GG	GG	GG	AG	AG	AG	AG	AG	GG	GG	AG	AG	GG	GG	AG	AG	AG	AA	AG	AG	GG	AG	AG	GG	AG	GG	GG
snp21828-scaffold214-1654439	GG	GG	GG	AG	GG	GG	GG	GG	GG	GG	GG	GG	GG	GG	GG	GG	GG	AA	GG	GG	GG	AG	GG	GG	GG	AG	AG	GG	GG	AG	GG	GG	GG	AG	GG	GG	AG	GG	GG	GG	AG	AG	GG	GG	GG	GG	AG	GG	GG
snp21829-scaffold214-1712440	AG	AG	AA	GG	AA	AA	AA	AG	AG	AA	AG	AG	AA	AG	AA	AG	AA	AG	AA	AG	AA	AA	AG	AA	AG	AA	AA	AG	GG	GG	AG	GG	AG	AG	AA	GG	AG	GG	GG	AA	AG	GG	AG	AG	GG	AG	GG	AG	GG
snp21830-scaffold214-1770628	AG	AG	AG	AG	AG	AA	AA	AG	GG	AG	AG	AG	GG	AA	GG	GG	AA	GG	GG	AG	GG	GG	AG	GG	AA	AG	GG	AG	AA	AG	AG	AG	GG	GG	AG	AA	GG	AG	GG	GG	GG	AA	AG	AG	GG	AG	AG	GG	AG
snp21831-scaffold214-1805848	AA	AA	AA	AA	AA	AA	AA	AG	AG	AA	AA	AA	AA	AA	AA	AA	AA	AA	AA	AA	AA	AA	AA	AG	AG	AA	AA	AA	AA	AA	AA	AA	AA	AA	AA	AA	AA	AA	AG	AA	AA	AA	AA	AA	AA	AG	AA	AA	AA
snp21832-scaffold214-1862087	AA	AG	AG	AA	AA	AA	AA	AA	AA	AG	AG	AG	AA	AA	AG	AA	AG	AG	AA	AG	AA	AA	AA	AA	AA	AA	AA	AA	AG	AG	AA	AG	AA	AA	AA	AG	AA	AG	AA	AG	AA	AG	AG	AG	AA	AA	AA	AA	AA
snp21834-scaffold214-1939900	TT	TC	TC	CC	TC	CC	CC	TC	TT	CC	TC	CC	TC	CC	TC	TC	TC	TC	TT	CC	TC	TC	CC	TT	CC	CC	CC	CC	TT	TT	CC	TT	TC	CC	TT	CC	TT	TT	TT	TC	TT	TC	CC	TT	TC	TC	TC	TC	CC
snp21684-scaffold2121-33359	TT	TG	TT	TT	TT	TT	TT	TT	TT	TT	TT	TG	TG	TT	TT	TT	TT	TT	TG	TT	TT	TG	TG	TG	TT	TT	TT	TT	TT	TT	TT	TG	TG	TT	TG	TT	TT	TG	TT	TG	TG	TT	TT	TG	TT	TT	TT	TT	TT
snp21685-scaffold2121-77338	TT	TC	TT	TC	CC	TC	TT	TC	TT	CC	TC	TT	TC	TC	TC	TT	TT	TT	CC	CC	TT	TT	TT	TT	CC	TC	TT	CC	TC	TC	TC	TC	TC	TT	TC	TC	CC	TC	CC	TC	TC	TT	TC	CC	TT	TC	TC	TC	CC
snp21686-scaffold2121-111802	TC	CC	CC	TC	CC	TC	TC	TC	TC	CC	CC	TC	TC	CC	TC	TC	CC	TT	CC	CC	TT	CC	TT	TC	CC	TC	CC	CC	TC	TC	CC	TT	TC	TC	CC	TT	CC	TC	CC	CC	CC	TC	TC	TC	TT	CC	TT	CC	CC
snp21687-scaffold2121-161328	AG	AG	AG	AG	AA	AA	AA	AG	AG	AG	AG	AG	GG	AG	AG	AA	AA	AA	GG	AG	GG	AA	AG	AG	AG	AA	AG	GG	AA	AA	AG	GG	AG	AA	AG	AG	GG	GG	AG	GG	GG	GG	GG	AG	AG	GG	AA	AG	GG
snp21688-scaffold2121-220908	CC	CC	TC	CC	CC	CC	CC	CC	CC	CC	CC	CC	CC	CC	CC	CC	CC	CC	CC	CC	TC	CC	CC	CC	CC	CC	TC	TC	CC	CC	CC	CC	CC	CC	CC	CC	TT	TC	CC	TC	TT	CC	CC	CC	CC	CC	CC	CC	CC
snp21689-scaffold2121-288688	TT	TT	TC	TC	CC	CC	TC	CC	TC	TT	TT	TC	TC	TT	TT	TC	TT	TC	CC	TT	TC	TT	TC	TC	TC	TC	CC	TT	TC	TC	TC	CC	TC	TC	CC	TC	TC	CC	TC	CC	TT	TT	TT	TC	TT	TC	TT	TT	CC
snp21690-scaffold2121-333490	TC	TT	TC	CC	TC	TT	TC	TC	TC	TT	TC	TT	TC	TT	CC	TC	TC	TC	TT	TT	TC	TC	TT	TC	CC	TT	CC	TC	TC	TC	CC	TC	CC	TT	TC	CC	TT	TT	TT	TC	TT	CC	CC	TC	TC	TC	TT	CC	CC
snp21691-scaffold2121-364497	TC	CC	TC	TT	TC	TC	CC	TC	TC	TC	TC	TT	TC	TT	CC	CC	TC	CC	TT	TT	TC	TC	TT	TC	TC	CC	CC	CC	CC	TC	TT	TC	TT	TC	CC	TT	CC	CC	TC	TC	CC	TC	TT	CC	TC	TC	TC	TC	CC
snp21692-scaffold2121-409334	TT	TC	TC	TC	TT	TT	TC	TT	TT	TC	TC	TT	TT	TC	TT	TC	TT	TC	TT	TC	TC	TC	TC	TT	TT	TC	TT	TT	TC	TT	TC	TC	TC	TC	TC	TT	TC	CC	TT	TT	TC	TT	TT	TT	TT	TT	TC	TC	TC
snp21693-scaffold2121-451250	AG	GG	GG	GG	GG	GG	GG	GG	GG	GG	AG	GG	GG	AG	GG	GG	AG	GG	AG	GG	GG	GG	AG	GG	GG	GG	GG	GG	GG	GG	GG	GG	GG	AG	AG	AG	GG	GG	GG	AG	GG	AG	AG	AG	AA	GG	AG	GG	GG
snp21694-scaffold2121-491368	TC	CC	CC	CC	TC	TC	CC	TC	TC	TC	TC	TT	TC	TC	TT	CC	TC	TC	TT	TC	CC	TC	TT	CC	CC	CC	TC	CC	TC	CC	CC	TT	TC	TC	TC	TT	TC	CC	CC	TC	CC	TT	TT	TC	TT	TT	TC	CC	TC
snp21695-scaffold2121-544159	AA	AA	AA	AA	AA	AA	AA	AA	AA	AA	AA	AG	AA	AG	AA	AA	AG	AA	AA	AA	AA	AA	AG	AA	AA	AA	AA	AA	AA	AA	AA	AA	AA	AA	AA	AG	AA	AA	AA	AA	AA	AG	AG	AA	AA	AA	AG	AA	AA
snp21696-scaffold2121-602504	AA	AA	AA	AA	AG	AA	AA	AA	AG	AA	AA	AG	GG	AG	AA	AA	AG	AG	AA	AA	AA	AA	AG	AA	AA	AA	AA	AA	AA	AA	AA	AA	AG	AA	AG	AG	AA	AA	AA	AA	AA	AG	AG	AA	AA	AA	AG	AA	AA
snp21697-scaffold2121-649938	TT	TT	TT	TT	CC	TC	TT	TC	TC	TC	TT	TC	CC	TT	TT	TT	TT	TC	TT	TC	TT	TT	TT	TT	TT	TT	TC	TT	TT	TT	TC	TC	TC	TT	TC	TC	TT	TC	TT	TT	TT	TT	TT	TT	TT	TC	TT	TT	TC
snp21698-scaffold2121-711964	AG	AA	AG	AA	AG	GG	GG	AG	AG	AA	AA	AA	GG	AA	GG	AG	AG	AA	AG	AA	AA	AA	AG	AA	AA	AA	AG	AG	AG	AA	AG	GG	AG	AA	AG	AA	GG	AG	AG	AG	AG	AG	AG	AG	AA	GG	GG	AA	AG
snp21699-scaffold2121-742312	CC	CC	CC	TC	CC	CC	CC	CC	CC	CC	CC	CC	CC	CC	CC	CC	CC	CC	TC	CC	CC	CC	CC	CC	CC	CC	CC	CC	CC	CC	TC	TC	CC	CC	TC	TC	CC	CC	CC	CC	CC	CC	CC	TC	TC	TC	TT	CC	TC
snp21700-scaffold2121-773915	AA	AA	AG	AG	AA	AA	AA	AA	AA	AA	AA	AA	AA	AA	AA	AA	AA	AA	AG	AA	AA	AA	AA	AA	AG	AA	AG	AG	AG	AA	AG	AG	AA	AA	AG	AG	AA	AG	GG	AG	AA	AA	AA	GG	AG	AG	GG	AA	AG
snp48245-scaffold682-3672712	AA	AA	AA	AG	AG	AG	AG	AG	AG	AA	AA	AG	AG	AG	AA	AG	AA	AA	AA	AG	AG	AA	AA	AG	AA	AG	AA	AG	AA	AA	AA	AA	AA	AA	AG	AG	AG	AG	AA	AA	AG	AA	AA	AA	AG	AA	AA	AG	GG
snp48244-scaffold682-3644020	TG	GG	TG	TG	GG	GG	TG	GG	GG	TG	GG	TG	TG	TG	GG	GG	TG	GG	TG	GG	TG	TT	TG	TG	GG	GG	TG	TG	TG	GG	GG	TG	GG	GG	TG	TG	TT	TG	TG	GG	TG	TT	TG	GG	GG	TG	TG	GG	GG
snp48243-scaffold682-3581621	TC	TT	TC	TT	TT	TT	TC	TC	CC	TC	TT	CC	CC	CC	TC	CC	CC	CC	TC	TC	TC	CC	CC	CC	TT	TT	CC	CC	CC	TT	TT	TC	TT	TC	TC	TC	CC	TC	CC	TT	CC	CC	TC	CC	TC	CC	TC	TC	TT
snp48242-scaffold682-3497796	TC	TT	TC	TC	TC	CC	CC	CC	TC	TC	TC	TC	CC	TC	TC	CC	TC	CC	TC	TC	TC	CC	CC	CC	CC	TT	CC	CC	CC	TC	TC	CC	TC	CC	CC	CC	CC	CC	CC	CC	CC	CC	CC	CC	CC	CC	CC	TT	TT
snp48241-scaffold682-3448717	AG	AG	GG	AG	GG	AG	AA	GG	GG	GG	AA	GG	GG	GG	GG	GG	AG	AA	AA	AG	GG	AG	GG	AG	AG	AA	AG	AA	GG	AG	AA	AA	AA	AG	AA	AG	AA	AG	GG	AA	AA	AG	AG	AG	AG	AG	AA	AG	AG
snp48240-scaffold682-3403066	TT	TG	TT	TG	TT	TG	GG	TT	TT	TT	GG	TG	TG	TG	GG	GG	TT	TT	TG	TT	TG	GG	TG	TG	TG	TT	TT	TT	TG	TG	TG	TT	TG	TG	GG	TT	TG	TT	TT	TG	TG	TG	TG	TT	TG	TG	GG	TT	TT
snp48239-scaffold682-3364274	AA	AG	AA	AG	AG	GG	GG	GG	AG	AA	GG	AG	AG	AG	AG	GG	AA	AA	GG	AG	AG	GG	AG	GG	AA	AA	AA	AG	GG	AG	AG	AG	AG	AG	GG	AG	GG	AG	AG	AG	AG	AG	GG	GG	GG	AG	GG	AG	AA
snp48238-scaffold682-3312184	GG	AG	GG	AG	AG	AA	AA	AA	AG	GG	AA	AG	AG	AA	AA	AA	AG	GG	AA	AA	AG	AA	AG	AA	AA	AA	AG	AA	AA	AG	AG	AG	AG	AA	AA	GG	AG	AG	AG	AG	AA	AG	AA	AA	AA	AA	AA	GG	AG
snp48236-scaffold682-3242094	GG	GG	GG	GG	GG	GG	GG	GG	GG	GG	GG	GG	GG	AG	AG	GG	AG	AG	GG	AG	GG	GG	GG	GG	AA	AA	AG	AG	GG	GG	GG	GG	GG	AG	GG	GG	GG	GG	AG	GG	AG	GG	GG	GG	GG	AG	GG	GG	AG
snp48234-scaffold682-3135707	TC	CC	TT	CC	TT	TC	TC	TC	CC	TC	TC	CC	TT	CC	TC	TC	CC	CC	TT	TC	TT	TC	TT	TC	TT	TC	TT	CC	CC	TC	TC	TC	TC	CC	TC	TT	TC	TC	CC	CC	TC	CC	TC	TT	TC	CC	TC	TT	TT
snp48233-scaffold682-3104041	AG	AG	AG	AG	GG	GG	GG	GG	GG	AG	AG	GG	AG	AG	GG	GG	AG	AG	GG	AA	AA	GG	GG	GG	GG	AG	AG	AG	AG	AG	AG	AG	GG	AG	AG	GG	AG	AG	AA	AG	AG	AG	AA	GG	GG	AG	GG	AG	AA
snp48232-scaffold682-3075501	AA	AA	AA	AC	AC	CC	AC	CC	AC	AC	AA	AC	AA	AC	AC	AC	AA	AA	AC	AA	AA	AC	AA	AC	CC	AA	AA	AA	AA	AA	AA	AA	AC	AC	AA	AC	AA	AA	AA	AC	AA	AA	AA	AA	AA	AA	AC	AC	AA
snp48231-scaffold682-3041669	GG	AG	AA	GG	GG	AG	AG	GG	AG	AG	AA	AG	NA	AG	AG	AG	AA	AA	GG	GG	GG	AA	NA	AA	AG	GG	AA	AA	AA	AA	GG	GG	GG	GG	GG	AA	GG	GG	AG	GG	AA	AG	AG	AA	AA	AG	AG	GG	AG
snp48230-scaffold682-3006360	TT	TT	TT	TC	TT	TC	CC	TC	CC	TT	TC	CC	TC	TT	TC	TC	TC	TC	TC	TT	TC	TT	TT	TC	TC	CC	CC	TT	TC	TC	TC	TC	TC	CC	CC	TC	CC	TC	CC	TC	TC	CC	CC	TC	TT	TC	TT	CC	CC
snp48229-scaffold682-2946248	TT	TT	TT	TT	TT	TT	TC	TT	TT	TC	TT	TC	TT	TT	TT	TT	TT	TT	TT	TT	TT	TT	TT	TT	TT	TT	TC	TT	TT	TT	TT	TC	TC	TT	TC	TT	TC	TC	TC	TC	TC	TT	TT	TT	TT	TT	TT	TT	TT
snp48228-scaffold682-2907245	AA	AA	AC	AA	AA	AA	AC	AA	AA	AC	AA	AA	AA	AC	AA	AC	AA	CC	AA	AA	AA	AA	AA	AA	AA	AA	AA	AA	AA	AA	AA	AC	AC	AA	AC	AA	AC	AC	AC	CC	AC	AA	AA	AA	AA	AA	AA	AA	AA
snp48227-scaffold682-2876671	TT	TT	TT	TC	TC	TC	TT	CC	TC	TT	TC	TC	TC	TT	CC	TT	TC	TT	TT	CC	TT	TC	TC	TC	TC	TC	TC	TC	TT	TC	TT	TT	TT	TC	TT	TC	TT	TC	TT	TC	TC	TT	TT	TC	TT	TC	CC	TT	TT
snp48226-scaffold682-2824931	AG	AG	AA	GG	GG	AG	AA	GG	GG	AA	GG	GG	GG	GG	AG	GG	AG	GG	GG	AG	AG	AG	GG	AG	GG	GG	GG	AG	GG	GG	AG	GG	GG	GG	GG	GG	GG	GG	AG	AG	GG	GG	AG	AG	AA	GG	GG	GG	AG
snp48221-scaffold682-2624942	AA	AA	AA	AA	AA	AA	AA	AA	AA	AA	AA	AA	AA	AA	AA	AA	AA	AA	AA	AA	AA	AA	AA	AA	AA	AA	AA	AG	AA	AA	AG	AG	AA	AA	AA	AA	AA	AG	AA	AA	AA	AA	AA	AG	AG	AA	AA	AA	AA
snp48220-scaffold682-2573607	CC	TT	CC	TC	CC	TC	TC	TC	TC	TT	TT	TC	CC	CC	CC	TC	CC	CC	TC	TC	TC	TC	CC	TC	TT	CC	TT	TC	TC	TC	TC	CC	TT	TT	CC	TC	CC	CC	TT	TT	TC	CC	CC	CC	CC	TC	CC	TC	TC
snp48219-scaffold682-2535342	AA	AG	AA	GG	AG	AA	AG	AA	AA	AG	AA	AG	AG	AA	AG	AA	AA	AA	AA	AA	AA	AA	AA	AA	AG	AA	AG	AG	AA	AG	AG	AA	AA	AG	AG	AA	AG	AG	AA	AA	AG	AA	AA	AG	GG	AG	GG	AA	AG
snp48218-scaffold682-2498698	AA	AG	AG	AA	AG	GG	AG	AG	AA	AA	GG	AG	AG	AG	AA	AG	GG	AG	AG	AG	AG	AG	GG	GG	AA	AG	AG	AG	AA	AA	AA	AG	AA	AA	AA	AG	AG	AG	AG	AG	AG	GG	GG	AG	AG	AA	AA	AA	AG
snp48216-scaffold682-2399417	TC	TC	TC	TC	TC	TC	TT	CC	CC	TC	TC	TC	TC	TT	TT	TC	TC	CC	TC	CC	TC	TC	TC	TC	TC	CC	TC	TC	CC	CC	TC	CC	TC	TC	TC	TC	TT	TC	TC	TC	TC	TC	CC	TT	TC	CC	CC	TT	TT
snp48215-scaffold682-2326080	AC	AA	CC	AC	CC	CC	AC	AC	AC	AC	AA	CC	AC	AA	CC	AC	AC	AC	AC	AA	CC	CC	AC	CC	CC	CC	AC	AC	AC	CC	AC	CC	CC	CC	AC	AC	AC	CC	CC	AA	AC	CC	AC	CC	CC	AA	AC	CC	CC
snp48214-scaffold682-2287345	TC	CC	TC	CC	CC	CC	CC	CC	CC	TC	CC	CC	TC	CC	TC	TC	TC	CC	CC	CC	TT	TC	CC	TC	TT	TC	CC	CC	TC	TC	TC	TT	TT	TC	TC	TC	TC	CC	CC	CC	TC	TC	TC	CC	TC	CC	TC	TT	TT
snp48213-scaffold682-2227026	TC	TT	CC	TT	TC	TC	TT	TC	TC	TT	TT	TT	TT	TT	TC	TC	TC	TT	TT	TT	CC	TC	TC	TC	CC	CC	TT	TT	TC	TC	TT	TC	TC	TC	TT	TC	TC	TT	TC	TT	TC	TC	CC	TT	CC	TT	TC	TC	CC
snp48212-scaffold682-2184505	TC	TT	TT	CC	TC	TT	TC	TT	TT	TT	CC	TT	TT	TC	TC	TT	TT	TC	TC	TC	CC	TC	TC	TC	CC	TT	TC	TC	CC	CC	TT	CC	TC	TC	TC	CC	CC	TC	CC	TC	TC	CC	CC	TC	TC	TC	TT	TT	TC
snp48210-scaffold682-2118449	AA	AA	AA	AG	AA	AA	AA	AA	AA	AG	AA	GG	AG	AG	AG	AA	AG	AA	AA	AA	AA	AG	AA	AG	AA	AA	AA	AA	AA	AA	GG	AA	AG	AG	AA	AA	AA	AA	AA	GG	AA	AG	GG	AA	AG	AA	AG	AG	AA
snp48209-scaffold682-2054228	AA	AG	AA	AG	AA	AG	GG	AG	GG	AA	AG	AA	AA	AA	AG	GG	AG	AA	AA	GG	AG	AA	GG	AG	AG	AA	AA	AA	AG	AA	AA	AA	AG	AG	AG	AA	AG	AA	GG	AA	AG	AA	AA	AG	AG	AA	AG	AA	GG
snp48208-scaffold682-2021606	CC	TC	TT	TC	TC	TC	CC	TC	CC	TT	TC	TC	TC	TT	TC	CC	TC	CC	TT	CC	CC	TT	CC	TC	TC	TC	TC	CC	TC	TC	TC	TC	TC	CC	CC	TC	CC	CC	CC	TC	CC	TT	TC	TC	TC	TC	TC	TT	CC
snp48207-scaffold682-1973071	AG	AG	AA	AG	AA	AA	AA	AA	AA	GG	AG	AG	GG	AG	AG	AA	AG	AA	AG	AA	AA	GG	AA	AG	AG	AA	AG	AG	AG	AA	AG	AG	GG	AG	AA	GG	AG	AA	AA	AG	AA	AG	AG	AA	AG	AG	GG	AG	AG
snp48205-scaffold682-1901072	AA	AA	AA	AG	AA	AA	AA	AA	AA	AG	AG	AG	GG	AG	AG	AA	AG	AG	AG	AA	AA	GG	AA	AG	AG	AA	AA	AG	AA	AG	AG	AA	AG	AA	AG	AG	AA	AG	AA	GG	AA	AG	GG	AA	AG	AG	AG	AG	AA
snp48203-scaffold682-1837929	AA	AA	CC	AC	AC	AC	AA	AC	AA	AC	AC	AA	AC	CC	AA	AA	AC	AA	AC	AA	AA	AC	AA	AA	AC	AC	AC	CC	AC	AC	AC	AA	AC	AA	AC	CC	AA	AA	AA	CC	AA	CC	AC	AA	AC	AC	AC	CC	AA
snp48202-scaffold682-1804941	CC	TT	TT	TC	TC	TC	CC	TT	TC	TC	TC	CC	TC	TT	CC	CC	TC	CC	TC	CC	CC	TT	CC	TC	CC	CC	CC	CC	TC	TC	TC	CC	TT	TC	CC	CC	TC	CC	TC	TC	CC	CC	CC	CC	CC	CC	CC	TT	TC
snp48201-scaffold682-1766067	TC	TT	TC	TC	TC	TC	TT	TC	TT	TT	TC	TC	TT	TT	TC	TC	TT	TT	TC	TT	TT	TT	TT	TC	TT	TC	TT	TC	CC	TC	TC	TT	TC	TT	TT	TT	TT	TC	TT	TT	TC	TT	TT	TC	TT	TT	TT	TC	TC
snp48200-scaffold682-1736590	AG	GG	AG	AG	AG	AG	GG	AG	GG	GG	AG	AG	AG	GG	AA	AG	GG	AA	AA	AG	GG	GG	GG	AG	AG	AA	AG	AA	AA	GG	AG	AG	AG	AG	GG	AA	GG	AG	GG	AG	AG	AG	GG	AG	GG	AA	AG	AG	AG
snp48198-scaffold682-1656192	CC	TT	TT	TT	TC	TC	TC	TC	CC	TT	TT	TT	TC	CC	TT	TT	TC	TT	TT	TT	TT	TT	TC	TC	TT	TC	TC	TC	TT	TC	TT	TT	TT	TC	TT	TC	TC	TT	TT	CC	TC	TC	TC	TT	TC	TT	TT	TT	TT
snp48197-scaffold682-1626541	TG	TG	GG	TG	TG	TG	TG	TG	TG	TG	GG	TG	TG	GG	GG	TG	GG	TG	GG	GG	GG	GG	GG	TG	GG	TT	TG	TG	TT	TT	TG	TT	TG	TG	GG	TG	TG	TG	TG	TG	GG	TG	TT	TG	TG	GG	GG	TG	GG
snp48196-scaffold682-1591974	TT	CC	CC	TC	CC	CC	TC	TC	TC	TC	CC	CC	CC	TC	CC	CC	CC	CC	TC	TC	CC	CC	CC	CC	TT	CC	CC	TC	CC	CC	CC	CC	CC	TC	CC	TT	TC	TC	CC	CC	TT	TC	CC	CC	TC	TC	TC	CC	TC
snp48195-scaffold682-1542745	AG	AA	AG	AA	AG	AG	AA	AG	AA	AA	GG	AG	AA	AA	AA	AG	AA	AG	AA	AA	AA	AG	AA	AA	AG	AG	AA	AG	AG	AA	AG	AG	AG	AA	AA	AG	AA	GG	AA	AA	AA	AG	GG	AA	AA	AA	AA	AG	AA
snp48194-scaffold682-1511208	CC	TC	TC	CC	CC	CC	TC	CC	CC	TC	CC	TC	CC	CC	CC	TC	CC	TC	TC	TC	CC	TC	CC	TC	CC	TC	CC	TC	TC	CC	CC	TT	CC	CC	TC	TC	CC	TC	CC	CC	CC	TC	CC	CC	CC	CC	TC	TC	CC
snp48193-scaffold682-1468277	AC	AA	AA	AA	AA	AA	AA	AA	AA	AA	AA	AA	AA	AA	AA	AC	AA	AA	AC	AA	AA	AA	AA	AA	AA	AA	AA	AC	AA	AA	AA	AA	AA	AA	AA	AC	AC	AA	AA	AA	AC	AC	AA	AA	AA	AA	AC	AA	AA
snp48192-scaffold682-1437617	GG	GG	AG	GG	AA	AG	GG	AG	GG	GG	AA	GG	AG	AG	GG	AG	AG	GG	AG	GG	AG	AA	AG	AA	AG	GG	AA	GG	GG	GG	GG	GG	AG	AG	GG	GG	GG	AG	AG	GG	GG	AG	AG	AG	GG	GG	GG	AG	GG
snp48191-scaffold682-1406589	TC	TC	TC	CC	TT	TC	TC	TC	CC	TC	TT	CC	TC	TC	CC	TT	TC	TC	TT	TC	TC	TT	TC	TT	TC	CC	TT	TC	CC	CC	CC	TC	TC	TC	TC	TC	TC	TT	TC	CC	TT	TC	TC	TT	TC	CC	CC	TC	CC
snp48190-scaffold682-1353530	TC	CC	TC	TT	TC	TT	TC	TC	TC	TC	TT	CC	CC	TT	TC	TC	TC	CC	CC	TC	TC	TC	TT	CC	TC	TC	TC	CC	TC	CC	CC	CC	CC	CC	CC	TC	TC	CC	CC	CC	TC	TC	TC	CC	CC	CC	TC	CC	CC
snp48189-scaffold682-1305290	TC	TT	TT	TT	TT	TT	TT	TT	TT	TT	TT	TT	TC	TC	TT	TC	TT	TC	TT	TT	TT	TT	TT	TT	TT	TT	TT	TC	TT	TT	TT	TT	TT	TT	TT	TC	CC	TT	TT	TT	TC	TC	TC	TT	TT	TT	TT	TT	TT
snp48187-scaffold682-1236003	AG	AG	GG	GG	GG	GG	AG	GG	AG	AA	AG	AA	AG	AA	AG	AG	AA	AA	AA	AG	GG	AG	AG	AA	AA	AA	GG	AA	AA	AG	AG	AG	AA	AA	AA	AA	AG	AG	AG	AG	AA	AG	AG	AA	AG	AG	AA	AA	AG
snp48186-scaffold682-1197641	CC	CC	CC	TC	CC	TC	TC	CC	CC	TC	TT	CC	CC	TC	CC	CC	TC	CC	TT	CC	TC	TC	TC	TC	CC	CC	CC	TC	TT	CC	TC	CC	TT	CC	CC	CC	CC	CC	TC	TC	CC	CC	CC	TC	TC	TC	TT	TT	TC
snp48185-scaffold682-1158036	AC	CC	AC	AA	CC	AC	AA	CC	CC	CC	AC	AA	AC	AC	AA	AC	AC	AA	AC	AA	AC	AA	AC	AA	AC	CC	AA	CC	CC	CC	AA	AA	AC	CC	CC	CC	CC	AA	AA	CC	AC	CC	AC	AC	AC	CC	CC	AA	AA
snp48184-scaffold682-1116652	TC	TC	TC	TC	TT	TC	CC	TT	TT	TC	TC	TT	TT	TC	TT	TC	TT	TC	TC	TC	TT	TT	TT	TC	TT	CC	TT	TC	TC	TT	TC	TC	TT	TC	TC	TT	TT	TT	TT	TT	TT	TT	TT	TC	TT	CC	TC	TT	TT
snp48183-scaffold682-1080280	TC	TT	CC	TT	TC	CC	TC	TC	TC	TT	CC	TT	TC	TC	TT	TC	TC	TC	TT	TC	TT	TC	TC	TT	CC	CC	CC	TC	CC	CC	CC	TC	CC	TC	CC	TC	CC	CC	TC	CC	CC	CC	TC	TC	CC	TT	CC	CC	TC
snp48182-scaffold682-1048244	AA	AA	AG	AA	AG	GG	AG	GG	AG	AG	GG	AA	AG	AG	AA	AG	AG	AG	AG	AA	GG	GG	AG	GG	AA	AA	GG	AG	GG	AG	GG	AG	GG	GG	AG	GG	GG	AG	GG	AG	GG	GG	GG	AG	GG	AG	GG	GG	AG
snp48181-scaffold682-1019438	CC	CC	CC	CC	CC	TC	TC	CC	TC	CC	CC	TT	CC	TC	TC	TC	CC	CC	CC	CC	CC	CC	TC	CC	TC	CC	TC	CC	CC	TC	TC	TT	CC	CC	TT	TC	TC	CC	CC	TC	TC	TC	TC	TT	CC	CC	TT	TC	CC
snp48180-scaffold682-980196	AG	AG	GG	AG	AG	GG	AG	GG	GG	GG	GG	AG	AA	GG	AA	GG	AG	AG	AG	AG	GG	GG	GG	GG	AG	AG	AG	GG	GG	AG	GG	AG	GG	AG	AG	GG	GG	GG	GG	GG	GG	GG	GG	GG	GG	GG	AG	GG	GG
snp48179-scaffold682-925986	CC	CC	CC	CC	CC	CC	CC	CC	CC	TC	CC	CC	CC	CC	CC	CC	TC	TC	CC	CC	CC	CC	CC	CC	CC	TC	CC	TT	CC	CC	CC	CC	CC	CC	CC	CC	CC	CC	CC	CC	CC	CC	CC	TC	TC	CC	TC	CC	CC
snp48178-scaffold682-895865	TC	CC	CC	TC	CC	CC	CC	CC	TC	CC	CC	CC	CC	CC	CC	CC	TC	CC	TC	CC	CC	TC	CC	TC	CC	CC	CC	CC	CC	CC	CC	CC	CC	CC	TC	CC	TC	CC	CC	CC	CC	CC	CC	TC	TC	CC	TT	CC	CC
snp48177-scaffold682-845390	TT	TC	TC	TT	TT	TT	TC	TC	CC	TC	TC	TC	CC	TT	TT	TC	CC	TC	TT	TT	TC	TT	TC	TC	TT	TT	TC	CC	TC	TC	TC	TT	TC	TC	TT	TC	TT	TC	TT	TC	TT	TT	TT	TT	TC	TC	CC	TT	TC
snp48174-scaffold682-733639	AG	AG	AG	GG	AA	AG	GG	AG	GG	GG	AA	GG	GG	AG	GG	AG	AG	AG	AA	GG	AG	GG	AG	AG	AA	AG	AG	GG	AG	AG	GG	AG	AG	AG	GG	GG	GG	AG	GG	AG	GG	GG	GG	GG	GG	AG	GG	GG	AG
snp48173-scaffold682-689622	TT	TT	TT	TC	TT	TT	TC	TT	TT	TC	TT	TC	TT	CC	TT	TC	TT	TC	TC	TT	TC	TT	TC	TT	TT	TC	TT	TC	TT	TC	TT	TT	TT	TC	TC	TC	CC	TT	TC	TC	TC	TT	TC	TT	TT	TT	TT	TT	TT
snp48172-scaffold682-626656	CC	CC	TC	CC	TC	CC	TC	CC	CC	CC	CC	CC	CC	TC	CC	CC	CC	CC	CC	TT	CC	CC	TC	TC	CC	TC	TC	CC	TC	CC	CC	CC	TC	CC	CC	CC	CC	TC	CC	CC	CC	CC	CC	CC	CC	CC	TC	CC	CC
snp48171-scaffold682-595023	TG	GG	GG	TG	GG	GG	GG	GG	GG	GG	TG	TG	TG	TG	GG	GG	TG	GG	TG	TG	GG	GG	GG	GG	TG	GG	TG	TG	GG	GG	TG	TG	GG	TT	GG	GG	TG	TG	TG	GG	TG	GG	GG	GG	GG	GG	GG	GG	TG
snp48170-scaffold682-554522	TC	CC	TT	TC	TT	TT	TT	TT	TC	CC	TC	TT	TC	TC	TC	TC	TC	TC	TT	TC	TC	TC	TT	TT	TC	TT	TC	TC	TC	CC	TT	TC	TC	TT	TT	TC	TC	TC	TC	CC	CC	TC	TC	TT	TT	CC	TT	TC	TT
snp48168-scaffold682-474324	TC	CC	TC	TT	TT	TT	TT	TT	TC	CC	TT	CC	TC	TT	CC	TC	CC	TT	TT	CC	TC	TT	CC	TC	TC	TT	TT	TT	CC	CC	TC	TC	TC	CC	TT	TT	TT	CC	TT	TC	TT	TT	TT	TT	TC	TC	TC	TT	CC
snp48166-scaffold682-413530	AG	AG	GG	AA	GG	AG	AA	GG	AG	AG	AG	AG	AG	AA	AA	AG	AG	GG	GG	AA	AG	GG	GG	AG	AG	AG	AG	AA	AG	AG	AG	AA	AG	AG	GG	GG	AG	GG	AA	AA	AG	GG	AG	AA	AG	AG	AA	GG	AA
snp48165-scaffold682-377425	TT	TC	CC	TC	TC	CC	CC	TC	TT	TT	TT	TC	TC	CC	TC	TC	TC	CC	TC	CC	CC	TC	CC	TT	TC	TC	CC	CC	TT	TT	CC	CC	CC	CC	CC	TC	CC	CC	CC	CC	CC	CC	CC	TC	TC	TC	TC	CC	TT
snp48164-scaffold682-323213	CC	TC	TC	CC	CC	CC	CC	CC	CC	TC	CC	TC	CC	CC	TT	CC	TC	CC	CC	CC	TC	TC	CC	TT	CC	CC	CC	CC	CC	CC	CC	CC	CC	TC	TC	CC	CC	CC	TC	CC	TC	CC	CC	CC	CC	CC	CC	TC	CC
snp48163-scaffold682-291975	AA	AG	AA	GG	AA	AG	AG	AA	AA	AG	AG	AA	AA	AA	AA	AG	AA	AG	AG	AA	GG	GG	AA	AG	AG	AG	AA	AA	AA	AA	AA	AG	AA	AA	AA	AA	AA	AA	AA	AA	AA	AA	AA	AG	AA	AA	AA	AA	AA
snp48162-scaffold682-231884	GG	AG	AG	GG	GG	GG	AG	GG	GG	AG	AG	AG	GG	GG	AA	AG	AG	GG	GG	GG	GG	GG	GG	GG	GG	GG	GG	GG	GG	GG	GG	GG	GG	GG	GG	GG	GG	GG	GG	GG	GG	GG	GG	GG	GG	GG	GG	GG	GG
snp48161-scaffold682-202731	TT	TT	TT	TT	TT	TC	TC	TT	TT	TT	TT	TT	TT	TT	TT	TT	TT	TT	TT	TT	TT	TT	TT	TT	TT	TT	TT	TT	TT	TT	TT	TT	TT	TT	TT	TT	TT	TT	TT	TC	TT	TT	TT	TC	TT	TC	TT	TT	TC
snp48160-scaffold682-150704	TC	TT	TT	TT	TT	TT	TT	TT	TT	TT	TC	TT	TT	TT	TT	TT	TT	TT	TT	TT	TT	TC	TT	TT	CC	TC	TT	TT	TT	TC	TC	TT	TT	TT	TC	CC	TC	TT	TT	TC	TT	TT	TT	TT	TT	TT	TT	TT	TC
snp48159-scaffold682-120957	GG	GG	GG	AG	GG	AG	AG	GG	GG	GG	AA	AG	GG	GG	AG	AG	GG	GG	AG	AG	GG	GG	GG	AG	GG	GG	AG	GG	AG	GG	AG	AG	AG	AG	GG	GG	AG	GG	GG	GG	GG	AA	AG	AG	GG	AG	GG	AG	AG
snp48158-scaffold682-88138	TC	TC	CC	CC	TC	CC	CC	TC	TT	CC	CC	TC	TC	CC	TT	CC	TT	TC	TC	CC	TC	CC	CC	CC	TC	CC	TC	TC	CC	CC	TC	CC	TT	TC	CC	TC	CC	TC	CC	TC	TC	TC	TC	TC	TC	TC	CC	TT	CC
snp48157-scaffold682-56082	TT	TC	TT	TC	TC	TC	TC	TC	CC	TT	TC	TC	TC	TT	CC	TC	CC	TC	CC	TC	TT	TC	TC	CC	CC	CC	CC	TT	TC	TC	CC	TC	CC	TT	TC	CC	TT	TC	TT	TC	TT	TT	TT	TC	TT	TT	TC	TT	TT
snp48156-scaffold682-4261	CC	TC	TT	TC	TT	TC	TC	TT	TC	CC	TC	TC	TC	CC	CC	TC	TC	CC	TT	TC	TC	CC	TT	CC	TT	CC	TC	CC	TT	CC	CC	TC	CC	TC	CC	TT	CC	CC	CC	TT	CC	TT	TC	CC	CC	CC	TC	CC	TC
snp37621-scaffold462-3192	TC	TT	TT	TC	TT	TC	TC	TT	TC	TT	TT	TC	TT	TT	CC	TT	TC	CC	TT	TC	TC	CC	TT	CC	TT	TC	TT	TC	TT	TC	TC	TC	CC	TC	TC	TT	TT	TC	TC	TT	TC	TT	TC	TC	TC	TT	TT	CC	TT
snp37622-scaffold462-49400	GG	GG	GG	GG	GG	GG	GG	GG	GG	GG	GG	GG	GG	GG	GG	AA	GG	GG	GG	GG	GG	GG	GG	AG	GG	GG	GG	AG	GG	GG	AG	GG	GG	GG	GG	GG	GG	AG	GG	GG	GG	AG	AG	GG	GG	GG	GG	GG	GG
snp37623-scaffold462-91919	AA	AG	AA	AA	AA	AA	AA	AG	AG	AA	AA	AA	AA	AA	AA	GG	AA	AA	AA	AA	AA	AA	AA	AG	AA	AA	AA	AA	AA	AA	AA	AA	AA	AA	AG	AA	AA	AA	AA	AA	AA	AA	AA	AA	AG	AA	AA	AA	AG
snp37624-scaffold462-146894	AA	GG	GG	AG	AG	GG	GG	AG	AA	AG	AG	AG	AA	AG	GG	AG	AG	AG	AG	GG	GG	AG	GG	AA	AA	AG	AG	AA	AG	AG	AG	GG	AG	AA	AA	AG	AG	AG	AA	AG	AA	AA	AG	AG	AG	AG	AG	AA	GG
snp37627-scaffold462-241406	CC	TC	TC	TC	TC	TT	TT	TC	CC	TC	TC	TC	TC	TC	TC	CC	CC	CC	TT	TC	TC	CC	TC	CC	CC	CC	TC	TC	CC	CC	TC	TT	TC	CC	CC	TC	CC	TC	CC	TC	CC	CC	CC	TC	TC	CC	TC	CC	TC
snp36345-scaffold435-3913177	AA	AA	AA	AG	AA	AA	AA	AA	AG	AA	GG	AA	AA	AG	AG	AA	GG	GG	AG	AG	AA	AA	AG	AG	AA	AA	AA	AA	AA	AA	GG	AA	AG	AG	AA	AA	AG	AG	GG	AG	GG	AG	GG	GG	AA	AG	GG	GG	AG
snp36344-scaffold435-3881116	CC	TC	TT	CC	TT	TC	CC	TT	TC	TC	CC	CC	CC	CC	CC	TC	CC	TC	TC	TT	CC	CC	TT	CC	TT	TT	TT	CC	CC	CC	TC	TT	CC	CC	TC	CC	TT	CC	TC	TC	TC	TC	CC	CC	TC	TC	CC	CC	CC
snp36343-scaffold435-3848031	AG	AG	GG	AG	GG	AG	AG	GG	AG	AA	GG	AA	AA	AA	AG	AG	GG	AG	AG	GG	AA	AG	GG	AG	AA	AG	GG	AA	AG	AA	AG	AG	AA	AA	AG	GG	AG	AG	AG	AG	AG	AG	GG	GG	AG	AA	AA	AA	GG
snp36341-scaffold435-3753642	CC	AA	CC	AC	CC	AC	AC	AC	AA	AC	CC	AA	AC	AA	AA	CC	AA	CC	AC	AC	AA	AC	AC	CC	CC	AC	AC	CC	AA	CC	AC	AC	CC	AC	AA	AC	CC	AC	AC	AC	CC	AC	CC	AC	AC	AC	AC	AC	CC
snp36340-scaffold435-3655083	AA	AG	AA	AA	AA	AA	AA	AA	AA	AG	AG	AA	AA	AA	AA	AG	AA	AA	AA	AA	AG	AG	AA	AG	AA	AG	AA	AA	AA	AA	AA	GG	AA	AA	AA	AA	AA	AA	AA	AG	AA	AA	AG	AA	AA	AG	AA	AA	AG
snp36339-scaffold435-3624392	TT	TT	TC	TT	TC	TC	TT	TC	TC	TT	TT	TT	TT	TC	TT	TT	TC	TT	TT	TT	TT	TT	TT	TT	TT	TT	TT	TT	TT	TT	TT	TC	TT	TT	TT	TC	TT	TT	TT	TT	TT	TT	TT	TT	TT	TC	TT	TT	TC
snp36337-scaffold435-3522498	GG	GG	AG	GG	AG	AG	GG	AG	AG	GG	GG	GG	GG	AG	GG	GG	AG	AG	GG	GG	AG	AG	GG	GG	GG	GG	GG	GG	GG	GG	AG	GG	AG	GG	GG	GG	AA	GG	AG	GG	AG	AG	GG	GG	GG	GG	AG	AG	GG
snp36336-scaffold435-3490645	AA	GG	AA	AG	AA	AA	AA	AA	AA	AG	AG	AG	AA	AG	AG	AA	AG	AG	GG	AG	AA	AG	GG	GG	AG	AG	AA	AG	AG	AG	AA	AA	AA	AA	AG	AA	AA	GG	AG	AA	AG	AA	AG	AG	AA	AG	AA	AA	AA
snp36335-scaffold435-3456485	CC	TT	TC	TC	CC	CC	TC	TC	TT	TC	TC	TC	CC	TT	TC	CC	TC	TT	TT	TC	TT	TC	TT	TT	TT	TT	TC	TC	TT	TT	CC	CC	CC	CC	TC	CC	TC	TC	TC	CC	TC	CC	CC	TT	CC	TC	TC	TC	CC
snp36334-scaffold435-3385795	TT	CC	TC	TC	TC	TC	TC	CC	TC	TC	CC	TT	TC	TC	TT	TC	TC	TC	TC	TT	CC	CC	TT	CC	TC	TT	TC	TT	TC	CC	TT	TT	TC	TC	TT	TT	TT	TT	TT	TC	TT	TT	TC	TC	TC	TC	TT	TT	TT
snp36333-scaffold435-3356621	CC	CC	TC	TT	TT	TC	CC	CC	CC	CC	TC	TC	CC	TC	TT	TC	CC	TC	TC	TT	TT	TT	CC	TT	CC	CC	CC	CC	CC	TC	TT	CC	TC	CC	TC	TC	CC	TC	TT	TC	CC	TT	TT	CC	TT	CC	TT	TC	CC
snp36332-scaffold435-3312433	CC	CC	TT	TC	TC	TT	TC	CC	CC	CC	CC	TC	TC	TC	CC	TT	CC	TC	TT	TC	CC	TC	TC	TT	TT	CC	TC	TC	TC	TC	TC	CC	CC	TC	TT	TC	CC	TC	TC	TC	CC	CC	CC	CC	TC	TT	TT	CC	TC
snp36330-scaffold435-3217696	AA	AG	AG	AG	AG	AG	AG	AA	AG	AG	GG	GG	AG	GG	AG	AA	AG	AG	AA	AG	AG	AA	AA	AA	AA	AG	AG	AG	AG	AG	GG	AA	AG	AG	AA	AG	AG	AG	AA	GG	AG	GG	GG	AA	AG	AA	AG	AG	AG
snp36329-scaffold435-3185312	TT	TC	TC	TC	TC	TC	TC	TC	TT	TC	CC	CC	TC	TC	TC	TC	TT	TC	TC	TC	TC	TC	CC	TC	TC	TT	TT	TC	TC	TC	TC	TT	CC	TC	TC	TT	CC	TT	CC	TC	CC	CC	TC	TC	TC	TC	TC	CC	TT
snp36328-scaffold435-3155489	TC	TT	TC	TC	TT	TC	TC	TC	TC	TC	TT	TC	TC	TC	TC	TC	CC	TC	TT	TC	TC	TC	TT	TC	TT	TC	TC	TC	TC	TC	TT	TC	TT	TT	TC	TC	TC	TC	TC	TT	TT	TT	TT	TC	TC	TC	CC	TT	TT
snp36327-scaffold435-3120299	AG	GG	AA	GG	AA	AA	AG	AA	AG	AG	AG	AG	AG	AG	GG	GG	AG	GG	GG	AG	AG	GG	AG	AG	GG	GG	AG	AG	AG	AG	GG	AA	GG	AG	AA	AA	AG	AG	AG	GG	AA	AG	GG	AA	AA	AG	AA	GG	AA
snp36326-scaffold435-3071866	AC	CC	AC	CC	AC	AC	AC	AC	CC	CC	AC	CC	CC	CC	CC	CC	CC	CC	AC	CC	AC	CC	AC	CC	CC	CC	CC	CC	CC	AC	AC	CC	AC	CC	CC	CC	CC	CC	CC	CC	CC	CC	CC	CC	CC	CC	CC	AC	AC
snp36325-scaffold435-3030237	GG	GG	GG	AG	GG	GG	GG	AG	AG	GG	GG	GG	GG	AA	GG	GG	AG	AG	AA	AG	AG	AG	AG	AG	GG	AG	AG	GG	GG	NA	NA	GG	GG	AG	AG	GG	NA	AG	GG	AA	AG	AG	AG	AG	AA	GG	AG	NA	AG
snp36324-scaffold435-2984633	GG	TG	GG	TG	GG	GG	TG	GG	TG	TG	TG	GG	TT	GG	GG	GG	TG	GG	TG	TG	GG	GG	GG	GG	GG	GG	TG	GG	GG	GG	GG	GG	GG	GG	TG	GG	GG	GG	GG	GG	GG	GG	TG	TG	TG	GG	GG	GG	GG
snp36323-scaffold435-2937970	CC	TC	TT	CC	TC	TC	CC	CC	CC	CC	TC	TC	CC	TC	TC	TT	CC	CC	TC	TT	TC	TC	TT	TC	CC	TC	TC	TC	TT	TC	TT	TC	TT	TT	TC	TC	TC	TC	TT	TC	TT	TC	TC	TC	TC	TT	CC	TC	TT
snp36322-scaffold435-2896174	TC	CC	CC	CC	CC	TC	TC	TC	TC	TC	CC	CC	CC	CC	TC	CC	CC	TC	CC	TC	TC	CC	CC	TC	TC	TC	TC	TC	TC	TC	CC	TC	TC	TC	TC	TC	CC	CC	CC	TC	CC	CC	CC	TC	TC	TC	CC	CC	TC
snp36321-scaffold435-2861350	CC	CC	CC	AC	CC	CC	CC	CC	CC	CC	AA	AC	AC	CC	CC	CC	CC	AC	AC	AC	CC	AC	AC	CC	CC	CC	CC	CC	AC	CC	AC	CC	AC	CC	CC	CC	CC	CC	CC	AC	CC	AC	AC	CC	CC	CC	AC	CC	CC
snp36320-scaffold435-2824165	AA	AG	AA	AG	AG	AA	AA	AG	AG	AA	AG	AG	AG	AA	AG	GG	AA	AA	AG	AA	AA	AA	AG	AA	AG	AG	AA	AA	AG	AG	AG	AG	AG	AA	AA	AG	AA	AG	AG	GG	AA	AG	AG	AA	AA	AG	AG	AA	AG
snp36319-scaffold435-2778300	AG	AG	AA	AG	AG	AA	AA	GG	AG	GG	GG	GG	AG	GG	GG	AG	AG	GG	AG	AG	AA	AA	AG	AG	GG	AA	GG	AA	GG	AG	GG	GG	GG	AG	AG	GG	AG	GG	AA	GG	AA	AG	AG	AA	AG	AG	AG	GG	AG
snp36318-scaffold435-2743102	TT	TT	TT	TT	TC	TT	TC	TC	TT	TT	TC	TT	CC	TC	TT	TC	TT	TC	TT	TT	TT	TT	TT	TT	TC	TT	TC	TT	TC	TT	CC	TC	TC	TC	TC	TC	TC	TC	TT	CC	TT	TT	TT	TT	TT	TT	TT	TC	TC
snp36317-scaffold435-2684795	AC	AC	AC	CC	CC	AC	AA	AC	AC	AA	AC	AC	AC	AA	CC	CC	CC	AC	CC	AC	CC	AC	CC	CC	CC	AA	CC	AC	AC	CC	CC	AA	AC	AC	CC	CC	AC	AC	CC	CC	AA	AC	CC	CC	CC	CC	AC	CC	CC
snp36316-scaffold435-2616580	AA	AG	AA	AA	AA	AG	AG	AA	AA	AA	AA	AA	AA	AG	AA	AG	AA	AA	AA	AG	AG	AA	AG	AA	AA	AA	AA	AA	AA	AA	AA	AA	AA	AA	AA	AG	AA	AA	AA	AA	AA	AA	AA	AA	AA	AA	AA	AA	AA
snp36315-scaffold435-2578115	AG	AG	AG	AG	AA	AA	AA	AG	AG	GG	AG	AG	AA	GG	AA	GG	AG	GG	GG	GG	GG	GG	AG	AG	AG	AA	AG	AG	GG	AG	AA	AG	AG	GG	AG	AG	AG	AG	AG	AA	AG	AG	AG	AG	GG	AG	GG	AA	AA
snp36314-scaffold435-2543722	CC	CC	TC	CC	CC	CC	CC	CC	CC	TC	TC	TC	CC	CC	CC	CC	CC	CC	CC	CC	TC	CC	CC	CC	CC	CC	TC	CC	CC	CC	CC	TC	CC	TC	CC	CC	TC	CC	TC	CC	TC	TC	CC	CC	CC	CC	TC	CC	CC
snp36313-scaffold435-2508406	AG	GG	GG	AG	AG	GG	AG	AA	AA	GG	AG	AA	AG	AA	AG	AA	AG	GG	AA	AA	GG	AA	GG	AA	AA	AA	AG	AG	AG	AG	AG	AG	GG	GG	AG	GG	AG	GG	AG	AA	AG	GG	GG	AG	AA	GG	AA	AG	GG
snp36312-scaffold435-2452455	GG	GG	GG	GG	GG	AG	AG	AG	GG	GG	AG	GG	GG	GG	GG	GG	GG	GG	AA	GG	AG	GG	AG	GG	GG	AG	GG	GG	AG	AG	GG	AG	GG	GG	AG	GG	GG	GG	AG	GG	GG	GG	GG	GG	GG	GG	GG	GG	GG
snp36311-scaffold435-2421046	TC	TT	TC	CC	CC	CC	CC	TT	TC	TT	TT	TC	TC	TC	TT	TC	CC	TC	TC	TT	TT	CC	TC	CC	CC	TT	TT	CC	CC	TT	TT	TT	TC	TC	TT	TC	TT	TC	TT	TT	TT	TT	TT	TC	TT	TC	TT	TC	CC
snp36309-scaffold435-2298634	CC	CC	CC	CC	CC	CC	CC	CC	CC	CC	CC	CC	CC	CC	CC	TC	CC	CC	CC	TC	CC	CC	CC	CC	CC	CC	CC	TC	CC	CC	CC	CC	CC	CC	CC	CC	TC	CC	CC	CC	CC	CC	CC	CC	TC	CC	TC	CC	TC
snp36308-scaffold435-2249378	AG	AG	AG	GG	AG	AG	GG	AG	AG	GG	AA	GG	GG	GG	AG	GG	AG	GG	AG	AG	GG	AG	GG	GG	GG	GG	GG	AA	AA	AG	AG	AG	AG	GG	AG	GG	AG	GG	AG	AG	GG	GG	AG	GG	AA	AA	AG	GG	AA
snp36307-scaffold435-2211829	TT	GG	TG	TT	TT	TT	TG	TG	TG	GG	TT	TT	GG	GG	TG	GG	TG	TG	TG	TG	TG	TG	TG	GG	TG	GG	TG	TG	GG	GG	TG	TG	TT	GG	TT	GG	TG	TG	TG	TG	GG	TG	TT	TT	TT	GG	TT	TT	GG
snp36306-scaffold435-2160907	TC	CC	TC	CC	TC	TC	CC	TC	TT	CC	TT	CC	CC	CC	CC	CC	TT	CC	CC	CC	TC	TC	TC	TC	CC	TC	CC	TC	CC	CC	CC	CC	TC	CC	TC	CC	TC	CC	TT	TC	CC	CC	CC	TC	TT	CC	TC	CC	CC
snp36305-scaffold435-2096019	TC	CC	TC	CC	TC	CC	TC	CC	CC	TC	CC	TC	TC	TC	CC	TT	TC	CC	CC	TC	CC	TC	TC	CC	TC	TC	TT	TT	TC	CC	TC	TC	TC	CC	TT	CC	CC	CC	CC	TT	TC	TC	TC	CC	TT	CC	CC	TC	TC
snp36304-scaffold435-2045058	TC	TC	TT	TT	TC	TT	TT	TC	TT	TT	TC	TC	TT	TC	TC	TC	TC	TT	TC	CC	TC	TC	TC	TC	TC	CC	TT	CC	TC	TT	TT	TC	TC	TT	TC	TT	TC	TC	TC	CC	TC	TC	TT	TC	TT	TT	TC	TT	CC
snp36303-scaffold435-2012276	GG	AG	AA	AA	AA	AG	AG	AG	GG	AG	GG	AG	AG	AG	AA	AA	AG	AG	AG	AG	AG	AG	AG	AG	GG	AG	AG	AA	AA	AA	GG	GG	GG	AA	AA	GG	AG	AA	GG	AA	GG	GG	AG	AG	AA	AG	AG	AG	AG
snp36302-scaffold435-1967666	TT	TT	TC	TC	TT	TT	TC	TC	TT	TC	TT	TT	TC	TC	TT	TC	TT	TT	TT	TT	TC	TC	TC	TT	TT	TC	TT	TT	TT	TT	TT	TC	TT	TT	TT	TT	TT	TC	TT	TT	TT	TT	TC	TT	CC	TT	TT	TT	TT
snp36300-scaffold435-1887694	CC	TT	TT	TC	TC	TC	TC	TC	TC	TT	TT	TC	TT	CC	TC	TT	TC	TC	TC	TT	TC	TC	TC	CC	TC	TT	TC	TC	TT	TC	TT	TT	TC	TC	TC	CC	TT	CC	CC	CC	TC	TT	TC	TC	TT	TT	TC	TC	TT
snp36299-scaffold435-1852357	AA	GG	GG	AG	GG	AG	AG	AA	AG	GG	GG	GG	GG	AG	GG	GG	GG	AG	GG	AG	AG	AA	GG	AG	AG	GG	AG	GG	GG	AA	AG	AA	AG	AA	GG	GG	AG	AG	AG	AG	AG	GG	GG	GG	AG	AA	AG	AG	AG
snp36298-scaffold435-1811225	AA	AG	AA	AG	AA	AA	AA	AA	AA	AA	AG	AG	AG	AG	AA	AG	AA	AG	AA	AG	AG	GG	AG	AG	GG	AA	GG	AA	AG	GG	AG	GG	AA	GG	AA	AA	AA	AG	AG	AG	AA	AA	AG	AA	AG	GG	AA	AG	AA
snp36297-scaffold435-1770533	CC	TT	TC	TC	TC	CC	TC	CC	TC	TT	CC	TT	TT	TT	TT	TT	TC	TT	TT	TT	TT	TC	TC	CC	TT	TT	TT	TT	TT	TT	TC	TC	TT	TT	CC	TT	TT	TT	TC	TC	TC	TT	TT	TT	TT	CC	TT	TC	TT
snp36296-scaffold435-1724189	AG	AG	AA	AA	AA	AG	AG	AA	AA	AA	AA	AG	AA	AG	AG	AA	AA	AG	AA	AG	AA	AA	AG	AG	AA	AA	AA	AA	AG	AA	AA	AG	AA	AA	AG	AG	AA	AG	AA	AA	AA	AA	AA	AA	AA	AA	AA	AA	AA
snp36295-scaffold435-1695548	CC	CC	TC	CC	CC	CC	CC	CC	CC	TC	CC	CC	TT	CC	CC	TC	CC	TT	CC	TC	TC	TC	CC	CC	TT	CC	TC	TC	CC	TC	CC	CC	TC	TC	CC	TT	TT	CC	TC	TC	TC	TC	CC	TC	TC	TC	TC	CC	TC
snp36294-scaffold435-1664839	AA	AA	AG	GG	AG	AG	AG	AA	AA	AA	GG	AA	AA	AA	AG	AG	AG	AG	AG	AA	AG	AA	AG	AA	AA	AA	AA	AA	AG	GG	AA	AG	AA	AG	AA	AA	AG	AA	AG	AG	AG	AG	AA	AG	AA	AA	AA	AA	AG
snp36291-scaffold435-1561674	AG	AA	AG	AG	AA	AA	AA	AG	AG	AG	AA	AA	AA	AA	AA	AA	AA	AA	AG	GG	AG	GG	AA	GG	AA	AG	AG	AA	GG	AA	AA	AG	AA	AA	AA	AA	AG	AG	AA	AA	AA	AA	AA	AA	AA	AA	AG	AA	AA
snp36290-scaffold435-1532052	AG	AA	AA	AA	AG	AA	AA	AA	AA	AA	AA	AA	AA	AG	AA	AG	AA	AG	AA	AG	AA	AA	AA	AG	AA	AA	AA	AA	AG	AG	AA	AA	AA	GG	AG	AA	GG	AG	AG	AA	AG	AG	AA	AA	AG	AA	AG	AA	AG
snp36289-scaffold435-1483570	AG	AA	AG	AA	AG	AA	AG	GG	AG	AG	AA	AG	GG	GG	GG	AG	AG	AG	AG	AA	AG	AG	AA	AG	AG	AG	AG	AG	GG	GG	AG	AG	AG	AG	AA	AA	AG	AG	GG	AG	AG	AG	AG	AG	AG	GG	AA	AG	GG
snp36288-scaffold435-1448110	AG	GG	AA	GG	AA	AG	AG	AG	AA	AG	AG	AG	AA	AG	AG	AG	AG	AG	AG	AG	GG	GG	GG	GG	AG	GG	AA	AA	AG	AG	AA	AG	AA	AG	AG	AG	AA	AG	AA	AA	AG	AG	AG	GG	AG	AA	AA	AG	AG
snp36287-scaffold435-1410068	CC	AC	AC	CC	CC	CC	AC	CC	CC	AC	CC	CC	CC	CC	AC	CC	CC	AC	CC	AC	AC	AA	AC	AC	AC	AC	CC	AC	AC	AC	AC	AA	AC	AC	CC	CC	CC	AA	AC	CC	CC	CC	CC	CC	CC	CC	CC	AA	CC
snp36286-scaffold435-1380639	TC	CC	CC	TC	TC	CC	CC	TC	TT	CC	TT	TC	TT	TT	CC	TC	TT	TC	TT	TC	CC	CC	TC	CC	CC	CC	TT	TT	TC	TC	TT	CC	TC	TT	TC	TT	TT	TC	TC	TC	TT	TT	TT	TT	TC	CC	TT	TC	TC
snp36285-scaffold435-1310291	GG	AG	AA	AG	AG	AG	GG	AG	GG	AA	AG	AA	GG	AG	AA	AG	GG	AA	GG	AG	AA	AA	GG	AA	AA	AA	GG	AG	AG	AA	AG	AG	AA	GG	AG	AG	AG	AG	AG	AG	GG	GG	GG	GG	GG	AG	AA	AG	AG
snp36284-scaffold435-1276947	AG	AA	AG	GG	AA	AA	AG	AA	AA	AG	AG	AG	AG	AA	AG	AA	AG	AA	AA	AG	AA	AA	AA	AA	AA	AA	AG	AA	AG	AA	AA	AG	AA	AA	AG	AA	AA	AA	AA	AA	AG	AG	AG	AA	AA	AG	AA	AA	AA
snp36283-scaffold435-1234335	CC	TC	CC	CC	CC	CC	CC	CC	CC	TC	CC	CC	CC	TC	CC	TC	TC	CC	CC	CC	CC	CC	TC	CC	TC	CC	CC	CC	CC	CC	TC	CC	CC	TC	TC	CC	TC	CC	TC	CC	TC	TC	TT	CC	TC	TC	TC	CC	TC
snp36281-scaffold435-1124054	CC	TC	TC	TT	TC	CC	CC	TC	TT	TT	TT	TC	TC	CC	CC	CC	CC	CC	TC	CC	CC	TC	TC	CC	TT	TT	TT	TC	TC	TC	TC	CC	CC	CC	TC	CC	TC	TC	TC	CC	TC	TT	TC	TC	CC	CC	CC	CC	CC
snp36280-scaffold435-1091169	TC	TC	TC	TC	TC	TC	TC	TC	CC	CC	CC	TC	CC	TC	TT	TT	TT	TT	TC	TT	TT	TC	TC	TC	CC	CC	CC	TC	TC	TC	TC	TT	TC	TC	CC	TT	TC	TT	TC	TT	TT	TC	TC	CC	TC	TT	TC	TT	TC
snp36279-scaffold435-1057460	TT	TC	TC	CC	TT	TT	TT	TT	TC	CC	TC	TT	CC	TC	TT	TT	TC	CC	TT	TT	TT	TC	TT	TT	CC	CC	TC	TC	TC	CC	TT	TC	TC	TT	CC	CC	CC	TT	TT	TT	TC	CC	TC	TT	CC	CC	TC	TT	TT
snp36277-scaffold435-964120	TC	TT	TT	TC	TC	TT	TT	TT	TC	TT	TC	TT	CC	TC	TT	TT	TT	TT	TT	TT	TC	TC	TC	TC	TC	TC	TC	CC	TC	TT	TC	TT	TC	TT	TT	TC	TC	TT	TT	TC	TC	TC	TC	TT	TC	TC	TC	TC	TT
snp36276-scaffold435-924598	AA	AG	AA	AG	AA	AA	AA	AA	AA	AG	AG	AA	AG	AG	AA	AG	AG	AG	AA	AA	AG	AA	AG	AA	AG	AG	AG	AG	AA	AA	GG	AA	AG	AG	AG	AA	AA	AA	GG	AA	AG	AG	AG	AA	GG	GG	AA	AG	GG
snp36275-scaffold435-887698	TG	GG	TG	TG	GG	TG	TG	GG	GG	TG	TT	GG	GG	GG	GG	GG	GG	GG	TT	GG	TG	TG	TG	GG	TT	TT	GG	TG	TG	GG	GG	GG	TG	TT	TG	TG	GG	TT	TT	GG	TG	GG	GG	GG	TG	TG	GG	TG	TT
snp36274-scaffold435-824683	AA	AG	AA	AG	AG	AA	AG	AA	AA	AA	AA	AG	AA	AG	AG	AA	AG	AG	AG	AA	AA	AG	AA	AA	AG	AA	AG	AG	AA	AG	AG	AA	GG	AG	AG	AG	AG	AG	AA	AG	AG	AA	AA	AG	AG	AA	AG	AG	AA
snp36273-scaffold435-778554	AA	AA	AA	AA	AA	AA	AA	AA	AA	AA	AA	AA	AG	AG	AA	AG	AG	AG	AG	AG	AA	AA	AA	AG	AA	AA	AG	AA	AA	AA	AA	AA	AG	AA	GG	AA	AA	AA	AA	AA	AA	AA	AA	AA	GG	AA	AA	AA	AG
snp36272-scaffold435-745685	TC	TC	TT	TT	TC	TT	TT	TT	TT	TT	TT	TT	TC	TT	TT	TC	TT	TT	TT	TC	TT	TT	TT	TT	TC	TT	TC	TT	TT	TT	TC	TT	TC	TT	TT	TC	TC	TT	TT	TT	TC	CC	TC	TT	TT	TT	TT	TC	TT
snp36271-scaffold435-678113	TT	TC	TT	TT	TC	TT	TT	TT	TT	TT	CC	TT	TC	TT	TT	TC	TT	TC	TC	TT	TT	TC	TT	TT	TC	TT	CC	TT	TT	TT	TT	TC	TT	TT	TC	TC	TC	TT	TT	TC	TC	TC	TT	TT	TT	TC	TT	TT	TT
snp36269-scaffold435-592399	AG	AA	AG	AG	AA	AG	AG	AA	AA	AG	AA	AG	AG	AA	AG	AG	AG	AG	AG	AG	AA	AA	AG	AG	GG	AG	AG	AG	GG	AG	AA	AG	AA	AG	AG	AG	GG	AG	GG	AG	AG	AG	AA	GG	AG	AG	AG	AG	AA
snp36268-scaffold435-561994	AA	AC	AC	CC	CC	AC	AC	AA	AA	AA	AC	AC	AA	AA	AC	AA	AC	AA	CC	AA	CC	CC	AA	AC	AA	AA	AC	AC	AA	AA	AC	AC	AC	AC	AA	AA	AA	AA	AC	AC	AA	AA	AA	AC	AC	AA	AA	AC	CC
snp36267-scaffold435-498787	AA	GG	AG	AA	AA	AA	AG	AG	GG	GG	AG	AG	AG	AG	AG	AA	AG	AG	AA	AG	AA	GG	GG	GG	AA	AG	AG	AA	AG	GG	AA	AG	AG	AG	AG	GG	AG	AG	AG	AG	AA	AG	AG	AG	AG	GG	AG	AG	AA
snp36266-scaffold435-462459	AA	AG	AG	GG	AG	GG	AG	AG	AA	AG	AG	GG	GG	GG	AG	AA	AG	AG	AG	AG	AA	GG	AG	AG	AG	GG	AG	AA	AA	AG	AA	AA	AA	AA	AG	AA	GG	AG	GG	AG	GG	AG	AG	AG	AG	GG	AG	AG	AG
snp36265-scaffold435-422896	GG	TG	GG	GG	TG	GG	GG	GG	GG	TG	TT	TG	GG	GG	TG	GG	TG	GG	TG	GG	GG	TG	GG	TG	TG	GG	GG	GG	GG	GG	GG	GG	GG	GG	GG	GG	TG	TG	GG	GG	TG	TG	GG	GG	GG	TG	GG	GG	TG
snp36264-scaffold435-385208	TG	TT	TT	GG	TT	TT	TG	TG	GG	TT	TG	TT	TG	TG	TG	TG	TG	TG	TT	TG	TT	TT	TT	TG	TG	GG	GG	TT	TG	TG	TG	TG	TT	TG	TT	TT	GG	GG	GG	GG	TG	TG	TG	GG	GG	GG	GG	TG	GG
snp36263-scaffold435-342281	TC	TT	TC	TT	TC	CC	TC	TT	TC	TT	CC	TC	TC	TT	TC	TT	TT	TC	TC	TT	TC	TT	TT	TC	TT	TC	TT	TT	TC	TT	TC	TC	TT	TT	TC	TT	TT	TT	TC	TC	TC	TT	TT	CC	TT	TT	TT	TT	TC
snp36262-scaffold435-312771	AA	AA	AG	AG	AA	AA	AA	AG	AA	AG	AG	AA	GG	AA	AA	GG	AA	AG	AG	AA	AA	AG	AG	GG	GG	GG	AG	AG	AG	AG	GG	AA	AG	GG	AA	AG	AG	AG	GG	AG	GG	GG	GG	AG	AG	AG	GG	GG	AG
snp36261-scaffold435-279469	AA	AA	AA	AG	AG	AA	AA	AA	AA	AA	AA	AG	AG	GG	AA	AG	AG	AA	AA	AA	AA	AG	AA	AA	AA	AA	AG	AG	AA	AA	AA	AA	AA	AA	AA	AA	AG	GG	AA	AG	AG	AG	AA	AA	AG	AA	AG	AA	AG
snp36260-scaffold435-227736	GG	AG	AG	AG	GG	GG	AG	AG	AA	AG	AG	AA	AA	AG	AA	AA	AG	AA	GG	AG	AG	AG	GG	AG	GG	AG	AA	AA	AG	AA	AG	GG	AA	AG	AG	AG	AA	AG	AA	AA	AA	AA	AA	AG	AG	AA	AG	AA	AA
snp36259-scaffold435-171864	CC	CC	CC	CC	CC	CC	CC	CC	CC	CC	CC	TC	TT	CC	CC	CC	CC	CC	CC	CC	TC	CC	CC	TC	CC	CC	TC	CC	CC	CC	CC	CC	TC	TC	CC	CC	CC	CC	CC	TC	CC	CC	CC	TC	CC	TC	CC	CC	CC
snp36258-scaffold435-138438	AG	GG	GG	GG	GG	GG	AG	AG	AG	GG	AA	AA	GG	GG	AA	AG	GG	AA	AG	GG	AG	AG	AG	GG	GG	GG	GG	GG	GG	GG	AG	AG	AG	GG	GG	GG	AG	AG	AA	GG	GG	AG	AG	AG	AG	AG	GG	AG	AA
snp36257-scaffold435-79188	TT	CC	TC	TC	TC	TT	TT	TC	TC	CC	TT	TC	CC	TT	TT	CC	TC	TC	TC	TC	TC	TT	TC	TC	CC	CC	TT	CC	CC	TT	TC	TC	TT	TT	TC	TC	TC	TT	TC	TC	CC	TC	TC	TC	TT	TC	TC	TT	TT
snp36256-scaffold435-47774	GG	GG	AG	GG	GG	GG	GG	AG	AG	AG	GG	GG	GG	AA	AG	GG	GG	GG	GG	GG	GG	AG	AG	AG	GG	GG	AG	GG	GG	AG	GG	AG	AG	AG	GG	GG	AG	AA	GG	AG	GG	GG	GG	GG	AA	AG	GG	AG	AG
snp40497-scaffold519-4753	TG	TG	GG	TG	TG	GG	TG	GG	TG	GG	TT	TG	TG	TT	TG	TG	TG	TT	TG	GG	TG	TG	TT	TG	TT	GG	TT	TG	GG	TG	TT	GG	TT	TT	TG	TG	TG	TG	TT	TT	TT	TT	TT	TG	TT	TT	TG	TT	TG
snp40498-scaffold519-41547	AG	AG	GG	GG	GG	GG	GG	GG	GG	AG	GG	GG	AG	GG	GG	AG	AA	GG	AG	GG	GG	AG	AA	AG	AG	GG	AG	AG	AG	GG	AG	GG	AG	GG	AA	AA	AG	AG	AG	AA	AG	AG	GG	GG	GG	AA	AA	GG	GG
snp40499-scaffold519-84254	AG	AG	AG	AG	AA	AA	AA	AA	AA	GG	AG	AA	AA	AA	AG	AG	AG	AG	AG	AG	AG	AG	AG	AG	AG	AG	GG	AG	AA	AA	GG	AG	GG	AA	GG	AG	AA	GG	AG	AG	AG	AA	AA	AG	AA	GG	AG	AG	AG
snp40500-scaffold519-129509	TT	TT	TT	TT	TT	TT	TT	TT	TT	TT	TT	TT	TT	TT	TT	TC	TT	TT	TT	TT	TT	TT	TT	TC	TC	TT	TT	TT	TT	TC	TT	TC	TT	TC	TT	TT	TT	TC	TT	TT	TT	TT	TT	TC	TT	TT	TT	TT	TT
snp40501-scaffold519-159268	AA	AA	AG	AG	AG	GG	GG	AG	GG	AA	AA	AG	AG	AG	AG	AG	AA	AG	AG	AG	AA	AA	AG	AA	AG	AA	AA	AA	AA	GG	AG	AA	GG	AA	AA	AA	AG	AA	AA	AA	AG	AG	AA	AA	AA	AA	AA	AG	AA
snp40502-scaffold519-206654	TT	TC	CC	TC	CC	CC	CC	CC	CC	CC	TT	TC	TC	TC	TC	TT	TC	TC	TC	TC	TC	TC	TC	TT	TT	TC	TT	TC	TT	TT	TT	TT	TT	TT	TC	TT	TT	TT	TT	TT	TT	TT	TT	TC	TT	TT	TT	TC	TT
snp40503-scaffold519-235609	TG	TG	TG	TG	TG	GG	GG	GG	TG	TG	TT	GG	TG	GG	TG	GG	GG	TG	TG	GG	TG	TG	TG	TG	TG	GG	GG	TG	TG	TG	GG	TG	GG	GG	TT	TG	TG	GG	GG	TT	TG	TG	GG	GG	TG	TG	TT	GG	TG
snp40504-scaffold519-272372	AG	AG	AA	AG	AG	AA	AG	AG	AG	AG	AG	GG	AG	GG	AG	AG	GG	AG	AA	AG	AG	AG	GG	AG	GG	AA	AG	AG	AG	AA	AG	AA	AA	AA	AG	AA	AG	GG	AG	AA	AG	AG	AA	AA	AG	AA	AG	AG	AG
snp40505-scaffold519-327438	AG	GG	AG	GG	AG	GG	GG	AG	GG	AG	AG	AG	AG	AA	AA	GG	GG	AG	AG	AG	AG	GG	AA	AG	GG	AG	AG	AA	AA	AG	GG	GG	AG	AG	AG	AG	AG	GG	AG	AG	GG	GG	GG	AG	AG	AG	AA	GG	AG
snp40506-scaffold519-362012	AG	AG	AG	AA	AG	GG	GG	GG	GG	AG	AA	AG	GG	AG	AG	AG	AG	AA	AA	AG	AA	AA	AG	AG	AG	AA	AA	AA	AG	GG	AG	AA	GG	AG	AG	AG	AA	AG	GG	AG	AA	AA	AA	AA	AG	AA	GG	GG	AA
snp40507-scaffold519-390745	AA	AA	AA	GG	AA	AA	AA	AA	AG	AA	AA	AG	AA	AA	AA	AA	AA	AA	AG	AA	AG	AA	AA	AA	AG	AG	AA	AA	AG	AA	AA	AG	AA	AA	AA	AA	AA	AA	GG	AG	AG	AA	AG	AA	AA	AA	AG	AA	AA
snp40508-scaffold519-428138	AG	AG	AA	GG	AG	AA	AG	GG	GG	AG	AA	AG	AA	AG	AG	AA	GG	AA	AA	GG	AG	AG	AG	AG	AG	AG	AG	AG	AA	AA	GG	GG	GG	GG	AG	AG	AG	AG	AG	AG	GG	AG	AA	AG	AA	GG	GG	GG	AA
snp40510-scaffold519-525822	TT	TT	TC	CC	CC	CC	TC	TC	TC	TT	TT	CC	TC	CC	CC	TC	TC	TC	TC	CC	CC	CC	CC	CC	CC	TC	TC	TC	TC	TC	TC	CC	CC	TT	TC	CC	TC	TC	CC	TT	TC	TC	TT	TT	TC	TC	TC	CC	TC
snp40511-scaffold519-580463	GG	AG	AA	GG	AG	AA	AA	AG	GG	AA	GG	GG	GG	AG	GG	AG	AA	GG	AG	AG	GG	AA	AG	AG	AA	AA	AA	AA	GG	AG	AG	GG	AG	AA	AG	AA	AA	AA	AG	AA	AA	AA	AA	AG	AA	AA	AA	AA	AG
snp40512-scaffold519-642765	GG	TG	TT	TG	TT	TT	TT	TG	TT	TG	TT	TT	TG	TT	TT	TT	TG	TT	TT	TG	TT	TG	TT	GG	TG	TG	TG	GG	TT	TT	TG	TT	TG	GG	TG	TG	TG	TT	TG	TG	GG	TG	TG	TG	TT	TG	TG	TG	TT
snp40513-scaffold519-681487	AA	GG	GG	GG	AG	GG	GG	AG	AG	GG	AG	GG	GG	AG	GG	GG	GG	AG	GG	AG	GG	GG	GG	GG	AG	AG	GG	AA	AG	GG	GG	GG	GG	GG	AA	AG	GG	AG	AG	AA	AG	AG	AG	GG	AG	GG	AG	GG	AG
snp40514-scaffold519-738890	TG	TT	GG	GG	GG	TG	TG	TT	TT	TG	TT	TG	TT	TG	GG	GG	TT	TT	TG	TG	TG	TT	GG	TG	TG	TG	TG	TG	GG	TT	TT	TT	TT	GG	TT	TG	TT	TT	GG	TG	TT	TG	GG	TT	GG	TG	TG	TT	TG
snp40515-scaffold519-795200	GG	AG	AA	AG	AG	AA	AA	AG	AG	AG	AG	AG	AG	AA	AA	AG	GG	AG	AG	AA	AG	AA	AG	AG	GG	AA	AG	AG	AG	GG	GG	GG	GG	AG	AG	AA	AG	AG	AA	AA	AG	GG	GG	GG	AG	GG	GG	AG	GG
snp40517-scaffold519-881449	TC	CC	TC	TC	TC	CC	TC	TT	TT	TC	TC	TC	TC	TT	CC	TT	CC	TC	TC	TT	TT	TC	TC	TC	TT	CC	CC	TC	TC	TT	TT	TC	TC	TT	TC	TT	TT	TC	TC	TT	TT	TC	TC	TC	TT	TT	TC	TC	TC
snp40519-scaffold519-952455	TC	CC	TC	TC	TT	TC	CC	CC	CC	CC	CC	CC	TC	CC	TC	TC	CC	CC	TC	TC	TC	CC	CC	CC	TC	TT	TT	CC	CC	TT	CC	CC	CC	CC	TC	TC	TT	CC	CC	TC	TT	TC	CC	TC	TT	CC	CC	TC	TT
snp40520-scaffold519-982723	AG	GG	GG	AG	AG	GG	GG	GG	AG	GG	AA	GG	AG	AG	AG	AG	GG	AG	GG	AG	GG	GG	GG	AG	AA	GG	AG	AG	AG	AG	GG	GG	GG	GG	AG	AG	AG	AG	AG	AA	AG	AA	AG	GG	GG	GG	GG	AG	AA
snp40521-scaffold519-1028126	AG	AG	AA	GG	AA	AA	AA	AA	AA	AA	AA	AG	AA	GG	AA	AG	AA	AA	AA	AG	AA	GG	GG	AG	AA	AA	AA	AG	AA	AA	AG	AG	AG	AG	AA	AA	AA	AG	AG	AA	AA	AA	AA	AA	AA	AG	AG	AG	AG
snp40522-scaffold519-1077017	TC	CC	TC	TC	CC	CC	TC	TC	TC	CC	TC	CC	CC	TC	CC	CC	TC	TC	CC	TC	TC	TC	TT	TT	TC	TT	CC	CC	CC	TC	TC	TC	TC	TC	CC	TT	TC	TC	TT	TC	TC	TT	TC	TC	TT	TT	CC	CC	CC
snp40524-scaffold519-1193859	TC	TC	TT	CC	TC	TT	TC	TC	TC	TT	TC	TC	CC	TT	CC	CC	TT	CC	TC	TC	TC	TC	TC	TC	TC	CC	TT	TC	TT	TC	TC	TC	TT	TC	CC	TC	CC	TC	CC	TC	TC	TC	TC	TT	CC	CC	TT	TC	TC
snp40526-scaffold519-1264937	AC	CC	CC	AA	AC	CC	AC	AA	AC	CC	AC	AC	AC	CC	AA	CC	AC	AA	AA	AA	AC	AC	CC	AC	AC	AC	AC	AC	CC	CC	AA	AC	AC	AC	AC	AC	AA	AC	AA	AA	AC	AC	AC	CC	AC	AA	CC	AC	AC
snp40528-scaffold519-1333499	AG	AG	AG	GG	AG	AG	GG	AG	GG	AG	AA	AG	AG	AG	AG	GG	AG	GG	GG	GG	GG	AG	AG	AG	GG	GG	AG	AG	AG	AG	GG	AG	GG	AG	AG	AG	AG	AG	AG	AG	AG	AG	AG	GG	AA	AA	AA	GG	GG
snp40530-scaffold519-1439690	AG	AG	AA	AG	GG	AG	AG	GG	AG	AG	GG	AG	AG	AG	AA	GG	GG	AG	AA	GG	AA	AG	AG	AA	AG	AA	GG	GG	AA	GG	AG	AG	AA	AG	AG	AG	AG	AG	GG	AG	GG	AG	AA	GG	GG	AG	GG	AG	AG
snp40531-scaffold519-1471110	TC	TC	TT	TC	TC	TC	TT	TC	TC	TT	TC	CC	TC	TC	CC	TC	TT	TC	TT	TT	TC	TC	CC	CC	TT	TT	TT	CC	TT	TC	TT	TT	TT	CC	CC	TT	CC	CC	CC	TC	TC	CC	TC	TC	TT	TC	CC	TC	TT
snp40532-scaffold519-1512011	CC	TT	TT	CC	CC	TC	TT	TT	TT	TT	TT	TC	TC	CC	CC	CC	TC	TC	CC	TC	CC	TC	TC	TT	TT	CC	TC	TC	CC	TT	TT	TC	TC	CC	TT	TC	TC	TC	CC	TT	TC	TC	TC	TC	TT	TT	TC	TC	TC
snp40533-scaffold519-1543758	GG	GG	AG	AG	AG	GG	GG	AG	GG	AG	AG	AG	AG	AG	AG	AA	GG	GG	GG	AG	AG	GG	GG	GG	GG	GG	AG	AG	GG	GG	AG	AA	GG	AG	GG	AG	AG	GG	AG	AA	AA	AG	AG	AA	AG	GG	AG	AG	AG
snp40535-scaffold519-1630440	AG	AA	AA	AA	AA	AG	AG	AA	AA	AA	AA	AA	AA	AA	AA	AA	AG	AA	AA	AA	AA	AG	GG	AA	AA	AA	AG	AG	GG	AG	AA	AA	AG	AA	AA	AA	AA	AG	AA	AA	AA	AA	AG	AA	AA	AA	AG	AA	AA
snp40536-scaffold519-1662551	AG	AG	AG	GG	AA	AA	AG	GG	AG	GG	AA	AG	AA	AG	AG	AA	GG	AA	AA	AA	AA	AG	AG	AA	AG	AA	AG	GG	GG	AG	AG	AA	AG	AA	AG	AA	AG	AG	AG	AA	AA	AA	AG	AG	AA	AG	AG	AG	AA
snp40537-scaffold519-1710949	TC	TC	CC	CC	CC	CC	CC	CC	CC	TC	CC	TC	CC	TT	CC	CC	TC	CC	TC	TC	CC	CC	TC	CC	CC	TC	TC	CC	CC	TC	CC	TT	TC	TT	TC	CC	TC	CC	TC	CC	TC	TC	CC	CC	CC	TC	CC	CC	TC
snp40540-scaffold519-1834371	AG	GG	AG	GG	GG	GG	GG	AG	GG	AG	AG	GG	GG	GG	AG	AG	GG	GG	GG	GG	GG	GG	GG	AG	AG	AG	GG	GG	GG	GG	GG	GG	GG	GG	GG	GG	AG	AG	GG	AG	AA	AG	AG	AG	GG	GG	GG	GG	GG
snp40542-scaffold519-1941005	CC	CC	CC	CC	CC	CC	CC	CC	TC	CC	TC	CC	CC	CC	TC	TC	CC	CC	TC	TC	CC	CC	CC	TC	CC	TC	TC	CC	CC	CC	TC	CC	CC	CC	CC	CC	CC	CC	CC	TC	TC	TC	TC	TC	CC	CC	CC	CC	CC
snp40543-scaffold519-2003544	AG	GG	AA	AG	AG	AA	AA	AG	AG	AG	AA	AA	AG	GG	AA	AG	GG	AG	AG	AG	AA	AG	AA	AA	AG	GG	AA	AA	AG	AG	AA	AA	AG	AA	AA	AA	AA	AA	AA	GG	AG	AA	AG	AA	AA	AA	AG	AA	GG
snp40544-scaffold519-2054400	AA	AG	AA	GG	GG	GG	AG	AG	AA	AA	GG	AA	AG	GG	AG	AA	AG	AA	AG	GG	AG	AA	AA	AA	GG	AG	AG	AG	AG	AG	AG	GG	AG	AG	AG	AA	AG	AG	AG	GG	GG	GG	AG	AA	AG	AA	AG	AA	GG
snp40545-scaffold519-2089084	TT	CC	TC	CC	TT	TT	TC	TC	TC	TC	TC	TC	TC	CC	CC	CC	TC	TT	TC	TT	TC	TC	TC	CC	CC	TC	TC	TT	TC	TC	TC	TC	CC	TT	TC	CC	TC	TC	TC	TC	CC	CC	CC	CC	TC	TC	CC	TC	TT
snp40546-scaffold519-2119604	AA	GG	GG	AG	AG	GG	GG	GG	GG	GG	AG	AG	AG	GG	GG	AG	GG	AG	GG	AA	GG	AG	AA	GG	AG	AG	AG	GG	GG	AA	AA	AG	GG	AG	GG	AA	AG	AG	AG	GG	AG	AG	GG	GG	AG	GG	AG	AA	AA
snp40547-scaffold519-2161197	GG	GG	GG	GG	GG	GG	AG	GG	GG	GG	GG	AG	GG	AG	AG	GG	AG	GG	AG	AG	AA	AG	GG	AG	AG	AG	GG	GG	AG	AG	GG	AG	GG	AG	AG	GG	GG	GG	AG	AG	GG	GG	GG	AG	AG	GG	GG	GG	AG
snp40548-scaffold519-2193109	GG	GG	GG	GG	AG	AG	GG	GG	GG	GG	AG	AG	GG	AG	AG	AG	AG	NA	AG	GG	AA	AG	GG	AG	AG	AG	AG	AA	AG	AG	AG	AG	GG	AG	AG	GG	AG	AG	AG	AA	GG	GG	GG	GG	AA	AG	GG	GG	AG
snp40549-scaffold519-2256978	AG	AG	AG	GG	GG	GG	GG	GG	GG	GG	GG	GG	AG	GG	GG	GG	AG	GG	GG	GG	GG	GG	GG	GG	GG	AG	GG	GG	GG	AG	AG	AG	GG	AG	GG	GG	GG	GG	GG	AG	GG	GG	GG	GG	GG	GG	GG	AG	AG
snp40550-scaffold519-2309106	AA	AG	AA	AA	AG	AA	AA	AA	AG	AG	AA	AA	AA	AA	AA	AG	AG	AA	AA	AG	AA	AA	AA	AA	AG	AA	AG	AG	AA	AA	AA	AG	AG	AG	AA	AA	AA	AG	AA	AG	AA	AA	AG	AG	AA	AA	GG	AA	AA
snp40551-scaffold519-2337959	TT	TC	TC	TT	CC	TC	TC	TC	CC	TT	CC	CC	CC	TC	TC	TC	TT	TC	TT	CC	TT	TT	TT	TT	TT	TT	TC	TC	TT	TC	TT	TC	TT	CC	TC	TT	TC	TC	TC	TT	TT	TT	TC	TC	TC	CC	CC	TT	TC
snp40552-scaffold519-2386181	GG	GG	GG	AG	GG	GG	GG	GG	GG	GG	AG	GG	GG	AG	GG	GG	GG	AG	GG	GG	GG	GG	AA	GG	GG	AG	GG	GG	GG	GG	GG	AA	AG	GG	GG	AG	GG	GG	AG	GG	AG	GG	AG	GG	AG	AG	GG	AG	GG
snp40553-scaffold519-2429702	TC	TC	TC	TC	TC	TT	TT	TC	CC	CC	TC	TC	TC	TC	CC	TT	TC	TT	TC	TC	TT	TC	TT	TT	TC	TT	TT	TT	TT	CC	CC	TC	TT	TT	TT	TT	TC	TC	TC	TC	TC	TC	TC	TC	TC	TC	CC	CC	TT
snp40554-scaffold519-2467428	TT	TC	TT	TT	TT	TT	TT	TT	TT	TT	TT	TT	TT	TT	TT	TC	TT	TT	CC	TT	TT	TT	TT	TT	TT	TT	TT	TT	TT	TC	TT	TT	TT	TT	TT	TT	TT	TC	TT	TT	TT	TT	TT	TC	TC	TT	TC	TT	TC
snp40555-scaffold519-2527562	TC	CC	TC	TT	TT	TC	CC	CC	TC	TC	TC	TT	CC	CC	TT	TT	TC	CC	TC	TT	TC	TC	CC	CC	TT	CC	TC	TC	TC	TT	CC	CC	CC	TT	TT	TT	TC	TT	CC	TC	TC	CC	TC	TC	TT	TC	TT	TC	TC
snp40556-scaffold519-2556183	GG	AG	GG	GG	AG	AA	AG	GG	GG	GG	GG	GG	AG	AG	GG	GG	GG	AG	AG	GG	AG	AA	AG	AA	AG	AA	AG	AG	AG	GG	AG	AG	AG	GG	GG	GG	GG	AG	AG	GG	GG	AG	AG	AA	GG	AG	AG	AG	AG
snp40557-scaffold519-2601256	TT	CC	TT	TT	TT	TT	TT	TC	TC	TC	CC	TC	CC	TT	TC	TC	TC	TC	TC	TT	TC	CC	TC	TC	TT	CC	TC	TC	TT	TT	TC	TT	TT	TC	TC	CC	TC	TT	TT	TC	TC	TT	TT	CC	TT	CC	TT	CC	TT
snp40558-scaffold519-2649231	AA	AA	AG	AG	AG	AG	AG	GG	AG	AG	AG	GG	AA	AA	AG	AG	AA	AG	AA	AG	AA	AG	AA	AA	GG	AA	AG	AA	AG	AG	AG	AG	GG	GG	AG	AA	AA	AA	AA	AA	AA	AA	AA	AA	GG	AG	AG	AA	AA
snp40559-scaffold519-2695685	AG	AA	GG	GG	AG	GG	GG	AA	AG	AG	AA	AG	GG	AG	AG	AA	AA	GG	GG	GG	AG	GG	AA	GG	AG	AG	AG	AG	GG	AG	AA	AA	GG	AG	GG	AG	GG	AA	GG	AA	AG	GG	GG	AG	AG	GG	AA	AG	AA
snp40561-scaffold519-2784733	AG	GG	GG	GG	AG	AG	AG	AG	GG	GG	GG	GG	GG	GG	GG	GG	GG	GG	GG	GG	AG	AG	GG	AG	GG	AG	GG	GG	GG	GG	AG	AG	GG	GG	GG	GG	GG	GG	GG	GG	AG	GG	AG	AG	GG	GG	GG	GG	AG
snp40562-scaffold519-2850421	AG	AG	GG	GG	GG	AG	AA	AG	AG	GG	AG	GG	GG	AG	GG	GG	GG	GG	AG	AG	GG	AG	GG	AG	AG	AG	GG	GG	GG	GG	AG	GG	AA	GG	GG	GG	GG	GG	GG	AG	AG	GG	GG	AG	AG	GG	GG	GG	AG
snp40563-scaffold519-2879144	GG	GG	GG	GG	AG	AG	AA	GG	GG	GG	AG	AG	GG	GG	GG	GG	GG	GG	GG	GG	GG	GG	GG	GG	GG	GG	GG	AG	GG	GG	GG	GG	GG	AG	GG	GG	GG	AG	GG	AA	GG	GG	GG	GG	AG	GG	GG	GG	AG
snp40564-scaffold519-2914341	GG	AG	AG	GG	GG	AG	AA	AG	GG	AG	AG	AG	AG	AA	AG	AG	AG	GG	GG	AG	GG	GG	GG	GG	AA	AG	AG	GG	AG	AG	AA	AA	AA	AG	AA	AG	AG	AG	GG	AG	AG	GG	GG	GG	AA	AG	GG	AG	AG
snp40565-scaffold519-2956724	AA	AC	AC	AA	AC	AC	CC	AA	AA	AC	AC	AC	AC	AC	AC	CC	AC	AC	AA	AC	AC	AA	AA	AA	AC	AC	AC	CC	AA	AA	CC	CC	CC	AC	AC	AC	AA	AC	AA	CC	AC	AA	AA	AA	AC	AA	AA	AC	CC
snp40566-scaffold519-2998202	AA	AG	AA	AA	AA	AA	AA	AG	AA	AG	AG	AG	AG	GG	AA	AG	AG	AG	AG	AG	AG	AG	AG	AG	AG	AG	GG	AG	GG	GG	AG	AA	AG	AG	AA	AG	AG	AG	AG	AA	AG	GG	AG	GG	AG	AG	GG	AG	AA
snp40567-scaffold519-3033335	CC	CC	CC	TC	CC	CC	TC	CC	CC	CC	CC	CC	CC	CC	CC	CC	CC	TT	CC	CC	CC	CC	TC	CC	CC	CC	CC	CC	CC	CC	CC	CC	CC	CC	CC	CC	CC	TC	CC	CC	CC	CC	CC	CC	CC	CC	CC	CC	CC
snp40568-scaffold519-3085068	AA	AA	AG	AA	AG	GG	AG	AA	AA	AG	AA	AA	AA	AG	AA	AA	AG	AA	AG	AA	AG	AA	AA	AA	AA	AA	AG	AA	AA	AA	AG	AG	AG	AA	AA	AA	AA	AA	AA	AA	AA	AA	AG	AA	AA	AA	AA	AG	AA
snp40569-scaffold519-3145415	GG	AA	GG	GG	AG	AG	AA	GG	AG	AG	AG	AG	AG	AG	AG	GG	AG	AG	AA	AG	GG	AG	AG	GG	GG	AG	AG	AG	GG	AG	GG	AG	AG	AG	AG	GG	GG	AG	AG	AA	GG	GG	GG	AG	GG	AG	AG	GG	AG
snp40570-scaffold519-3205176	CC	CC	CC	TC	CC	TC	TC	CC	CC	CC	TC	CC	TC	TC	TC	CC	TC	CC	TC	TC	CC	TC	TT	CC	CC	TC	TC	CC	CC	CC	CC	TC	CC	TC	CC	TC	TC	TC	TC	TC	TT	TC	CC	CC	CC	TC	TC	CC	CC
snp40571-scaffold519-3270614	AG	AA	AG	AG	AG	AA	AA	GG	GG	AA	AG	GG	GG	AG	AG	AG	AA	GG	AA	GG	GG	AA	AA	AG	AG	AG	GG	GG	GG	GG	AG	AG	AG	GG	AG	GG	AA	AG	AG	GG	AG	AG	AG	GG	AG	AG	AG	AG	GG
snp40572-scaffold519-3326486	AC	CC	AC	AC	AA	AA	AA	AC	CC	AC	AC	CC	CC	CC	CC	AC	CC	CC	CC	AC	CC	AC	AC	AC	CC	CC	CC	AC	AC	AC	CC	CC	CC	AC	AC	CC	AA	AC	CC	CC	AC	AC	AC	AC	AA	AC	AC	CC	CC
snp40573-scaffold519-3356010	TT	CC	TT	TT	TT	TT	TT	TC	TT	TC	TT	TC	TT	TT	TC	TT	CC	TT	TC	TC	TT	TC	TT	TT	TC	TC	TC	TC	TC	TC	TC	TC	TC	CC	TT	TT	TT	TC	TT	TT	TT	TT	TT	TT	TC	TT	TC	TC	TT
snp40574-scaffold519-3401038	GG	TT	GG	TG	TT	TT	TT	TG	GG	TG	TG	TG	GG	GG	TG	GG	TT	GG	TG	TG	GG	TT	TG	TG	TG	TG	TG	TG	TG	TG	TG	TG	TG	TT	TG	GG	TT	TT	GG	GG	TG	TG	GG	GG	TG	TG	GG	TG	GG
snp40577-scaffold519-3516089	AG	GG	GG	AG	AG	AG	AA	GG	GG	GG	GG	GG	AG	GG	GG	AG	GG	GG	GG	AG	GG	AG	GG	AA	AG	AG	AG	GG	AG	GG	GG	GG	GG	GG	AG	GG	GG	GG	AG	AG	GG	GG	GG	GG	GG	GG	AG	GG	GG
snp40579-scaffold519-3603075	AG	GG	AG	AA	GG	AG	AA	AG	GG	AG	AA	AA	AG	AA	AG	AG	AA	AG	GG	AG	GG	AG	GG	AG	AG	AG	AA	AG	GG	AG	AG	AA	AA	AA	AA	AA	AA	AA	GG	AG	AA	AG	AG	AA	AG	AA	AG	AG	AA
snp40581-scaffold519-3673116	CC	TC	CC	CC	CC	CC	CC	CC	CC	TC	CC	CC	TC	TC	CC	CC	TC	CC	CC	CC	TC	CC	CC	CC	CC	CC	CC	TC	TC	CC	TT	TC	TC	CC	CC	CC	TC	TC	TC	CC	TT	TC	CC	CC	CC	TC	TC	TC	TC
snp40583-scaffold519-3769293	CC	CC	TC	TC	CC	TC	TC	CC	TC	CC	TC	CC	CC	TC	CC	TC	TC	TC	CC	CC	CC	TC	TC	TC	TT	TC	CC	CC	CC	TC	TC	TC	TC	CC	CC	CC	CC	CC	CC	CC	CC	CC	CC	CC	CC	CC	TC	CC	TC
snp13275-scaffold1510-59490	AG	AA	AA	AG	AA	AG	AG	AA	AA	AA	AG	AG	AG	AG	GG	GG	AG	AG	AA	AG	AA	AG	AA	GG	AA	GG	GG	AA	AG	AA	GG	AG	AG	GG	AG	AA	AA	AA	AA	GG	AA	AA	AA	AG	AG	AA	AG	GG	GG
snp13276-scaffold1510-96586	AA	AA	AA	AA	AA	AA	AA	AA	AA	AA	AA	AA	AA	AA	AA	AA	AC	AA	AC	AC	AA	AA	AA	AA	AA	AA	AC	AA	AA	AA	AA	AA	AA	AA	AC	AA	AA	AA	AA	AA	AA	AA	AA	AC	AA	AA	AC	AC	AA
snp13277-scaffold1510-127503	CC	TT	CC	CC	CC	CC	CC	CC	CC	TC	CC	TC	TC	TC	TT	CC	CC	CC	TC	CC	CC	CC	CC	CC	CC	TT	TC	CC	CC	CC	CC	CC	TC	TC	CC	CC	CC	CC	CC	CC	CC	CC	CC	TC	CC	CC	TT	CC	CC
snp13278-scaffold1510-179897	TT	TT	TC	TT	TT	TT	TT	TT	TT	TC	TT	TC	TC	TT	TC	TT	TT	TT	TT	TT	TT	TT	TC	TT	TT	TT	TC	TC	TT	TC	TT	TT	TT	TC	TT	TT	TT	TT	TT	TT	TT	TC	CC	TT	TC	TT	TC	TT	TC
snp13279-scaffold1510-227678	GG	AG	AG	AG	GG	AG	AG	AG	GG	AG	AG	GG	AA	AA	AG	AA	GG	GG	AG	AA	GG	GG	AG	AG	AG	AA	GG	GG	AG	GG	AG	AG	AG	AG	AG	AG	AG	GG	AG	AA	AG	AA	AG	GG	GG	AG	AG	AG	AG
snp13280-scaffold1510-271508	AG	GG	GG	GG	GG	GG	GG	GG	GG	GG	AG	GG	AG	GG	GG	GG	GG	GG	GG	GG	AA	AG	GG	AG	AG	GG	GG	AG	AG	GG	GG	GG	AG	AG	AG	AG	AA	GG	GG	AG	AG	AG	AG	AG	AA	AG	AG	AG	AG
snp13281-scaffold1510-303462	AC	AA	AA	AA	AA	AA	AC	AA	AC	AA	AA	AC	AC	AC	AC	AC	CC	AC	AA	AA	AA	AC	AC	CC	CC	AA	AA	AC	CC	AA	AC	AA	AA	AC	AA	AA	AC	AA	AA	AC	AC	AC	AA	AC	AA	AA	AA	AC	AC
snp13282-scaffold1510-338458	AG	AA	AA	AA	AA	AA	AG	AA	AG	AA	AG	AA	AA	AA	AA	AG	GG	AG	AA	AG	AG	AG	AG	AG	AG	AG	AA	GG	AG	AG	AG	GG	AA	AA	AG	AA	AA	GG	GG	AA	AA	AA	AA	AG	AA	AG	AG	GG	AA
snp13284-scaffold1510-446098	CC	CC	CC	CC	CC	CC	CC	CC	CC	CC	AC	CC	CC	CC	CC	CC	AC	CC	CC	CC	AA	CC	CC	AC	CC	AC	CC	CC	AC	CC	CC	CC	CC	CC	CC	CC	AC	AC	AC	AC	AC	AC	AC	AC	CC	CC	CC	CC	CC
snp13285-scaffold1510-495524	AC	CC	AC	AC	CC	AC	AC	CC	CC	AC	CC	CC	CC	AA	AC	AC	CC	AC	AA	AC	AC	AA	AA	AC	AC	CC	AC	CC	AC	AC	AC	AA	AA	AC	AC	AA	AC	AA	CC	CC	AC	CC	CC	CC	AC	AC	AC	CC	CC
snp13287-scaffold1510-580261	AG	AG	AA	AG	AG	AG	AA	AG	AG	AA	AG	AG	AA	AA	AA	AA	AA	AA	AA	AA	AG	AA	AA	AG	AA	AA	AG	AA	AG	AA	AG	AA	AA	GG	GG	AG	GG	AG	GG	GG	AG	AG	AG	AA	AG	GG	AG	AG	AG
snp13288-scaffold1510-626012	CC	CC	TC	CC	TC	CC	CC	TC	TT	CC	CC	TC	TC	CC	TC	TT	CC	TC	TC	TC	TC	TC	TC	CC	TC	CC	CC	CC	TC	CC	CC	TC	CC	CC	CC	TC	CC	TC	TC	TC	TC	CC	CC	CC	TT	CC	CC	TC	TT
snp47745-scaffold672-21949	GG	AG	AG	AG	AG	GG	AG	GG	AG	GG	GG	AG	AG	GG	AG	AA	GG	GG	AG	AG	GG	AA	AG	GG	GG	GG	AG	GG	AG	GG	GG	AG	AG	GG	GG	GG	GG	AA	AG	GG	AG	GG	GG	GG	AG	GG	GG	AG	AG
snp47746-scaffold672-64929	AA	AG	AG	AG	GG	AG	AG	AG	AG	AA	AA	AG	AG	AA	AG	AG	GG	AG	AG	AG	AA	GG	AG	AA	AG	AA	AG	AG	AG	AA	AA	AG	AG	AG	AA	AG	AA	AG	AG	AA	AG	AG	AG	AG	GG	AA	AG	AG	AG
snp47747-scaffold672-95692	CC	TC	TC	TC	TT	TC	CC	TC	TC	CC	TC	CC	TC	CC	CC	TT	TC	TC	TC	TC	TC	TT	TC	TC	TC	TC	TT	TT	CC	CC	TC	TC	TT	TT	TC	TT	TC	TC	CC	TC	TC	TC	TT	TC	TT	TT	TC	CC	TT
snp47748-scaffold672-128904	TT	TC	TC	TC	TC	TC	TT	TT	TC	TT	TT	TT	TT	TT	TT	TC	TT	TT	TT	TC	TT	TT	TT	TT	TT	TT	TT	TT	TT	TT	TT	TC	TT	TC	TT	TT	TT	TC	TT	TT	TC	TC	TC	TC	TC	TT	TT	TT	TC
snp47749-scaffold672-215621	AG	AA	AA	AA	AG	AA	AG	AG	AG	AA	AA	AG	GG	AG	AG	AG	AG	AA	GG	AG	AA	AA	AA	AA	AA	GG	GG	GG	AG	GG	GG	AG	AG	AG	AG	AG	AG	AG	AG	AA	AA	AG	AG	AG	AA	GG	AG	GG	AG
snp47750-scaffold672-247592	AG	GG	AG	AA	GG	AG	AG	AA	AG	AG	GG	AG	AA	AG	AA	AA	AG	AG	AA	AG	GG	GG	AA	AG	GG	AA	AA	AA	AA	AG	AA	AG	GG	AA	AA	AG	AG	AG	GG	AA	AG	AG	AG	AA	AG	AA	AA	AA	AA
snp47751-scaffold672-280700	TC	TT	TC	CC	TT	TC	TC	CC	TC	TC	TC	TC	CC	TC	CC	CC	TC	TT	CC	TC	TT	TT	CC	TC	CC	CC	CC	CC	TC	TC	TC	CC	TT	TC	CC	TC	CC	TC	TC	TC	CC	CC	TC	TC	TC	CC	CC	TC	CC
snp47752-scaffold672-342383	AG	AG	GG	GG	GG	GG	GG	AG	GG	GG	GG	AG	AA	GG	AG	AA	AG	GG	AG	AA	GG	GG	AA	AG	AA	AG	AA	GG	GG	AG	GG	AG	GG	GG	AG	GG	AG	AA	GG	GG	AG	AG	AA	AA	AG	AA	AA	GG	GG
snp47753-scaffold672-377445	TC	TC	TC	TC	TC	TC	TC	TC	TT	TC	TT	TC	TT	TC	TT	TC	TC	TC	TT	TC	TT	TC	TC	CC	CC	TT	TT	TT	TT	TC	TC	TT	TC	TC	TT	TC	TT	CC	TT	TC	TC	TT	TT	TC	TC	TT	TC	TC	CC
snp47754-scaffold672-412368	TT	TT	TC	TC	TT	TC	TC	TC	TC	TC	CC	TT	TT	TC	TC	TT	TC	TT	TC	TT	TT	TT	TC	TC	TT	TC	TT	TT	CC	TT	TC	TT	TC	TC	TC	TC	TT	TT	TC	TC	TC	TT	TC	TC	TC	TT	TT	TC	TT
snp47755-scaffold672-469199	TT	TC	CC	TT	TC	CC	TC	CC	CC	CC	TT	CC	CC	TC	TC	CC	TC	TT	TC	CC	TT	TC	TC	TT	TT	TC	TT	TC	TT	TC	TT	TT	TT	TT	TT	TT	TT	TC	TT	TT	TT	TC	TC	CC	TT	TT	TT	TC	TC
snp47757-scaffold672-577810	GG	AG	AG	GG	AG	AG	GG	AG	GG	AG	GG	AG	GG	AG	GG	GG	GG	GG	AG	GG	GG	GG	AA	AA	GG	AG	GG	GG	AG	AA	GG	GG	GG	GG	AG	GG	AG	GG	GG	GG	GG	GG	GG	GG	GG	AG	GG	AG	AG
snp47759-scaffold672-664084	AA	AA	AA	AA	AA	AA	AA	AG	AA	AA	AA	AG	AA	AG	AA	AA	AA	AA	AA	AA	AA	AA	AG	GG	AG	AA	AA	AG	AA	GG	AA	AA	AA	AA	AG	AA	AG	AA	AA	AA	AA	AA	AA	AA	AA	AG	AA	AA	AG
snp47761-scaffold672-736962	AG	AA	AG	GG	GG	AG	AA	AA	AA	AA	AG	AA	AA	AG	AA	AG	GG	GG	AG	AA	GG	AG	AG	AG	AG	GG	AG	AG	GG	AA	GG	GG	GG	GG	AG	AG	AG	GG	GG	AG	GG	AG	AG	GG	AG	AG	GG	GG	AG
snp47762-scaffold672-822164	GG	AA	AG	AG	AA	AA	AG	GG	AG	AA	AA	AG	GG	GG	AG	GG	AG	AA	AA	GG	AA	AA	GG	GG	AG	AG	AA	GG	AA	AG	AG	GG	AA	AA	AG	AA	AG	AG	GG	AA	AG	AG	GG	AA	AG	AG	AA	AG	AG
snp47763-scaffold672-863564	CC	CC	CC	TC	CC	CC	TC	TT	TC	CC	CC	TT	TC	TC	TC	CC	TC	CC	CC	CC	CC	CC	CC	CC	CC	CC	CC	CC	TC	TC	CC	TC	TC	CC	CC	CC	CC	TC	TC	CC	TC	CC	CC	CC	CC	CC	CC	CC	TC
snp47764-scaffold672-914129	AG	GG	AG	GG	GG	GG	GG	AA	AG	GG	GG	AA	AG	AG	AG	GG	GG	GG	GG	AG	GG	GG	AG	AG	GG	GG	GG	AG	AG	AG	GG	AA	AG	AG	AG	GG	GG	AG	AG	GG	AG	GG	GG	AG	GG	GG	AG	GG	AG
snp47768-scaffold672-1120362	TC	CC	TC	CC	CC	CC	CC	TT	TT	CC	CC	TT	TC	TC	TC	CC	CC	CC	TC	TC	CC	CC	TC	TC	TC	CC	TC	TC	TT	TC	TT	TT	TC	TC	TC	TC	CC	TC	TC	CC	TC	CC	CC	TC	TC	TC	TC	TC	CC
snp47769-scaffold672-1148945	AG	GG	AG	GG	GG	GG	AG	GG	GG	GG	GG	GG	GG	AG	GG	GG	GG	GG	AG	AG	GG	GG	AG	AG	AG	AG	AG	AA	AG	GG	AA	AG	AG	AG	AG	AG	GG	AG	GG	GG	GG	AG	AG	AG	AG	AG	AG	AG	GG
snp47770-scaffold672-1239914	TT	CC	TC	CC	CC	CC	TC	TC	CC	CC	TT	CC	TC	TC	CC	TT	CC	CC	CC	TC	CC	CC	TC	TC	CC	TC	CC	TC	TC	TC	TC	TC	CC	CC	TT	TT	TT	TT	TC	CC	TC	TT	TC	TC	TT	TC	CC	CC	TC
snp47771-scaffold672-1271960	AA	AA	AA	AA	GG	AG	AA	AA	AA	AA	AA	AG	AA	AA	AG	AA	AA	AA	AG	AA	AG	AG	AG	AA	AG	AA	AG	AG	AA	AG	AA	AA	AA	GG	AA	AA	AA	AA	AA	AG	AA	AA	AA	AG	AA	AA	AA	AG	AA
snp47772-scaffold672-1322106	GG	GG	GG	GG	TT	TG	GG	GG	TG	GG	TG	TG	TG	GG	TG	GG	GG	GG	TG	GG	TG	GG	GG	TG	GG	GG	GG	TG	GG	GG	GG	GG	GG	TG	TG	GG	TG	GG	TG	GG	GG	GG	TG	TG	TG	TT	TT	TG	TG
snp47773-scaffold672-1372212	AA	AA	AA	AG	AG	AA	AA	GG	GG	AA	AA	AA	AA	AA	AG	AG	AA	AG	AA	AG	AG	AA	AG	GG	AA	AG	AA	GG	AA	AG	AA	AA	AA	AA	AA	AA	AA	AA	AG	AA	AA	AA	AG	AA	AA	AA	AG	AA	AA
snp47775-scaffold672-1474992	TT	TT	TT	TT	TT	TT	TT	TC	TC	TT	TT	TT	TT	TT	TT	TT	TT	TT	TT	TC	TT	TT	TC	CC	TC	TC	TC	TT	TT	TT	TT	TT	TT	TT	TT	TT	TT	TC	TT	TT	TT	TT	TT	TC	TT	TC	TC	TT	TT
snp47776-scaffold672-1517812	GG	GG	AG	GG	GG	GG	GG	AG	AG	GG	AG	GG	AG	AA	GG	GG	GG	GG	GG	AG	GG	GG	AA	AA	GG	AA	AG	GG	GG	AG	GG	GG	AG	GG	GG	GG	GG	AG	GG	GG	GG	GG	GG	GG	GG	AG	AG	GG	GG
snp47777-scaffold672-1577748	TC	TT	TT	TC	TT	TT	TT	TT	TT	TT	TT	TT	TC	TT	TT	TT	TT	TC	TC	TT	TT	TC	TC	TT	CC	TC	TT	TT	CC	TT	TC	TT	TC	TC	TC	TC	TT	CC	TC	TT	TC	TT	TT	TC	TT	TC	TT	TT	TT
snp47779-scaffold672-1641168	AA	AA	AA	AA	AG	AA	AA	AA	AA	AA	AA	AA	AA	AA	AA	AG	AG	AG	AA	AA	AG	AA	AA	AA	AG	AG	AA	AA	GG	AG	GG	AG	AG	AA	AA	AG	AG	AG	AA	AG	AG	AG	AA	AG	AA	AA	AA	GG	AA
snp47780-scaffold672-1675518	TT	TC	TC	TC	TC	CC	CC	TC	TC	TC	CC	CC	TT	TC	CC	TT	CC	CC	TC	CC	TC	CC	TT	TC	TT	TT	TC	CC	CC	CC	CC	CC	CC	TC	CC	CC	CC	CC	CC	TC	CC	TC	TC	TC	CC	TC	CC	CC	CC
snp47781-scaffold672-1721368	AG	GG	GG	GG	GG	GG	GG	AG	AA	GG	GG	GG	GG	GG	GG	AG	AG	GG	AG	AG	GG	GG	AG	AG	GG	GG	GG	AG	AA	AG	AG	AG	AG	GG	GG	AG	AG	GG	GG	GG	AG	AG	GG	GG	GG	GG	GG	GG	GG
snp47782-scaffold672-1753863	GG	AA	AA	AA	AA	AA	AA	AG	AG	AA	AA	AG	AG	AA	AG	AG	AG	AA	AG	AA	AA	AA	AG	AG	AA	AG	AA	AA	GG	AG	GG	AG	AG	AG	AA	AG	AG	AA	AA	AG	AG	AG	AA	AA	AG	AA	AA	AG	AA
snp47783-scaffold672-1798839	GG	AA	AA	AA	AA	AA	AA	AG	AG	AA	AA	AA	AA	AA	AA	AG	AA	AA	AG	AA	AA	AA	AG	AG	AA	AG	AA	AA	AG	AG	AA	AA	AA	AG	AA	AA	AA	AA	AA	AA	AA	AA	AA	AA	AA	AA	AA	AA	AA
snp47785-scaffold672-1873112	AA	AG	GG	AG	GG	GG	GG	GG	GG	AG	GG	AG	AG	GG	AG	AG	AG	AG	AG	GG	GG	AG	GG	GG	GG	AA	AG	AA	AA	AG	AA	GG	AG	AG	GG	AG	AG	GG	AG	AG	AA	AG	GG	GG	AG	AG	AG	AG	GG
snp47786-scaffold672-1903770	AA	AA	AA	AG	AG	AG	AG	AG	AA	AA	AA	GG	AA	AG	GG	AG	AG	AG	AA	AG	AG	AG	AA	AA	AG	GG	AA	AA	AG	AA	AG	GG	AG	AA	AG	AG	AG	AA	AA	AG	AG	AA	AA	AA	AG	GG	GG	AA	AG
snp47789-scaffold672-2035222	AG	AG	GG	AG	AG	GG	GG	GG	GG	AG	AG	GG	GG	AG	GG	GG	GG	GG	GG	AA	AG	AA	GG	AG	AA	AG	GG	GG	AG	GG	AA	AG	GG	AG	AG	AG	AG	AG	AG	AG	GG	GG	AG	GG	GG	AA	AG	AA	GG
snp47790-scaffold672-2076422	TC	TC	CC	TC	CC	TC	TC	TC	CC	CC	TC	TC	TC	TC	TC	TT	TC	TT	TC	CC	TC	TC	CC	CC	CC	TC	TC	TC	TC	TC	CC	TC	CC	TC	TC	CC	TC	TC	TT	CC	CC	CC	CC	CC	TC	TT	TC	CC	CC
snp32732-scaffold377-2118190	AA	AA	AA	AA	GG	AG	AA	AA	AA	AA	AG	AA	AA	AG	AA	AG	AA	AA	AA	AG	AG	AG	AA	AA	GG	AA	AG	AA	AA	AG	AG	AG	AG	AA	GG	AA	AG	AA	AG	AG	AG	AG	AG	AA	AA	GG	AA	AA	AG
snp32731-scaffold377-2079945	TC	CC	CC	TC	TC	TC	CC	CC	CC	CC	CC	CC	TC	CC	CC	TT	CC	CC	CC	CC	CC	TC	CC	CC	TC	CC	CC	CC	CC	CC	TC	TC	CC	CC	CC	CC	CC	CC	CC	TC	TC	CC	CC	CC	CC	CC	TC	CC	TC
snp32730-scaffold377-2049881	AG	AG	GG	AG	AG	AG	AG	GG	GG	GG	AA	GG	AG	GG	GG	AG	AA	GG	GG	GG	GG	AG	GG	GG	AG	GG	AG	AG	AG	GG	AG	AA	GG	GG	AG	GG	AG	GG	AG	AA	AG	AG	AG	GG	GG	AG	AG	GG	AG
snp32729-scaffold377-2002407	AG	GG	AA	GG	GG	GG	GG	GG	GG	AG	GG	AG	AA	AG	AA	AA	GG	AA	GG	GG	GG	GG	GG	AG	GG	GG	GG	AG	GG	AA	AG	GG	GG	GG	GG	AG	GG	GG	GG	AG	GG	GG	GG	AG	GG	GG	AG	GG	GG
snp32728-scaffold377-1966001	GG	GG	GG	GG	GG	GG	GG	GG	GG	GG	GG	GG	GG	AG	GG	AG	GG	GG	GG	GG	GG	GG	GG	GG	GG	GG	GG	GG	GG	AA	GG	GG	AG	GG	AG	GG	AA	GG	GG	AG	AG	AG	GG	AG	AG	AG	GG	GG	GG
snp32726-scaffold377-1873627	AG	AG	AA	AG	AG	AA	AA	AA	AG	AA	GG	AA	AA	GG	AA	AG	GG	AA	AA	AG	AG	AG	AA	AA	AA	AA	AG	AG	AA	AA	AG	AA	AG	AG	AA	AA	AG	AA	AG	AG	GG	AG	AA	AA	AG	AA	AG	AG	AA
snp32725-scaffold377-1844589	TT	CC	TT	CC	CC	CC	CC	CC	CC	TC	TC	TC	TC	TC	TC	CC	CC	CC	CC	TC	TC	CC	CC	CC	TC	CC	TC	TC	CC	CC	CC	CC	CC	CC	TC	CC	TC	CC	TC	TC	CC	CC	CC	CC	CC	TC	CC	CC	TC
snp32724-scaffold377-1783847	AA	AA	GG	AG	AG	AG	AA	AA	AA	AG	AA	AG	GG	AA	AG	AA	AG	AA	AA	AA	AG	AG	AA	AA	AG	AG	AG	AG	AG	AA	AA	AG	AA	AA	AG	AG	GG	AG	AG	AA	AG	AG	AA	AG	AA	GG	AG	AA	GG
snp32723-scaffold377-1745669	GG	GG	AG	GG	AG	AG	GG	AG	AA	GG	GG	AA	AG	AG	AG	GG	AG	AA	AG	AG	GG	AG	AG	AG	AG	AG	GG	GG	AG	AG	GG	GG	AG	GG	AG	AG	GG	GG	AG	AG	GG	GG	GG	AA	GG	GG	GG	AG	AG
snp32722-scaffold377-1706841	TT	TT	TC	TT	TT	TT	TC	TT	TT	TC	TT	TC	TT	TT	TT	TC	TT	TT	TT	TT	TT	TT	TT	TC	TT	TT	TT	CC	TT	TC	TT	TT	TT	TT	TT	TT	TT	TT	TT	TC	TT	TT	TT	TT	TC	TT	TT	TT	TT
snp32721-scaffold377-1639477	AG	GG	GG	GG	AG	AA	AG	AG	AG	GG	GG	AG	AG	GG	AA	GG	GG	AG	GG	GG	AG	GG	AG	GG	GG	AA	AG	GG	AG	AG	GG	GG	AG	GG	AG	GG	GG	GG	AG	AG	GG	GG	GG	GG	GG	GG	GG	GG	AG
snp32719-scaffold377-1576455	TG	TG	TG	GG	GG	TG	TT	TG	TG	TG	GG	GG	GG	TG	TG	GG	TT	TG	GG	TG	GG	TG	GG	GG	GG	GG	TG	TG	TT	GG	GG	GG	GG	TG	GG	TT	GG	TT	TG	TT	GG	TG	TT	GG	TG	GG	GG	TG	TT
snp32718-scaffold377-1546443	GG	GG	GG	GG	GG	GG	GG	AG	GG	GG	GG	GG	GG	GG	GG	GG	GG	GG	GG	GG	GG	GG	GG	GG	GG	GG	GG	GG	GG	AG	GG	GG	GG	AG	GG	GG	GG	GG	GG	GG	GG	GG	AG	GG	GG	GG	GG	GG	AG
snp32717-scaffold377-1514402	GG	TG	GG	GG	GG	GG	GG	GG	GG	GG	TG	GG	GG	GG	TG	TG	GG	GG	GG	GG	TG	GG	GG	GG	GG	GG	GG	GG	TG	TT	GG	GG	GG	TG	GG	GG	TG	GG	GG	GG	TG	TG	GG	TG	GG	GG	GG	GG	GG
snp32716-scaffold377-1472901	TT	TC	TC	TC	TC	TT	TT	TC	TC	TC	TC	CC	TC	TC	TC	TT	TT	TC	TT	TT	CC	TC	TC	TT	CC	CC	TT	CC	TC	TC	TT	TT	TC	CC	TT	CC	TC	TC	CC	CC	TC	CC	TC	TT	TC	TC	TC	TC	CC
snp32715-scaffold377-1437750	GG	AG	AG	AG	GG	GG	GG	GG	GG	AG	AG	GG	GG	GG	AG	GG	GG	GG	GG	AG	GG	AG	GG	GG	GG	GG	GG	AG	AG	AG	GG	GG	GG	AG	GG	AG	GG	AG	GG	AA	GG	GG	GG	GG	AG	GG	AG	GG	GG
snp32714-scaffold377-1370776	CC	CC	CC	CC	CC	CC	CC	AC	CC	CC	CC	CC	AC	CC	CC	CC	CC	AC	AC	AC	CC	CC	CC	AC	CC	AC	CC	AC	CC	AC	CC	AC	CC	AC	CC	CC	CC	AC	CC	CC	AC	AC	AC	CC	AC	CC	AC	CC	AA
snp32713-scaffold377-1289440	TG	GG	TG	TG	TT	TT	TT	TG	TG	TG	TG	TT	TG	TT	TG	TG	TT	TG	TT	TT	TT	TT	TG	TG	GG	TT	TT	TT	TG	TG	GG	TG	TT	TT	TG	TG	TT	TG	TT	TG	TT	TG	GG	TG	TG	TG	TT	TG	TG
snp32712-scaffold377-1250734	TC	TC	TC	TC	TC	TC	CC	TC	CC	TC	CC	TT	TC	CC	TC	CC	TC	CC	TC	TT	TC	TT	TC	TC	CC	TC	TC	TT	CC	CC	TC	CC	CC	TT	CC	CC	TC	CC	TC	TT	TC	TC	CC	TC	TC	CC	TT	TC	TC
snp32711-scaffold377-1222177	AG	AG	AG	GG	AG	AG	GG	AG	GG	AG	GG	AA	AG	GG	AG	GG	AG	GG	AA	AG	AG	AG	AG	AG	GG	GG	AG	GG	AG	AG	AG	GG	AA	AA	GG	AG	GG	AG	GG	AG	GG	AG	AG	AG	AG	GG	AG	GG	AG
snp32709-scaffold377-1115980	GG	GG	AG	AG	AA	AG	GG	GG	AG	GG	AA	AG	AG	GG	GG	AA	AG	AG	AG	GG	AG	AG	GG	AG	AA	AG	AA	AG	AG	AG	AA	AG	GG	GG	AA	AA	AA	AG	AG	AG	AG	AG	AG	AG	AG	AA	AA	AG	AG
snp32707-scaffold377-1012533	AG	AG	GG	AG	AG	AG	AG	AG	GG	GG	GG	GG	AG	GG	GG	GG	AG	AG	GG	AG	AG	AG	AG	AG	AG	GG	AA	GG	GG	AG	GG	GG	AG	GG	GG	AG	AG	GG	GG	AG	AA	AA	AA	AG	AG	GG	GG	AG	GG
snp32706-scaffold377-968493	TC	TC	TC	TC	TT	TT	TT	TT	TC	TC	TT	TT	TC	CC	TT	TT	TT	TT	TT	TC	CC	TC	TC	TT	TT	TC	TT	TC	TT	TC	TT	TC	TC	TC	TT	TT	TT	TT	TC	TC	TT	TT	TT	TC	TT	TT	TC	TT	TT
snp32704-scaffold377-896227	AG	AA	AG	AA	AG	AG	AA	AG	AG	AG	AA	AG	AG	AG	AG	AA	AG	AA	AG	AG	AG	AG	AA	AA	AA	AG	AG	AG	AG	AA	AA	AA	GG	AA	AA	AA	AG	AG	AG	GG	AG	AG	AG	AA	AG	AA	AA	AG	AG
snp32703-scaffold377-836502	CC	CC	CC	CC	CC	CC	CC	CC	TC	CC	TT	TC	CC	TC	TT	TC	CC	CC	CC	CC	CC	CC	CC	TC	TC	CC	TC	CC	TT	TC	TC	TT	CC	CC	TC	TT	CC	CC	CC	CC	CC	CC	CC	TC	CC	TC	TC	TC	CC
snp32701-scaffold377-734314	GG	GG	GG	GG	GG	GG	GG	GG	GG	GG	TG	TG	TG	TG	TG	TT	TG	GG	GG	TG	TG	GG	GG	GG	TT	TG	TG	GG	GG	TG	TG	TG	TG	GG	TG	GG	GG	TG	GG	GG	GG	GG	GG	TG	GG	TG	TG	TT	TG
snp32700-scaffold377-703633	NA	TT	TT	NA	TT	TT	TT	TT	TT	TT	TC	CC	TC	TC	TC	TT	TC	TC	TT	CC	TC	CC	TT	CC	CC	CC	TC	TT	TT	TC	TC	TC	TC	TT	TC	TT	TC	TT	TT	TT	TC	CC	TC	TC	TT	TC	CC	TT	TC
snp32699-scaffold377-647115	CC	TT	TC	CC	TT	TC	CC	TT	TC	TT	CC	TC	TC	TT	TT	CC	TT	TT	TC	TC	TT	TC	TC	TC	TT	TC	TT	TC	TT	TT	TC	TT	TT	TT	TT	TT	TT	TC	TT	TC	TT	TT	TT	TT	TC	TT	TC	TC	TC
snp32697-scaffold377-564361	CC	CC	CC	CC	CC	CC	CC	CC	CC	CC	CC	CC	CC	CC	TC	TT	CC	CC	TT	CC	CC	CC	CC	CC	CC	CC	CC	TC	TC	CC	CC	TC	CC	CC	CC	CC	CC	CC	CC	CC	CC	CC	TC	CC	CC	CC	CC	TC	CC
snp32696-scaffold377-530544	TT	CC	TC	TT	TC	TC	TC	TC	TC	TC	TC	TC	CC	TC	TC	TT	TT	TC	TT	TT	TT	TT	TC	TC	CC	TC	TC	TT	TT	CC	TC	TT	TC	TC	CC	TC	TC	CC	TT	CC	TT	TC	TC	CC	CC	CC	TC	TT	TC
snp32692-scaffold377-336820	CC	CC	TC	CC	TC	TC	TC	TC	TT	CC	TC	TC	TC	CC	CC	TC	TT	CC	CC	CC	TC	CC	CC	TC	TC	TT	CC	TC	CC	TT	TC	CC	CC	CC	CC	CC	TC	CC	CC	CC	TT	TT	TC	TT	CC	CC	TC	CC	CC
snp32691-scaffold377-286448	GG	TG	TG	GG	TT	TG	TG	TG	TT	TG	TG	GG	TG	TG	TG	GG	TT	GG	TG	GG	TT	TG	TT	TT	GG	TT	GG	TG	TG	GG	TG	TT	TG	TG	TT	GG	TT	TG	GG	TG	TG	TT	TG	TG	TT	TG	TG	TG	TT
snp32689-scaffold377-213460	TC	TC	TT	TT	TT	TT	TT	TT	TT	TC	TC	TC	TT	TT	TT	CC	TT	TC	TT	TC	TT	TT	TT	TT	CC	TT	TT	TT	TC	TT	TT	TT	TT	TT	TT	TC	TT	TT	TC	TT	TC	TT	TT	TT	TT	TC	TT	TC	TT
snp32686-scaffold377-106371	TC	TC	CC	CC	CC	CC	CC	TC	CC	TC	TC	TC	TC	TC	TC	TT	CC	CC	CC	TC	TC	TC	TC	TT	TT	TC	CC	TC	TT	TC	TC	TT	CC	TC	CC	TC	TC	CC	TC	TC	TT	TT	TC	CC	TC	TC	CC	TT	CC
snp32685-scaffold377-24190	AC	AA	AA	AC	AA	AC	AC	AC	CC	AA	AC	AC	AC	AC	AC	AA	AC	AC	AC	AC	AA	AA	AA	AA	AC	AA	CC	AC	AC	AC	AC	AA	AC	AC	AA	AC	AA	AC	AC	AC	AC	AA	AC	AC	AA	AA	AC	AA	AA
snp48461-scaffold689-60209	GG	GG	GG	GG	GG	GG	GG	AA	AA	GG	GG	GG	AG	AG	AG	GG	AG	GG	GG	GG	AG	AG	AG	AA	GG	AG	AG	AG	AG	GG	AG	AA	AG	AA	GG	AG	AG	GG	AG	AG	AG	AA	AG	GG	AG	GG	GG	AG	GG
snp48463-scaffold689-155122	AG	GG	GG	AG	GG	AG	AG	AA	AA	GG	GG	AG	AA	AA	AA	GG	AG	AA	AA	AG	AG	AG	AG	AA	GG	AA	AA	AA	AG	GG	AA	AA	AG	AA	GG	AG	AG	AG	AG	AA	AG	AA	AA	AG	AG	GG	AG	AG	GG
snp48464-scaffold689-188042	CC	CC	CC	TC	CC	CC	CC	CC	CC	CC	TT	CC	CC	CC	CC	TC	CC	CC	TC	TC	CC	TT	CC	CC	CC	TC	CC	TC	CC	CC	TC	CC	TC	CC	TC	CC	CC	CC	CC	CC	CC	CC	TC	TC	CC	CC	CC	CC	TC
snp48465-scaffold689-243932	AA	AG	AG	AA	GG	AG	AG	AG	AA	AG	AA	AG	GG	AA	GG	AG	AG	GG	AA	AA	GG	AA	GG	GG	AG	AA	AA	AG	AG	AG	AG	GG	AG	GG	AG	AA	GG	AG	AG	AG	GG	GG	AG	AG	GG	GG	AG	AG	AG
snp48466-scaffold689-273925	TT	TC	CC	TT	CC	TC	TC	TC	TT	TC	TT	TC	TC	TC	TC	TT	TC	TC	TT	TT	TC	TT	TC	TT	TT	TT	TT	TT	TT	TT	TT	TT	TC	TC	CC	TT	TC	TC	TT	TT	TT	TT	TT	TT	TC	TC	CC	TT	CC
snp48468-scaffold689-383640	CC	CC	TC	CC	CC	CC	CC	CC	CC	CC	CC	CC	TC	CC	CC	TC	CC	CC	TC	CC	TC	CC	CC	CC	CC	CC	CC	TC	TC	CC	TC	TC	TC	TC	TC	CC	TT	TC	TC	CC	TC	TC	CC	TC	TT	TC	CC	TT	TC
snp48469-scaffold689-440855	AG	GG	GG	AG	GG	AG	AG	GG	GG	GG	GG	GG	GG	GG	GG	GG	AG	AG	AA	AG	AG	GG	GG	GG	GG	AA	GG	AG	GG	AG	AG	GG	GG	GG	GG	GG	GG	GG	GG	AG	GG	AG	AG	GG	GG	GG	GG	AG	GG
snp48470-scaffold689-494080	AA	AG	AG	AG	AG	AG	AA	AG	AA	AG	AA	AG	AG	GG	GG	AG	GG	AG	AA	AA	AG	AG	GG	AG	AA	AG	AG	AG	AG	AG	GG	AG	AG	AG	AG	AG	AA	GG	AA	GG	AG	AG	GG	AG	AG	AG	AA	AG	AG
snp48472-scaffold689-555583	TC	TC	CC	CC	CC	CC	CC	TT	TC	CC	CC	TC	CC	CC	CC	TC	CC	TC	CC	TC	TC	CC	CC	TC	CC	TT	CC	CC	TC	TC	CC	TC	TC	TC	CC	TC	TC	CC	TT	CC	TC	TC	CC	CC	TC	TC	CC	TC	CC
snp48473-scaffold689-622519	CC	CC	CC	CC	CC	CC	TC	CC	CC	CC	TT	CC	CC	CC	CC	CC	CC	CC	CC	CC	TT	CC	TC	TC	CC	CC	CC	CC	CC	CC	CC	TC	CC	CC	CC	CC	TC	CC	CC	TC	TC	TC	TC	CC	TC	TC	CC	CC	CC
snp48474-scaffold689-659358	AG	GG	GG	GG	AG	GG	AG	GG	GG	GG	AA	AA	AA	GG	AG	AG	GG	AG	AG	AG	AA	AG	AA	AG	AG	AA	GG	GG	AG	AG	AG	AG	AG	AG	AG	GG	AA	AG	AG	GG	AG	AG	AG	AG	AG	AG	AG	AG	GG
snp48475-scaffold689-690181	AA	AG	AA	AG	AA	AA	AG	AA	AA	AA	AG	AA	AA	AA	AA	AA	AA	AA	AA	AG	GG	GG	GG	AG	AA	GG	AA	AA	GG	AG	AG	AG	AG	AG	AG	AG	AG	AG	AA	AA	GG	AG	AG	AG	AG	AA	AG	AG	AG
snp48476-scaffold689-737168	AC	CC	AC	CC	AC	AC	CC	CC	AC	CC	AC	AC	CC	CC	CC	AC	CC	CC	CC	CC	CC	CC	CC	CC	AC	CC	AC	CC	CC	CC	CC	CC	CC	CC	AC	CC	AC	AC	CC	AC	CC	CC	AC	CC	AC	AC	CC	CC	CC
snp48477-scaffold689-766883	TT	TT	TT	GG	TT	TG	TG	TT	TT	TT	TT	TG	TT	TT	TT	TT	TT	TG	TG	TG	TT	TG	TT	TG	TG	GG	TT	TG	TG	TT	TG	TG	GG	TG	TG	TT	TT	TG	TG	TT	TT	TT	TT	GG	TG	TG	TT	TG	TG
snp48478-scaffold689-795841	TT	TC	TC	TC	TC	TC	CC	CC	TC	TC	TC	TC	CC	TC	CC	TT	TC	TC	TT	TC	TC	TC	TC	TC	TT	TT	TT	CC	TC	TT	TT	TT	TT	TT	TT	CC	TT	TT	TT	CC	TT	TT	TT	TT	TC	TT	TT	TT	TC
snp48479-scaffold689-833779	TC	TC	TT	TT	TT	TT	TT	TT	TT	TC	TC	TC	TT	TT	TT	TC	TC	TC	CC	TC	TT	TT	TT	TT	TC	CC	CC	TT	TC	CC	TC	CC	TC	TC	CC	TT	CC	TC	TT	TT	CC	TC	TC	TC	TC	TC	TC	TT	TC
snp48482-scaffold689-967902	GG	AG	AG	AG	AG	GG	AG	AG	AA	AG	AG	AG	AA	AG	GG	AA	AA	AA	AA	GG	AA	AG	AG	AG	AG	AA	AA	AG	AG	AA	AG	AA	AA	AA	AG	AG	AG	AG	AA	GG	AA	AA	AG	AA	AG	GG	AG	AG	AA
snp48483-scaffold689-1007850	AG	AA	AG	GG	AG	GG	GG	GG	GG	AG	GG	AG	GG	AG	AG	AG	AG	GG	AA	GG	AG	AG	AG	AG	AG	AG	AG	GG	AG	GG	AA	GG	AG	GG	AG	GG	GG	GG	GG	GG	GG	GG	AG	GG	AG	GG	AG	AA	AG
snp48484-scaffold689-1037556	AG	AA	AG	AG	AG	AG	AA	AG	AA	AG	GG	AG	AG	AA	AA	AG	AG	GG	GG	AG	AG	GG	AG	AG	AG	GG	GG	AA	AG	GG	AG	AG	AG	GG	AA	AG	AA	AG	GG	AG	AG	AG	GG	AG	AG	AA	AG	AG	AG
snp48486-scaffold689-1135054	AA	AC	AC	AC	AC	AC	AC	CC	CC	CC	CC	AC	CC	AC	AA	CC	AC	CC	AC	AC	CC	CC	AA	AA	AC	AC	CC	CC	AC	CC	AC	AC	CC	CC	CC	CC	CC	CC	CC	CC	AC	AC	AC	CC	AC	AC	CC	AC	AC
snp48487-scaffold689-1191294	AC	AC	CC	AC	AC	AC	AA	CC	CC	AC	CC	AA	AC	CC	AA	AC	AC	AC	AC	AC	AC	CC	AC	AC	CC	AC	AC	AC	AC	CC	CC	AC	AC	AA	CC	AC	CC	CC	CC	AA	CC	CC	AC	CC	AC	CC	CC	AC	CC
snp48488-scaffold689-1244163	GG	GG	GG	GG	GG	GG	GG	GG	GG	GG	GG	GG	GG	GG	GG	GG	GG	GG	GG	AG	GG	GG	AG	GG	GG	GG	GG	GG	GG	GG	GG	GG	GG	GG	GG	GG	GG	GG	GG	AG	GG	GG	GG	GG	AG	GG	GG	GG	GG
snp48489-scaffold689-1274998	TT	TT	TT	TT	TT	TT	TT	TT	TT	TT	TT	TT	TT	TT	TT	TT	TT	TT	TT	TT	TT	TT	TC	TT	TT	TT	TT	TT	TT	TT	TT	TT	TT	TT	TT	TT	TT	TT	TT	TC	TT	TT	TT	TT	TC	TT	TT	TT	TT
snp48490-scaffold689-1304207	AA	AA	AA	AC	AA	AA	AA	CC	AC	AA	AC	AC	CC	AA	AC	CC	AA	AA	AC	AC	AC	AC	AA	AC	AC	AC	AC	AA	AA	AC	CC	AA	AA	AC	AA	AC	AA	AC	AA	AC	AC	AC	CC	CC	AA	AA	CC	AC	AA
snp48491-scaffold689-1336115	GG	AG	AA	GG	GG	GG	GG	AG	GG	AA	AG	GG	GG	GG	GG	GG	GG	GG	AG	AG	GG	AG	AG	GG	AG	GG	GG	GG	AG	GG	AG	GG	AA	GG	GG	GG	GG	AG	AA	GG	GG	GG	AG	AG	GG	AG	GG	AA	AG
snp48492-scaffold689-1382736	CC	AC	AA	CC	AC	AC	AC	AC	AC	AA	AC	AA	AC	AC	AC	AC	CC	AC	CC	AC	AC	AC	AC	CC	AC	AC	CC	AC	AC	AC	AA	AC	AA	AC	AC	AC	AC	AC	AC	CC	CC	CC	AC	AC	CC	AA	AC	AC	AA
snp48493-scaffold689-1412395	TT	TC	TC	TT	TC	TT	TT	TC	TT	CC	TC	TC	TT	CC	TT	TT	TT	TT	TC	CC	TT	TC	TT	TT	TT	TT	TT	TC	TT	TT	TC	TT	CC	TC	TT	TT	TT	TT	TC	TC	TT	TT	TC	CC	TT	TT	CC	TT	TC
snp48495-scaffold689-1503657	AG	AG	GG	GG	GG	GG	GG	AG	GG	AG	GG	GG	GG	GG	AG	GG	GG	GG	AG	AG	AG	GG	AG	GG	AG	GG	AG	AG	GG	AG	AA	GG	AG	GG	AG	GG	AG	AA	AG	AG	AG	GG	GG	AG	AG	AG	AG	AA	AG
snp48496-scaffold689-1532347	GG	GG	AA	AG	GG	GG	GG	AG	AA	AG	AG	GG	GG	GG	GG	GG	AG	GG	AG	GG	AG	GG	GG	AG	GG	AG	GG	AG	AA	GG	GG	AG	AG	GG	GG	AG	GG	GG	AG	AG	GG	GG	GG	GG	GG	GG	GG	GG	AG
snp48497-scaffold689-1584050	CC	TT	CC	CC	CC	CC	CC	CC	CC	TC	CC	TC	CC	TC	TC	CC	CC	CC	CC	TT	TC	TC	TT	TC	TT	CC	CC	TC	CC	CC	CC	CC	TC	CC	CC	CC	CC	TT	CC	CC	CC	CC	CC	TC	TC	TC	CC	TC	TC
snp48498-scaffold689-1614440	AG	AG	GG	GG	AG	GG	GG	AG	GG	GG	AG	GG	GG	AG	GG	AG	AG	AG	AG	AA	AG	AG	AG	GG	AA	AG	AG	AG	AG	AG	AA	GG	AG	AG	AA	GG	AG	AG	AG	AA	GG	GG	GG	AA	AA	AA	AG	AG	AA
snp48499-scaffold689-1648089	TC	TT	TT	TT	TC	TC	TT	TT	TT	TT	TC	TC	CC	TC	TT	TC	TT	TT	TC	CC	TC	TC	CC	TC	CC	CC	TC	TC	TC	TC	TT	TT	TC	TC	CC	TT	TC	TC	CC	TT	TC	TT	TT	TT	TC	CC	CC	TT	TC
snp48500-scaffold689-1704735	TC	TT	TC	TT	TC	TC	TC	TT	TC	TC	TT	TT	TC	TC	TT	TT	TT	TC	TC	CC	TT	TT	TC	CC	CC	TC	TT	TC	TC	TC	TC	TT	TT	TT	TT	TT	TT	TC	TT	TT	TT	TT	TT	TT	TT	TT	TC	TT	TT
snp48501-scaffold689-1741757	AG	AA	AG	AG	AA	AA	AA	GG	AG	AA	GG	GG	AG	AA	GG	GG	AA	AG	AA	AG	AG	AG	AG	AG	AG	AG	GG	AG	AA	GG	GG	AG	GG	AG	GG	GG	AG	AA	GG	GG	AG	AG	AG	AG	GG	AG	AG	AG	AA
snp48502-scaffold689-1771520	AA	GG	GG	AG	AA	AA	AG	AA	AA	GG	GG	GG	AA	AG	GG	AG	AG	AG	GG	AA	AA	GG	AG	AA	AG	AA	AG	AG	GG	AA	AG	GG	AG	GG	GG	AG	GG	AA	AG	AA	GG	GG	AG	AG	AG	AG	AA	AA	AG
snp48503-scaffold689-1802577	CC	CC	CC	CC	CC	CC	CC	CC	CC	CC	CC	CC	CC	CC	CC	CC	CC	TC	CC	CC	CC	TC	TC	CC	CC	CC	CC	CC	CC	CC	CC	CC	CC	TC	CC	CC	CC	CC	CC	CC	CC	CC	CC	CC	TC	CC	CC	CC	CC
snp48504-scaffold689-1839212	TT	TC	TC	TC	TT	TT	TT	TT	TT	CC	TC	TC	TC	TC	CC	TT	TC	TT	CC	CC	TC	CC	TC	TC	TC	TC	TT	TT	TT	TC	TC	TC	TT	TC	TC	TT	TC	TC	TT	TT	TT	TC	TC	TC	TC	CC	TT	TT	TC
snp48506-scaffold689-1930052	GG	AA	GG	AA	GG	GG	GG	AG	AG	AG	AA	AA	AG	GG	AG	AG	AG	GG	GG	GG	GG	AG	AG	GG	GG	AG	AG	AG	GG	AG	AG	GG	AG	AG	GG	GG	GG	AG	AG	GG	AG	GG	GG	GG	AG	GG	GG	AG	AA
snp48507-scaffold689-1981334	TT	CC	TT	TC	TT	TC	CC	CC	TC	TC	CC	CC	TC	CC	TC	CC	CC	TC	CC	TC	CC	TC	TC	TC	TT	TT	TC	CC	TC	CC	CC	CC	TC	CC	TC	CC	TC	CC	CC	TC	CC	CC	CC	TC	CC	TC	TC	TC	TT
snp48508-scaffold689-2022756	TG	GG	GG	TT	TT	TG	TG	TG	TG	GG	TG	GG	GG	GG	GG	TT	TG	TG	TG	TT	TT	TT	GG	TG	TT	TT	TG	TG	TG	TG	TT	TG	TG	TG	TT	TG	TG	GG	TG	TT	GG	GG	TG	TT	GG	TG	TG	TT	TG
snp48510-scaffold689-2089409	TC	TC	CC	TC	CC	CC	CC	TT	TT	CC	TC	TC	CC	TC	TT	TC	TC	TC	TT	TC	CC	CC	TC	CC	CC	CC	TT	TC	CC	TC	CC	CC	TT	CC	TC	CC	TC	CC	TC	TT	TC	TC	TC	TC	TC	TC	TC	CC	CC
snp48511-scaffold689-2133310	CC	CC	CC	CC	CC	CC	CC	AC	AC	CC	CC	CC	CC	CC	CC	CC	CC	CC	CC	AC	CC	CC	CC	CC	CC	CC	AC	CC	CC	CC	AC	CC	AC	CC	AC	CC	AA	CC	CC	AC	AA	CC	AC	CC	AA	AC	AC	AC	AC
snp48512-scaffold689-2165301	AA	AG	AA	AA	AA	AA	AA	AG	AG	AG	AA	AA	AA	AA	AA	AA	AA	AA	AA	AA	AA	AA	AA	AA	AA	AA	AA	AA	AA	AA	AA	AA	AA	AA	AA	AA	AA	AA	AA	AA	AG	AA	AA	AA	AA	AA	AG	AA	AG
snp48513-scaffold689-2219372	AG	AG	AA	AG	AA	AA	AA	GG	GG	AG	AA	GG	AA	AG	GG	GG	AG	AG	AA	AG	GG	AG	AA	AA	GG	GG	GG	AA	GG	AA	AG	GG	GG	AG	AG	GG	GG	AG	AA	AG	AG	GG	AG	AA	GG	AG	AG	AG	AG
snp48514-scaffold689-2272045	AG	AA	AA	AG	AA	AA	AG	AG	GG	AA	AA	AG	AG	GG	GG	AG	GG	GG	AA	GG	GG	AG	AA	AG	AG	AG	AG	GG	AG	AG	AG	AA	AG	AG	AA	AG	AA	AG	AA	AA	AA	AA	AG	AA	GG	AA	AA	AG	AA
snp48515-scaffold689-2312729	TT	TT	TT	TC	TT	TT	TT	TC	TC	TT	CC	TC	TT	TT	TC	TC	TT	TC	TC	TC	TT	TC	CC	CC	TT	TC	TT	TC	TC	TC	TC	TC	TT	TC	TT	TT	TT	TT	TT	TT	TT	TT	TT	TT	TT	TT	TT	TT	TC
snp48516-scaffold689-2371207	TT	TT	TC	TC	TT	TT	TT	CC	TC	TT	TC	TC	TC	TC	TC	TT	TC	TT	TT	TT	CC	CC	TC	TC	TT	TT	TC	TC	TC	TC	CC	TC	TC	TT	CC	TC	CC	TT	TT	TC	TC	CC	TC	TC	CC	CC	TT	CC	TC
snp48517-scaffold689-2407612	TC	CC	CC	TT	CC	CC	CC	CC	CC	CC	TC	TC	CC	TC	TC	TC	CC	TC	TC	TC	CC	TC	TC	CC	CC	CC	TC	TC	CC	CC	TC	CC	CC	TT	CC	CC	CC	TC	CC	CC	CC	TC	TT	CC	CC	TC	TC	TC	CC
snp48518-scaffold689-2446290	AA	AA	AA	GG	GG	GG	AG	AA	AG	AA	AG	AG	AG	AG	AG	AA	AA	AG	GG	AA	AA	AG	AA	AA	AA	AG	AA	AG	AG	AA	AA	AA	AA	AG	AA	AG	AA	AA	AA	AG	AA	AG	AG	AA	AA	AA	AA	AA	AA
snp48520-scaffold689-2539329	TT	TT	TT	TT	TT	TT	TT	TT	TT	TT	TT	TT	TT	TT	TT	TT	TT	TT	TT	TT	TT	TT	TT	TT	TC	TC	TC	TT	TT	TT	TT	TT	TT	TT	TT	TT	TT	TT	TC	TC	TT	TT	TT	TT	TT	TT	TT	TT	TT
snp48521-scaffold689-2577620	GG	AG	AG	AG	AA	AA	AA	AG	AA	GG	GG	AA	AG	AG	AG	AG	AG	AA	AA	GG	AA	AG	AA	AG	GG	AG	AG	AA	AA	AG	AA	AA	AA	AG	AG	AA	AG	AG	GG	AG	AA	AG	GG	GG	AA	GG	AG	AG	AG
snp48522-scaffold689-2619832	TC	TT	TT	TC	TT	TT	TT	TT	TT	TT	TC	TT	TT	TT	TC	TC	TC	TT	TT	TT	TC	TC	TT	TT	TT	TT	TC	TT	TC	TT	TT	TC	TT	TT	TC	TC	TT	TT	TT	TT	TT	TT	TC	TT	TC	TT	TC	TT	TT
snp48523-scaffold689-2664845	AA	GG	AG	GG	AG	AG	AG	AG	GG	GG	AG	AA	AG	AA	AG	AG	GG	AA	AA	AA	AG	AG	AG	AA	AA	AG	AG	AA	AA	GG	AG	AG	AG	AG	AG	AA	AA	AA	AG	AG	AA	AG	GG	GG	AA	AA	AG	AG	AA
snp48525-scaffold689-2745648	GG	GG	GG	TG	GG	GG	GG	GG	TG	GG	GG	TG	TG	GG	GG	GG	GG	TT	GG	TG	GG	TG	TG	TG	GG	GG	GG	GG	GG	TG	GG	GG	GG	GG	TG	TT	TG	GG	GG	GG	TG	GG	GG	GG	GG	TG	TT	GG	TG
snp48526-scaffold689-2789880	CC	TC	TC	TC	TC	TC	TC	TC	TC	TT	TC	CC	TC	CC	TC	TC	TC	CC	TT	TC	TT	TT	TT	TT	TT	TC	CC	CC	TT	TC	TT	TT	TT	TT	TC	CC	TC	CC	TT	TC	TC	TT	TC	TC	TC	TC	TC	TT	TC
snp48527-scaffold689-2824259	TT	TC	TC	TC	CC	TC	TC	CC	TC	TC	TT	TC	TC	CC	TT	TT	TC	TC	TT	TT	TC	TC	CC	TC	TC	TC	TC	CC	TC	CC	TC	TC	CC	TT	TC	TC	TC	TC	CC	CC	CC	TC	TC	TT	TT	TT	TC	TT	TT
snp48530-scaffold689-2927719	AA	GG	AG	AG	AG	AA	AA	AA	AA	AG	AG	AG	AA	GG	AG	AA	AG	AA	AG	AG	AA	AA	AA	AG	AA	GG	AG	AG	AG	AA	AG	AA	AA	AG	AA	AA	AG	AG	AA	AG	AG	GG	GG	GG	AG	AG	AA	GG	AG
snp48531-scaffold689-2960748	TC	TC	TT	TT	TC	TT	TT	TT	TT	TT	TT	TT	TT	TC	TC	TT	TT	TT	TT	TT	TT	TC	TT	TT	TT	TT	TT	TC	TC	TT	TC	TT	TT	TT	TT	TT	TT	TC	TC	TT	TT	TT	TT	TC	TT	TC	TT	TC	TT
snp48532-scaffold689-3000765	AA	AC	CC	AC	CC	AC	AA	AC	AC	AC	AA	AA	AC	AC	AA	AA	CC	AC	AA	AA	AA	AC	AC	AA	CC	AA	CC	AC	AA	AC	AA	AA	AC	AC	AA	AC	AC	AC	AC	AA	AC	AC	AC	CC	AA	AC	AA	AC	AA
snp48533-scaffold689-3051868	AG	AG	GG	AG	AG	AA	AA	GG	AG	GG	GG	AG	GG	AA	AG	GG	GG	AG	GG	GG	AG	AG	AG	AA	GG	GG	AG	AG	GG	GG	AG	GG	AA	GG	AG	AA	GG	GG	GG	AG	AG	GG	GG	GG	AG	GG	AG	GG	GG
snp48534-scaffold689-3085753	TG	TG	TG	GG	TT	TT	TT	GG	TG	TG	TT	TG	TG	GG	TG	TG	TT	TG	TG	TG	TG	GG	TG	TG	TG	TG	TG	GG	TT	TG	TT	GG	TG	TG	TG	TG	GG	GG	TG	TT	GG	GG	TG	GG	GG	TG	TG	TG	TG
snp48535-scaffold689-3115595	CC	CC	CC	AC	CC	CC	CC	CC	CC	CC	CC	CC	CC	AC	CC	AC	CC	CC	AC	CC	CC	CC	CC	CC	CC	CC	CC	CC	CC	AC	CC	CC	CC	CC	AC	AC	AC	CC	CC	CC	AC	CC	CC	CC	CC	AC	CC	CC	AA
snp48536-scaffold689-3149482	AA	AG	GG	AG	GG	GG	AG	AA	AA	GG	AA	GG	AG	AG	AG	AA	AA	GG	AG	AA	AG	GG	AA	AG	AA	GG	GG	GG	AA	AG	AG	AG	GG	AG	AG	AG	AG	GG	AA	AA	GG	AG	AA	AG	AG	AG	AG	GG	AG
snp48538-scaffold689-3241261	CC	TC	TC	TC	CC	TC	TC	CC	CC	TC	CC	CC	TC	CC	TC	CC	CC	TC	TC	CC	TC	CC	TT	TT	TC	CC	CC	TC	TC	TC	TT	CC	CC	CC	TC	CC	TC	CC	TC	TC	CC	CC	CC	TC	TC	TC	TC	TC	TC
snp48539-scaffold689-3275687	CC	TC	TC	TC	CC	TC	TC	TC	CC	TC	TC	CC	TC	TT	TC	TC	CC	TC	CC	TC	TC	CC	TT	TT	TC	CC	TC	TC	TC	CC	TT	CC	CC	TC	CC	TC	CC	CC	TC	TC	CC	TC	TC	CC	CC	CC	TC	TC	CC
snp48540-scaffold689-3318449	CC	CC	CC	TC	CC	CC	CC	CC	CC	CC	CC	TC	CC	TC	TC	TC	CC	CC	TC	CC	CC	CC	CC	CC	TC	CC	CC	CC	TC	TC	CC	CC	CC	CC	CC	TC	CC	CC	CC	CC	CC	CC	CC	CC	TC	CC	CC	CC	CC
snp48541-scaffold689-3364987	AG	AA	AG	GG	GG	AG	AG	AA	AA	AA	AG	AG	AA	AG	AA	GG	AG	GG	GG	AG	AG	GG	AA	AA	AG	GG	AG	AG	AG	GG	GG	AG	GG	AA	AA	AG	AA	GG	AA	GG	AA	AA	AA	GG	AG	AG	AG	GG	AG
snp48542-scaffold689-3415326	AA	AG	AA	GG	AG	AG	AA	GG	GG	AA	AA	AG	GG	AG	GG	GG	AA	AG	GG	GG	AG	AG	GG	GG	AG	AG	GG	GG	AG	AG	AA	AA	AA	GG	AA	GG	AA	AA	AG	AG	AG	AA	AA	AG	GG	AA	AG	AA	AG
snp48543-scaffold689-3459329	TC	TC	CC	CC	TC	CC	TC	TC	TC	CC	CC	TC	TC	TC	TC	CC	CC	TC	TC	CC	TT	CC	TC	TT	CC	TC	CC	TC	CC	TT	TC	TC	TC	TC	TC	TT	CC	TC	TC	TC	CC	TC	TC	CC	TT	CC	TC	TC	CC
snp48544-scaffold689-3503478	TC	TC	TT	TC	TC	TT	TC	TC	TT	TC	TC	TC	TC	TC	TT	CC	TT	TT	TT	CC	TC	TC	CC	TC	CC	TC	CC	TC	TC	TC	CC	CC	CC	TT	CC	TT	CC	CC	CC	CC	CC	CC	CC	TC	TT	CC	CC	CC	TC
snp48545-scaffold689-3536365	CC	TC	CC	TC	CC	TC	TC	TC	TC	TC	TC	CC	CC	TC	CC	TT	CC	TT	CC	TC	CC	CC	CC	TC	TC	CC	CC	TC	TC	CC	CC	CC	TC	TC	TC	TC	TT	CC	TC	CC	TT	TT	TC	TC	CC	TT	CC	CC	CC
snp26306-scaffold276-1558	GG	AG	GG	GG	GG	AG	AG	AG	AG	AG	AA	GG	GG	GG	GG	GG	AG	AG	AG	GG	AG	GG	AG	AA	AG	GG	AG	AG	AG	GG	AG	AG	AG	AA	AG	AA	AA	GG	AA	AG	AA	AG	AG	AG	GG	AG	AG	AG	GG
snp26308-scaffold276-72090	AG	GG	AA	AG	AG	AG	AG	AG	AG	AG	AG	AA	AG	AA	AA	AA	AA	AA	AG	AA	AA	AA	AA	AA	AA	AA	AA	AA	AG	AA	AA	AG	AA	AA	AG	AA	GG	AA	AG	AG	GG	AG	AG	AA	AG	AG	AA	AA	AG
snp26309-scaffold276-120624	AG	AG	AG	GG	AG	GG	AG	AA	AG	GG	AG	AA	GG	GG	AG	AG	AG	AG	AG	GG	AG	AG	AG	AG	AA	GG	AA	AG	GG	GG	GG	AG	GG	AG	AA	AA	AA	GG	GG	AA	AG	AA	AG	AG	AA	AA	AG	GG	AG
snp26310-scaffold276-150962	AG	AG	AG	GG	AG	AG	AA	GG	GG	AG	GG	GG	GG	AG	GG	AG	GG	AG	GG	AA	AG	GG	AG	GG	GG	GG	AA	GG	AG	AG	AA	GG	AG	GG	AG	GG	AG	GG	GG	AG	AA	AG	GG	GG	AG	GG	GG	AG	AG
snp26311-scaffold276-208673	CC	TT	TT	TT	CC	TC	TC	CC	CC	TT	TC	TC	TT	TT	TC	TT	TT	TT	CC	TT	CC	TC	TT	TT	TC	TC	TT	TT	TT	TC	TC	TT	TC	TT	TT	TC	TT	CC	TC	TC	TT	TC	CC	TC	TT	TT	TC	TC	CC
snp26312-scaffold276-241495	GG	AG	AG	AA	GG	GG	AG	AG	AG	AA	GG	GG	AG	AG	AG	GG	AG	GG	GG	AG	AA	AA	AG	GG	GG	GG	GG	AG	AA	GG	GG	AG	AG	AA	AA	AG	AG	AA	GG	GG	AG	GG	AG	AG	AA	AA	AG	GG	AG
snp26313-scaffold276-304238	AG	AG	GG	GG	AG	AA	AG	GG	AG	GG	GG	AA	AG	AA	AG	AA	AG	AA	AG	AG	GG	GG	AG	AA	AG	AA	AA	GG	GG	AA	GG	AG	AG	GG	GG	GG	AG	GG	AA	AA	AG	AA	AG	AG	GG	GG	GG	AG	AG
snp26316-scaffold276-438733	CC	TC	TT	TT	CC	TC	TC	TT	TC	TT	CC	TT	TC	CC	TT	TT	TT	TT	TC	TC	TC	TC	CC	TC	TT	CC	TC	TC	TC	TT	TC	TT	TC	TC	CC	TC	TC	CC	CC	TC	TT	TC	CC	TC	CC	CC	TC	CC	CC
snp26317-scaffold276-471177	AG	AG	AG	GG	GG	GG	GG	GG	GG	AG	AG	GG	GG	AG	GG	GG	GG	GG	GG	GG	GG	GG	GG	GG	GG	GG	GG	GG	AG	GG	GG	GG	AG	GG	AG	AA	GG	GG	GG	AG	GG	GG	GG	GG	AG	GG	AG	AG	GG
snp26318-scaffold276-525849	GG	TG	TT	TG	GG	TG	TG	TT	TG	TT	TG	TG	TG	GG	TT	TG	TT	TG	TG	TT	TG	GG	GG	TG	TT	GG	TG	TG	TG	GG	TG	TG	GG	TG	GG	TG	TG	TG	TG	TG	TT	TG	GG	GG	TG	GG	GG	GG	GG
snp26320-scaffold276-628619	AA	GG	AG	AG	AG	AG	AG	AG	GG	GG	AG	AG	AA	AG	AA	AA	AA	AG	AG	AA	AA	AG	AG	AG	AG	AA	AA	AG	AA	AG	AA	AG	AG	AA	AG	AG	AG	GG	AA	AA	AA	AG	GG	GG	GG	AG	AA	AA	AG
snp26321-scaffold276-678179	AA	AG	AA	AA	AA	AA	AA	AA	AA	AA	AG	AG	AA	GG	AG	AA	AG	AA	AG	AA	AG	AA	AG	AG	AG	AA	AG	AA	AG	AA	AG	AA	AG	AG	AG	AG	AG	AG	AG	AA	AA	AA	AG	AG	AA	GG	AG	GG	GG
snp26322-scaffold276-718530	AG	AG	GG	GG	GG	AA	AG	AG	AG	AA	GG	GG	GG	GG	GG	AG	AG	AA	GG	AG	GG	GG	AG	AG	AG	AG	GG	GG	AG	GG	GG	AG	GG	AG	GG	GG	GG	GG	GG	GG	GG	GG	GG	AG	GG	GG	GG	AG	AG
snp26324-scaffold276-841587	TG	TT	GG	TG	GG	TG	TG	GG	TG	TG	GG	TG	GG	TG	TG	TG	GG	GG	TG	TG	GG	GG	GG	TG	GG	TG	TG	GG	TG	GG	TG	TG	GG	GG	GG	GG	GG	TG	TG	GG	GG	GG	GG	TG	TG	TG	TG	TG	GG
snp26325-scaffold276-892527	CC	CC	TC	CC	TC	CC	CC	TT	TC	TC	TC	CC	TT	CC	TC	TC	TT	CC	CC	CC	TT	CC	TC	TT	TC	TT	CC	TT	CC	TT	TC	TC	TC	CC	CC	TC	TC	TT	CC	CC	TC	TT	TC	CC	CC	CC	CC	TC	CC
snp26326-scaffold276-921288	CC	TT	TC	TC	TC	TC	CC	TT	TT	TC	TC	CC	CC	TC	TC	TC	TC	TC	TC	TC	TT	CC	TC	TC	TC	CC	TT	TC	CC	CC	TC	CC	TC	CC	CC	CC	TC	CC	TC	TC	TT	TT	TC	TC	TC	TC	TC	TC	TC
snp26327-scaffold276-953564	TT	TC	TT	TC	TC	CC	CC	CC	CC	TT	CC	TC	TT	TC	TC	TT	TC	TC	TT	CC	TC	TC	TC	TC	TT	TT	TC	TC	TC	TT	CC	TC	TC	TT	TC	TC	CC	CC	TC	TC	CC	TC	TT	TC	CC	TC	TC	CC	CC
snp26328-scaffold276-989859	AG	AG	AG	AG	AA	AA	AA	AG	AA	GG	AA	AA	AA	AA	AA	GG	AA	GG	GG	AA	GG	AG	AA	AA	AA	AA	AA	AA	AA	AG	AG	AA	AG	AG	AA	AA	AA	AA	AA	AA	AA	AA	AA	AA	AA	AA	AA	AA	AA
snp26329-scaffold276-1020325	TC	TC	TC	TC	TC	TC	TC	CC	TC	CC	TC	CC	CC	TT	TC	CC	CC	CC	CC	TT	CC	TC	TT	TT	TT	TC	TT	TC	TT	CC	CC	TT	TC	TC	TC	TC	CC	TC	TT	TC	TC	TC	TT	TC	TT	CC	TC	TC	TC
snp26330-scaffold276-1051500	CC	TC	CC	TT	TC	TC	TC	TC	CC	CC	TC	TC	CC	CC	TC	TC	TC	TC	TC	TC	CC	TC	TC	CC	TC	TC	TC	TC	CC	CC	CC	TC	CC	CC	CC	TC	TC	CC	CC	TT	TT	TT	TT	TC	TC	TC	CC	CC	CC
snp26331-scaffold276-1083515	GG	AG	AG	GG	GG	GG	GG	GG	GG	AG	AA	GG	AA	GG	GG	AA	AG	GG	AG	GG	AG	AG	GG	GG	GG	AG	GG	AG	AG	GG	GG	GG	AA	GG	AG	AG	GG	AA	GG	GG	GG	GG	GG	AG	GG	GG	AG	AG	GG
snp26332-scaffold276-1140768	TT	CC	CC	TT	CC	CC	TC	CC	CC	CC	CC	TC	CC	TT	TC	CC	CC	TT	CC	CC	CC	TC	CC	CC	TC	TC	TT	TC	TC	TT	CC	TC	CC	TC	TT	CC	TT	TC	CC	CC	TT	TC	CC	TC	TC	TC	TC	CC	TC
snp26333-scaffold276-1182172	GG	AG	AG	AA	AA	AA	AG	AG	GG	AG	AG	AG	AA	GG	AG	AG	GG	GG	GG	AA	GG	AG	AA	AA	AA	AG	AG	AG	AG	GG	AA	AG	AG	GG	AA	AA	AG	AG	AA	AA	AG	AG	AG	GG	AG	AG	AG	AA	GG
snp26334-scaffold276-1229404	AA	AG	AA	AA	AA	AA	AA	GG	AG	AA	AG	AA	AA	AA	AA	AA	AG	AA	AG	AA	GG	AG	AA	AA	AA	AG	AA	AA	AG	AA	AA	AA	AA	AA	GG	AA	AG	AA	AA	AA	AA	AA	AG	AG	AG	GG	AG	AA	AA
snp26335-scaffold276-1271201	TT	TG	TT	GG	TG	TT	TT	TG	TT	TT	TG	TT	GG	TT	TG	TT	TG	TT	TG	TG	GG	GG	TG	TT	TT	TG	TT	TT	TT	TT	TT	TT	TT	TT	GG	TT	GG	TT	TG	TT	TG	TG	TT	TG	TT	TG	TG	TG	TT
snp26336-scaffold276-1329202	CC	TC	TC	TT	TT	TT	TC	TC	TC	CC	TC	TC	TT	CC	CC	TC	CC	TC	TC	TC	TT	TT	TC	TT	TT	TC	TC	TC	CC	CC	TC	TC	TC	CC	TT	TC	TC	TT	TT	CC	TC	TC	TT	TT	TT	TT	CC	CC	TC
snp26337-scaffold276-1369133	AA	AA	AG	AA	GG	AG	AG	AA	AA	AG	AA	AA	GG	AG	AA	AA	AG	AG	AG	AA	GG	AA	AA	AA	AG	AA	AA	AA	AG	AA	AG	AG	AG	AG	AA	AG	AA	AG	AG	AG	AA	AA	AA	AG	AG	AA	AA	AG	AA
snp26339-scaffold276-1439306	AG	AG	AG	AA	AG	AG	GG	AA	AA	GG	AA	AG	AG	GG	AA	AG	AA	AG	AA	AA	AA	AA	AG	AG	AG	AG	AG	AG	AG	GG	AG	AG	AG	AG	AA	GG	AG	AG	AA	AG	GG	GG	AG	AG	AA	AA	AG	GG	AA
snp26340-scaffold276-1480398	TT	TC	CC	TC	TC	TT	TC	CC	CC	CC	TC	TT	TT	TC	TT	TC	TC	TC	TC	TC	TC	CC	TT	TC	TT	TC	CC	TC	TT	TT	TC	TC	TT	TT	CC	TC	TC	TT	CC	TT	TT	TT	TT	TT	TC	TC	TC	TC	TC
snp26341-scaffold276-1532358	AC	AC	AA	AC	AC	AC	AC	CC	CC	AA	AA	AC	CC	AC	AC	AC	CC	CC	AC	CC	AC	AC	AC	CC	CC	AC	AC	CC	AC	AC	AC	CC	CC	CC	AC	CC	AC	CC	AC	CC	AC	AA	AC	AA	CC	AC	CC	CC	AC
snp26342-scaffold276-1578688	AG	AG	AG	AA	AA	AG	AG	AA	AG	AA	AG	AG	AG	AG	AA	GG	AA	AA	AG	AA	GG	AA	AG	GG	AA	AG	AA	AG	AA	AA	AG	GG	GG	AA	AG	AA	AG	GG	AG	AA	AG	AG	AG	AA	AG	AG	AG	GG	AG
snp26343-scaffold276-1610853	CC	TC	TC	TC	TC	TC	TC	TC	TC	TC	TT	TT	CC	CC	TC	TT	TT	TT	TT	TC	TC	TT	TT	TC	TC	TT	TT	TT	TT	TT	TC	CC	TC	TT	CC	TC	CC	TC	TC	TC	CC	CC	TC	TC	TT	CC	CC	TT	TC
snp26344-scaffold276-1647933	TC	CC	TT	TT	TC	TT	TT	TC	TC	TC	CC	TT	TT	TT	TC	TT	TC	CC	CC	TC	TC	TC	TC	TC	TC	TC	TC	TC	CC	TC	CC	TT	TC	TC	CC	TC	CC	TC	TC	TT	CC	TC	TC	TT	TC	TC	TC	TC	TT
snp26345-scaffold276-1700129	CC	CC	CC	CC	CC	CC	CC	CC	TC	CC	CC	TC	CC	CC	TC	CC	TC	CC	CC	CC	CC	CC	CC	CC	CC	TT	CC	CC	CC	CC	CC	CC	CC	CC	CC	CC	CC	CC	CC	CC	CC	CC	CC	TC	CC	CC	CC	CC	TC
snp26346-scaffold276-1732684	GG	AG	AG	AG	GG	AG	AG	GG	AG	AG	AG	AG	AG	GG	GG	AA	GG	GG	AG	AG	GG	GG	AG	AG	GG	GG	GG	GG	AA	GG	GG	GG	AG	GG	AG	AG	AA	GG	GG	AG	AG	AG	GG	GG	GG	AG	AG	GG	GG
snp26348-scaffold276-1851205	TC	CC	CC	TC	CC	CC	TC	TC	CC	CC	TC	TC	CC	CC	TT	TC	TC	TT	TC	TT	TC	TC	TC	CC	CC	TC	TC	TC	TT	TT	CC	TT	TT	TC	CC	TC	TC	TT	TT	CC	TC	TT	TC	TC	TT	TC	TT	TC	TC
snp26349-scaffold276-1889858	AC	AC	AC	CC	CC	CC	CC	AC	CC	AC	AA	AC	AC	CC	CC	AC	AC	CC	AC	CC	AC	CC	AC	AC	AC	AC	CC	CC	CC	AC	CC	CC	AC	AC	AA	AA	AA	AC	CC	AA	AC	AA	AA	AA	AC	AA	AA	CC	AC
snp26350-scaffold276-1943327	TC	CC	TC	TT	TC	TT	TC	TT	TC	CC	CC	TC	TT	TC	TT	TT	TT	TT	CC	TT	TC	TT	TT	TC	TT	TC	TC	TC	TC	TC	TT	TC	TT	TT	CC	TC	CC	TT	TT	TT	TC	TC	TT	TT	TC	TC	TT	TT	TC
snp26351-scaffold276-1973601	TC	CC	TC	TC	CC	TC	TC	TC	TC	TC	TC	TC	TC	TC	TC	TT	TT	TC	TC	TC	TT	TC	TT	TC	TT	TT	TC	TC	TC	TC	TC	TC	TC	TC	TC	TT	TC	TT	TC	CC	TC	TC	TC	TT	TC	TC	CC	TC	TC
snp26352-scaffold276-2023836	TG	TT	GG	TT	GG	GG	TG	TT	TT	TG	GG	TG	TG	TT	GG	TG	TT	TT	TG	TT	TG	TG	GG	TG	TG	TG	GG	TT	TT	TG	TG	GG	TT	TG	TT	TG	TG	TT	GG	TT	GG	GG	TG	TT	TG	TT	TT	TG	TG
snp26353-scaffold276-2064331	AG	AA	AG	GG	AG	GG	AG	AG	AG	AA	AG	GG	AG	AG	GG	GG	AG	AA	AA	AG	AG	AG	GG	AG	AA	AG	GG	AA	AA	AG	AG	GG	AG	AG	AA	AA	AA	AG	GG	AG	AG	AG	AG	AA	AG	AA	AA	AG	AG
snp26354-scaffold276-2099154	TT	CC	TT	TC	TT	TT	TT	CC	TC	TC	TT	TT	TC	TC	TT	TT	TT	TT	CC	CC	CC	TT	TT	TT	TT	TC	TC	TC	TT	TC	TC	TC	CC	TT	TT	TC	TT	CC	TT	TC	TC	TT	TT	CC	TC	TT	TT	TT	CC
snp26355-scaffold276-2132089	GG	AG	GG	AG	GG	GG	GG	AG	AG	GG	GG	GG	AG	AG	GG	GG	GG	GG	AG	AA	AG	GG	GG	GG	GG	AG	AG	GG	GG	GG	AG	AG	AA	GG	GG	GG	GG	AG	GG	AG	AG	GG	GG	AG	AG	GG	GG	GG	GG
snp26356-scaffold276-2170066	TC	TC	CC	TC	TC	CC	TC	TC	CC	CC	TC	TC	TT	TC	TC	CC	TT	CC	TC	TT	TT	CC	CC	TC	TC	CC	TT	CC	TC	TC	TC	TC	TT	TC	TT	CC	TC	TC	CC	TT	TC	TC	TT	TT	TT	TC	TT	CC	CC
snp26358-scaffold276-2262816	AG	GG	GG	GG	GG	GG	GG	AG	AG	GG	GG	AG	GG	GG	AG	GG	GG	GG	GG	GG	GG	AG	GG	AG	GG	GG	GG	GG	GG	AG	GG	GG	GG	GG	GG	GG	GG	GG	GG	AG	GG	GG	GG	AG	GG	GG	GG	GG	GG
snp26359-scaffold276-2315587	AG	AA	AG	AG	AA	AA	AA	AG	AG	AA	AG	GG	AG	AA	GG	AA	AA	AA	AA	AA	AA	AG	AG	AG	AA	AA	AA	AA	AA	AG	AA	AA	AA	AG	AA	AA	AG	AA	AG	AG	AG	AG	AA	AG	AG	AG	AG	AA	AA
snp26360-scaffold276-2348441	AC	AC	AA	AA	AA	AA	AA	AA	AA	AA	AC	AA	AA	AC	AA	AC	AA	CC	AA	AC	AA	AA	CC	AC	AA	AC	AA	AC	AA	AC	AA	CC	AA	AC	AA	AA	AC	AC	AC	AA	AC	AC	AC	AA	AC	AA	AC	AA	AA
snp26362-scaffold276-2412987	GG	GG	AA	AG	GG	GG	GG	AG	GG	AG	GG	GG	AG	GG	GG	GG	GG	GG	AA	AA	GG	AG	GG	GG	AG	AG	AG	AG	AG	AG	AA	GG	AG	GG	GG	GG	GG	GG	GG	GG	GG	AG	AG	GG	GG	GG	GG	AG	GG
snp26363-scaffold276-2443453	GG	AG	GG	AG	AA	AA	AG	GG	AG	AG	AA	AA	AG	AG	AG	AG	AA	AG	AG	GG	AA	AG	GG	GG	GG	GG	GG	AA	AG	GG	GG	GG	AG	AG	AG	AA	AG	GG	AG	GG	AG	AG	AG	AG	AG	AG	AA	GG	AA
snp26364-scaffold276-2497439	TC	TC	TT	CC	CC	CC	CC	TC	TC	TC	TT	CC	TC	TC	TC	TT	CC	TC	TC	TC	CC	TC	CC	TC	TT	TT	TT	CC	TC	TC	TT	TT	CC	TC	TT	TC	TT	CC	TC	TT	TC	TT	TT	TT	CC	TT	CC	TC	TC
snp26365-scaffold276-2561656	CC	TC	TT	TC	CC	TC	TC	TC	TC	TC	TT	TC	TC	CC	CC	TT	TC	TC	CC	TC	CC	TC	TC	CC	TT	TT	TC	TT	TC	TC	CC	TT	TT	CC	TT	TC	TT	TT	TT	TC	TT	TT	TT	TC	TC	TT	TC	CC	TC
snp26366-scaffold276-2598859	AG	GG	GG	GG	GG	AG	AG	AG	AA	GG	AA	GG	GG	AG	GG	GG	GG	AG	GG	AG	GG	GG	GG	GG	AA	GG	AG	AG	GG	AG	AG	AG	GG	AG	AG	GG	AA	AG	AG	AG	AG	AG	GG	AG	AA	AG	AG	GG	AG
snp26367-scaffold276-2629074	CC	CC	CC	CC	CC	CC	CC	CC	CC	CC	CC	CC	CC	CC	CC	TC	CC	CC	CC	CC	CC	CC	CC	CC	CC	CC	CC	TC	CC	CC	CC	CC	CC	TC	CC	CC	CC	CC	CC	CC	CC	TC	TC	CC	TC	CC	TC	CC	CC
snp26368-scaffold276-2659907	AA	AA	NA	AG	AA	AA	AG	AG	GG	AA	AG	AA	AG	AG	AA	AG	AG	GG	GG	GG	GG	AG	NA	GG	AG	AA	AA	GG	AA	AA	GG	AG	AA	AA	GG	AG	AG	GG	GG	AG	AG	AG	GG	AG	AA	AG	AG	GG	AG
snp26369-scaffold276-2691363	CC	TC	CC	TC	TC	TT	TC	CC	CC	TC	CC	TC	TC	TT	CC	TC	CC	CC	TC	CC	CC	CC	CC	CC	TC	TC	CC	TC	CC	TC	CC	CC	CC	TT	CC	CC	TC	CC	CC	TC	TT	TC	CC	CC	TC	CC	TC	TC	CC
snp26370-scaffold276-2738036	AG	GG	GG	AG	GG	GG	GG	GG	AG	GG	AG	AG	AG	GG	AG	AG	AG	GG	GG	AG	AA	AA	AG	AG	GG	GG	AG	AA	AG	GG	GG	AA	AG	AG	AA	AG	AG	AG	GG	AG	GG	GG	AG	AG	GG	AG	GG	AG	GG
snp26372-scaffold276-2835226	AA	AA	AA	AG	AA	AA	AA	AA	AG	AA	AA	AG	AG	AA	AG	AA	AA	AG	AG	GG	AA	AG	AA	AA	AG	AA	AA	AG	AG	AG	AG	AG	AA	AG	AG	AA	AG	AA	AG	AG	AA	AG	AG	AG	AA	AG	AA	GG	AA
snp26373-scaffold276-2880032	GG	AG	AG	AG	GG	GG	AG	GG	GG	GG	AG	GG	GG	GG	GG	AG	GG	GG	AG	GG	GG	AG	AG	AG	GG	AG	AG	AG	AG	AG	GG	GG	AG	AG	AG	AA	AG	GG	GG	GG	GG	AG	AG	AG	GG	AA	GG	AG	AG
snp26374-scaffold276-2938522	CC	AA	AC	AC	AC	AA	AA	CC	AC	AA	AC	AC	AA	CC	AA	AC	AC	AC	AA	AA	AA	CC	AC	AC	AC	AC	AC	AC	AC	AA	AA	AC	CC	AA	AA	AA	AA	AC	AA	AA	AA	AA	AA	CC	AA	AA	AC	AA	AA
snp26376-scaffold276-3016550	TC	TC	TT	CC	TC	TT	TT	TC	CC	TT	CC	CC	CC	CC	TC	CC	TT	TT	CC	TC	CC	TC	TT	TT	CC	CC	TC	CC	TC	TT	CC	CC	TC	TC	TC	CC	TC	TT	TC	TT	CC	CC	CC	TT	CC	TC	TC	TC	CC
snp26377-scaffold276-3048277	GG	GG	AG	GG	AG	AA	AA	AG	GG	AG	GG	GG	GG	GG	AG	GG	GG	GG	GG	AG	GG	AG	GG	GG	GG	GG	GG	GG	GG	AG	GG	GG	AA	GG	AG	GG	GG	GG	GG	AG	GG	AG	AG	AG	AG	GG	AG	GG	GG
snp26378-scaffold276-3082559	TC	TT	TT	TC	TT	TT	TT	TT	TC	TT	TC	TT	TT	TC	TT	TT	TT	TT	TT	TC	TT	TC	TT	TT	TT	TT	TC	TC	TT	TT	TT	TC	TT	TT	TT	TT	TT	TT	TT	TT	TT	TT	TT	TT	TC	TC	TT	TC	TT
snp26379-scaffold276-3137571	TC	TC	TC	TC	TC	CC	TC	CC	CC	TC	TC	CC	CC	TT	CC	TT	TT	TC	TC	TC	TC	CC	TC	TC	TC	CC	CC	TC	TT	TT	TC	TC	TT	TC	TC	TT	TT	TC	TC	TT	TT	TC	TC	TT	TC	TT	TT	TC	TT
snp26380-scaffold276-3178572	CC	TC	CC	CC	CC	CC	CC	CC	CC	TC	TC	CC	CC	CC	CC	TC	CC	TC	TC	CC	CC	CC	TC	TC	TC	CC	CC	TT	CC	TC	TC	CC	CC	TC	CC	TT	CC	TC	CC	TC	CC	TC	TC	CC	TT	CC	CC	CC	TC
snp26381-scaffold276-3223117	TC	TC	CC	TC	CC	TC	TC	TC	TC	TC	TC	CC	CC	TC	CC	CC	CC	TC	CC	TC	CC	CC	TC	TC	TC	TC	CC	CC	CC	TC	TC	CC	TC	CC	CC	CC	CC	CC	TC	TC	CC	CC	CC	CC	CC	CC	TT	CC	CC
snp26382-scaffold276-3252186	AA	AA	AG	GG	GG	GG	GG	GG	GG	AG	GG	AG	GG	GG	GG	AG	GG	AG	AG	GG	GG	AG	AG	AG	GG	GG	AG	GG	GG	AG	AG	GG	GG	AG	GG	AA	GG	GG	AG	GG	GG	AG	AG	AG	AG	AG	GG	AG	GG
snp26383-scaffold276-3296025	TT	TT	TC	TC	CC	TC	TC	CC	CC	TC	CC	TT	CC	TC	TC	TC	CC	TC	TC	CC	CC	TC	TT	TC	CC	TT	TC	CC	TC	TT	CC	TC	CC	TT	CC	TT	CC	TT	TC	CC	CC	TC	TT	TT	TC	TC	CC	CC	TC
snp26384-scaffold276-3337591	TT	TC	TT	CC	TT	TC	TC	TT	TT	TC	TT	TC	TT	TT	TC	TT	TC	TC	TT	CC	CC	CC	TC	TC	TT	CC	CC	CC	TT	TC	TT	TT	TC	TT	TT	TC	TT	TT	TC	TT	TT	TT	TC	TC	TT	TT	TC	TC	TT
snp26385-scaffold276-3367486	CC	CC	TC	CC	TC	TC	TC	TC	TC	TC	TC	CC	TT	TC	TC	TC	TC	TC	TC	CC	TC	CC	CC	CC	TC	CC	TC	CC	TC	CC	TC	TC	CC	CC	TC	CC	TC	TC	CC	TC	TT	TC	CC	CC	TC	CC	CC	TC	TT
snp26387-scaffold276-3432545	TC	TC	TT	TC	TT	TT	TT	TC	CC	TC	TC	TT	CC	TT	TT	TC	TT	TC	TC	TC	TC	TC	TC	TC	TT	CC	TC	TC	CC	TC	TT	CC	CC	TC	TC	TC	TT	CC	TT	TC	TT	TC	CC	TC	TC	TT	TC	TT	CC
snp26388-scaffold276-3471846	CC	TC	TT	TC	TC	TC	CC	TC	TC	TC	TC	TC	TC	CC	CC	CC	TC	TT	TC	TT	TT	TC	TC	TC	TC	TT	TC	TC	TC	TC	TT	CC	TC	TC	TT	CC	TC	TT	TT	TC	CC	CC	CC	TC	CC	TC	TC	TT	TC
snp26389-scaffold276-3504723	TT	TC	TC	TT	TC	TT	TT	TC	TC	TT	TT	TC	TT	TC	TT	CC	TC	TT	TC	TT	TC	TT	TC	TT	TT	TT	TC	CC	TT	TT	TC	TC	TT	TC	TC	TT	TT	TT	CC	TT	TT	TT	TT	CC	TC	TT	TT	TC	TC
snp26390-scaffold276-3550380	TC	TT	CC	CC	TT	TT	TC	TC	CC	TC	TC	CC	TC	TC	TC	TT	CC	CC	TC	CC	TC	CC	CC	TC	TC	TT	TC	CC	CC	TC	CC	TC	TC	TC	TC	CC	TC	TC	TT	CC	TT	TT	TC	TC	CC	CC	TC	CC	CC
snp26391-scaffold276-3595375	GG	TG	TT	TG	TG	TT	TG	TT	TT	TT	TT	TT	TT	TT	TT	GG	TT	TG	TG	TT	TT	TT	TG	GG	TG	TG	TT	TT	TT	TT	TG	TT	TG	TT	TT	TT	TT	TT	GG	TG	TG	TT	TT	TT	TT	TT	TT	TT	TT
snp26392-scaffold276-3626647	TT	TT	TT	TC	TT	TT	TT	TT	TT	TT	TT	TC	TT	TT	TC	TT	TT	TC	TT	TT	TT	TT	TC	TC	TT	TT	TT	TT	TC	TT	TT	TT	TT	TT	TT	TT	TT	TT	TT	TT	TT	TT	TT	TT	TT	TT	TT	TC	TT
snp26394-scaffold276-3719153	CC	CC	CC	TC	TC	TT	TC	TC	TC	CC	TC	CC	CC	TT	CC	TC	TC	TC	TT	TC	TC	CC	TC	CC	TT	TC	CC	TC	TC	CC	CC	CC	TC	CC	TC	TC	TC	TT	TC	TT	TC	TT	TT	CC	TC	CC	TC	TC	CC
snp26395-scaffold276-3752775	GG	GG	GG	GG	GG	AG	AG	AG	GG	GG	GG	GG	GG	GG	AG	GG	GG	GG	GG	GG	AG	GG	GG	AG	GG	AA	GG	GG	GG	AG	GG	GG	GG	GG	AG	GG	AG	GG	GG	GG	AG	GG	GG	AG	GG	AG	GG	GG	GG
snp26397-scaffold276-3865649	AA	AG	AG	AG	GG	AG	AA	GG	AG	AA	AG	AG	GG	GG	AG	AA	AG	AG	GG	GG	AG	AG	GG	GG	AA	AA	GG	AG	AA	AG	AG	AG	AG	AA	GG	AG	AG	AG	AG	AG	AA	AA	AA	GG	GG	AG	AA	AG	AG
snp26398-scaffold276-3908276	TT	TC	CC	TC	TC	TC	CC	TT	TT	CC	TC	TC	TC	TC	TC	CC	CC	TC	TC	TT	TC	TC	TT	TT	TT	CC	TT	CC	CC	TT	TC	TC	CC	CC	TT	TC	TC	TC	TC	CC	TC	CC	CC	TC	TC	TT	CC	TC	TC
snp26400-scaffold276-4011669	TC	TT	CC	CC	CC	CC	TC	TC	TC	TC	TT	CC	CC	CC	TC	TC	TC	TC	CC	TC	TC	TC	TT	TT	TC	CC	CC	TC	TC	TC	CC	CC	CC	CC	TC	TC	TC	TC	TC	CC	TC	TC	TC	TC	TC	TT	CC	TC	TC
snp26401-scaffold276-4079486	CC	AA	AC	AC	CC	AC	AA	AA	AA	AC	CC	AC	CC	CC	AC	AC	AC	AA	AC	AA	AC	AA	AA	AC	AC	AC	AC	AC	CC	AA	AA	AC	AC	AC	AC	AA	CC	AC	AC	AC	AC	AC	AA	CC	AA	CC	AC	AC	AA
snp26402-scaffold276-4118256	GG	AA	GG	GG	AG	AA	AG	GG	AG	AG	AG	AA	AG	AG	AG	AG	AG	AG	AA	GG	GG	AG	AA	AG	GG	GG	AG	GG	AG	AA	AA	AG	AG	AA	GG	AG	GG	AA	AG	AA	GG	AG	AA	GG	AA	GG	AG	AG	AA
snp26403-scaffold276-4147461	TG	TT	GG	GG	TG	TT	TT	GG	TG	TG	TG	TG	TG	TT	GG	TG	TG	TG	TT	GG	TT	TT	TT	TT	TT	TG	TG	TG	TG	TT	TT	TG	TT	TT	GG	TT	GG	TT	TG	TG	GG	TG	TT	GG	TT	TG	TG	TG	TG
snp26404-scaffold276-4201627	AG	AG	GG	AG	AG	AG	AG	AG	AG	AG	AG	AG	GG	AG	AG	GG	AG	AG	AG	GG	AA	AA	AG	AG	GG	AA	AG	AA	AA	AA	AG	AA	AA	AA	GG	GG	GG	GG	AG	GG	GG	AG	AA	GG	AG	AG	GG	GG	GG
snp26405-scaffold276-4237851	AG	GG	AG	AG	GG	GG	AG	GG	AG	AG	GG	AG	AG	AG	AG	AA	GG	AG	GG	AA	AG	AG	GG	AG	AG	GG	GG	GG	GG	AG	AG	AA	AG	GG	AG	GG	AG	AG	AA	AG	AA	AG	AG	AA	AG	GG	AG	AA	AA
snp26406-scaffold276-4300468	AC	CC	CC	AA	CC	CC	CC	AA	AA	CC	CC	CC	CC	CC	CC	AC	CC	CC	CC	AC	CC	CC	CC	CC	CC	AC	CC	CC	CC	CC	CC	CC	CC	CC	AC	CC	CC	CC	CC	AC	AC	CC	CC	CC	CC	CC	CC	CC	AC
snp26408-scaffold276-4359734	TT	TG	GG	TG	TG	GG	GG	TT	TT	GG	TG	TG	TT	TT	TG	TG	GG	TT	TT	TT	GG	TG	TG	TG	GG	TT	GG	TT	TG	GG	TT	TG	GG	TG	TT	TG	TG	TG	GG	TT	TG	TG	TG	TG	TT	TG	GG	TT	TT
snp26409-scaffold276-4440247	AG	AA	AG	AA	AA	AG	GG	AA	AA	AG	AG	AA	GG	AG	AA	AA	AG	AA	AA	AG	AG	AG	AA	AG	AA	GG	AA	AG	AA	AG	AA	AA	AA	AA	AG	AG	GG	AG	AA	AG	AG	GG	AG	GG	AA	AG	AG	AG	GG
snp26410-scaffold276-4475730	GG	AA	AA	AG	GG	GG	GG	GG	GG	AA	GG	AG	AG	GG	GG	GG	GG	AG	GG	GG	GG	GG	AG	AG	AG	AG	AG	GG	AA	GG	AG	AG	AG	GG	GG	AG	GG	GG	AG	AA	GG	AG	AG	GG	GG	AG	AG	AG	GG
snp26411-scaffold276-4513150	TC	CC	NA	CC	TT	TC	TC	TT	TC	CC	CC	TT	CC	TT	TT	CC	TT	TT	TC	CC	TC	TC	TC	TC	TT	CC	CC	TT	CC	CC	CC	TT	TT	CC	TC	TC	TT	TC	TT	CC	CC	NA	TT	CC	TC	TT	CC	CC	CC
snp26412-scaffold276-4545649	TT	TG	TT	TG	TT	TT	TT	TT	TT	TT	TG	TT	TT	TT	TT	TG	TT	TG	TT	TG	TG	TT	TG	TG	TG	TG	TT	TT	TT	TT	TT	TT	TT	TG	TG	TT	TT	TG	TT	GG	TG	TT	TT	TT	GG	TT	TG	TT	TT
snp26413-scaffold276-4575013	AA	GG	AA	AG	AA	AA	AA	AA	AA	AG	AG	AA	AA	AA	AA	AA	AA	AG	AA	AA	AA	AA	AA	AA	AG	AG	AA	AA	AA	AA	AG	AA	AA	AA	AA	AA	AA	AA	AA	AG	AA	AA	AA	AA	AG	AA	AG	AG	AA
snp26414-scaffold276-4632064	AA	GG	AA	AG	AA	AA	AA	AA	AA	AG	AA	AG	AA	AA	AA	AG	AA	AG	AG	AG	AG	AA	GG	AG	AG	AA	GG	AA	AA	AA	AG	AA	AA	AG	AG	AG	AA	AA	AG	AG	AG	AA	AA	AG	AA	AG	AG	AG	AA
snp26415-scaffold276-4684324	AG	AG	AA	AA	AA	AA	AA	AA	AA	AG	AA	AG	AA	AA	AG	AG	AA	AG	AA	AA	AA	AA	AA	AA	AA	AA	GG	AA	AG	AG	AG	AA	AA	AA	AA	AA	AG	AG	AA	AA	AG	GG	AG	AA	AA	AA	AA	AA	AG
snp26416-scaffold276-4757628	TC	CC	TC	TC	TT	TC	TC	TC	TC	TC	CC	TT	TC	TC	TC	CC	CC	TT	TT	TC	TT	TT	TC	TT	TC	TT	TT	TC	TT	CC	CC	TT	TT	TT	TC	TC	TT	TT	TC	TC	TC	TT	TT	TC	TC	TC	CC	TC	TC
snp26417-scaffold276-4797203	AG	AG	AA	AA	AA	AG	AG	AA	AA	AA	GG	AA	AA	AA	AA	AG	AA	AA	AA	AA	AA	AA	AA	AA	GG	AA	AA	AA	AA	AG	GG	AA	AA	AA	AG	AG	AG	AA	AG	AG	AA	AA	AG	AG	AA	AG	AG	AG	AA
snp26418-scaffold276-4832968	TC	TC	CC	TC	TC	TT	TC	TC	TC	CC	TT	CC	CC	CC	TC	TC	CC	CC	CC	CC	TC	TC	CC	TC	TT	TC	CC	TC	CC	TC	TT	CC	CC	TC	CC	TC	CC	CC	TC	TC	CC	CC	TC	TC	TC	CC	TC	TC	CC
snp26419-scaffold276-4871267	AC	AC	CC	AC	AC	CC	AC	AC	AC	CC	CC	CC	CC	CC	CC	CC	CC	AA	CC	CC	CC	CC	CC	CC	CC	CC	CC	AC	CC	AC	CC	AC	CC	CC	AC	CC	AC	CC	CC	CC	CC	CC	CC	AC	CC	AC	CC	AC	CC
snp26420-scaffold276-4903534	CC	TT	TC	TC	CC	TC	TC	TC	TC	TT	TC	TT	TC	TC	TC	TC	CC	CC	TC	CC	CC	TT	CC	CC	CC	TC	TC	CC	CC	TC	CC	TC	CC	TT	TC	TT	CC	TC	TC	TT	TC	CC	TC	CC	TC	CC	TT	CC	TC
snp26421-scaffold276-4938369	TC	CC	TT	TC	TC	CC	CC	TC	TC	TC	TC	TC	TC	TC	TC	CC	TT	TT	CC	TT	CC	TC	TC	CC	TT	TC	TT	TC	TC	TC	CC	TT	TC	TC	TC	CC	TT	TC	TC	TC	TT	TC	CC	TT	TC	TT	TC	TC	TT
snp26422-scaffold276-4987952	TC	TT	TC	TT	TC	CC	CC	TC	CC	TT	TT	TT	TC	TT	TT	TC	CC	TC	TT	CC	TT	TT	TC	TT	CC	TC	CC	TT	TT	TC	TT	CC	TT	TC	TC	TT	CC	TT	TC	TC	CC	CC	TC	TC	TC	CC	TC	TT	TC
snp26423-scaffold276-5022940	AG	GG	GG	GG	GG	AG	AA	GG	AG	GG	AG	AG	GG	AG	AG	AA	AG	GG	GG	GG	AG	GG	AG	GG	GG	GG	AG	AG	AG	AG	AG	AG	GG	GG	AG	AG	GG	AG	AG	AG	AG	GG	GG	AA	GG	AG	AG	AG	GG
snp26424-scaffold276-5058463	AA	AC	AC	AC	AC	AC	CC	AC	CC	CC	AC	AC	AA	AC	AC	AC	CC	AC	CC	AC	AA	AA	CC	AC	CC	AA	CC	AC	AC	CC	AC	CC	AA	AC	AC	AC	AC	AA	AC	CC	AC	AC	AA	AC	AC	AC	CC	AA	AC
snp26425-scaffold276-5106872	CC	TC	TC	TC	CC	TC	TC	TC	TC	TC	CC	CC	TC	TC	CC	CC	TC	TC	CC	TC	TC	CC	TC	TT	TT	TC	TT	TC	TC	CC	CC	TC	TC	TC	TC	CC	TT	CC	TC	TC	TC	TT	TC	TC	TC	TC	TC	CC	TT
snp26426-scaffold276-5135518	GG	GG	AG	AG	GG	GG	GG	AG	AG	AG	GG	GG	GG	GG	GG	GG	GG	AG	GG	GG	GG	GG	GG	AG	AG	AG	GG	AG	GG	GG	GG	AG	GG	GG	GG	GG	GG	GG	GG	GG	GG	GG	GG	GG	GG	GG	AG	GG	GG
snp26427-scaffold276-5223607	TC	TT	TC	TT	TC	CC	CC	TC	TC	TT	TT	TT	CC	TT	TC	CC	CC	TT	CC	TC	TT	CC	TT	TC	TC	TT	TT	TC	TC	TC	TT	TT	TT	TC	TT	TT	TC	TC	TC	TT	TC	TC	TT	TT	CC	TT	TT	TC	TT
snp26428-scaffold276-5256157	GG	GG	GG	GG	GG	GG	GG	AG	AG	GG	GG	GG	GG	GG	GG	AG	GG	GG	GG	GG	GG	GG	AG	AG	GG	GG	GG	GG	GG	GG	AG	GG	GG	AA	AG	GG	AG	GG	GG	AG	AG	AG	AA	GG	AG	AG	AG	GG	AG
snp26429-scaffold276-5292702	AA	AG	AG	AA	AG	AG	AG	AG	AG	AA	AA	AA	AA	AG	AA	AG	AA	AG	AG	AG	AA	AA	AG	AG	GG	AG	AG	AA	AG	AA	AG	AA	AA	AA	AA	GG	AG	AA	AG	AG	GG	AG	AA	AA	AG	AA	AA	AA	AA
snp26431-scaffold276-5389396	TT	TC	TC	TC	TT	TT	TT	TT	TT	CC	TC	TC	CC	CC	TT	TC	TC	TT	TT	TT	TC	TC	TC	TT	TC	TC	TT	TC	TT	TT	TT	TT	TT	TC	TT	CC	TT	TC	TC	TT	TT	TC	TC	CC	TC	TT	TC	TT	TT
snp26432-scaffold276-5421749	AC	CC	AC	AC	AA	AC	CC	AC	AC	AC	CC	AC	AA	CC	AC	AC	AC	AC	CC	AC	AC	AC	AC	CC	AC	AA	AA	AA	AA	CC	CC	AA	AC	AC	AA	CC	AC	AC	AA	CC	CC	AC	AA	CC	CC	AC	AC	AC	CC
snp26433-scaffold276-5468529	GG	AG	GG	AG	AG	GG	GG	GG	GG	AG	AG	AG	AA	AA	AG	AG	AG	AG	AG	AG	AA	AG	AG	AA	AG	AG	AG	GG	AG	AG	AG	GG	AG	GG	AG	GG	GG	AA	AA	AG	AG	GG	GG	AG	GG	AG	GG	AG	AG
snp26435-scaffold276-5579943	TT	TC	TC	TT	TT	TC	TC	TT	TC	TT	TT	TT	TT	TT	TT	TT	TC	TT	TT	TC	TT	TT	TT	TT	TT	TT	TC	TT	TT	TC	TT	TT	TC	TT	TT	TT	TT	CC	CC	TC	TT	TC	TC	TT	TC	TT	TT	TT	TT
snp26436-scaffold276-5632568	AC	AC	AC	CC	AC	AA	AA	AC	CC	CC	AC	AC	AC	CC	CC	AA	AA	AC	CC	CC	AC	AC	CC	AC	CC	CC	CC	AC	CC	CC	CC	CC	AC	AC	CC	CC	CC	AC	AA	CC	AC	CC	CC	CC	AC	CC	AC	AC	AC
snp26437-scaffold276-5681100	CC	CC	CC	TC	CC	CC	CC	CC	CC	CC	CC	CC	TC	CC	CC	CC	TC	CC	CC	CC	CC	CC	TC	CC	CC	CC	TC	CC	CC	CC	CC	CC	CC	TC	CC	CC	TC	CC	CC	CC	TC	TC	CC	CC	CC	CC	CC	CC	CC
snp26438-scaffold276-5712672	AA	AG	AG	AG	AA	AA	AG	AA	AA	AG	AA	AA	AG	AG	AA	AA	AG	AA	AA	AA	AA	AA	GG	AG	AG	AA	AG	GG	AA	AA	AA	AA	AG	AG	GG	AG	AG	AA	GG	AA	AA	AA	AG	AA	GG	GG	GG	AA	AG
snp26439-scaffold276-5751674	CC	TC	TC	TC	TC	CC	CC	CC	CC	CC	TC	TC	TT	CC	TT	TC	TC	TT	CC	TC	TC	TT	TT	TC	TT	TC	TT	TC	TC	TT	CC	TT	TC	CC	TC	TC	TC	CC	TT	TT	TT	TT	TC	TC	TC	TC	CC	TC	TC
snp26441-scaffold276-5824575	AG	AG	AA	AG	AA	AG	GG	AG	AG	AA	GG	AG	GG	GG	GG	GG	GG	AG	GG	GG	GG	GG	GG	GG	GG	AG	GG	GG	AG	AG	AG	AA	AG	GG	AG	GG	AG	AA	AA	GG	GG	GG	GG	AG	AG	AG	AG	GG	AG
snp26442-scaffold276-5864964	AG	AA	AA	AG	AA	AG	AG	AA	AA	AA	AA	AA	AA	GG	AA	AA	AA	AG	AG	AA	AG	AG	AA	AG	AG	AA	AA	AG	AG	GG	AA	AA	AA	AG	AA	GG	AA	AA	AA	AA	AA	AA	AA	AG	AG	AG	AA	AA	AA
snp26444-scaffold276-5949209	TC	CC	CC	TC	CC	CC	CC	TC	TC	CC	CC	CC	TC	CC	TC	CC	CC	CC	CC	CC	CC	TC	CC	CC	CC	CC	TT	CC	TC	TC	TC	CC	CC	CC	CC	CC	CC	TC	CC	CC	CC	CC	CC	CC	CC	CC	CC	CC	CC
snp26446-scaffold276-6029619	TC	TC	TT	TT	TT	TT	TC	TT	TC	TT	CC	TC	TC	TC	TC	TC	TC	TT	CC	TC	TC	TT	CC	TC	TT	CC	TT	TC	TC	CC	CC	TC	CC	TT	TC	TT	TC	CC	CC	CC	CC	CC	TC	TC	TC	TT	TC	CC	TC
snp26447-scaffold276-6062132	AA	AG	AA	AG	AA	AA	AG	AG	AG	AA	AA	AA	GG	AA	AG	AA	AG	AA	AA	AA	AA	AA	AG	AG	AA	AG	AA	AA	AG	AA	AA	AA	AG	AA	AA	AA	AG	AG	AG	AG	GG	AG	AA	AA	AG	AA	GG	AA	AA
snp26448-scaffold276-6105599	TC	TC	TC	TC	TT	TT	TC	TT	TT	TT	TC	TC	TC	TT	CC	TC	TT	TT	TT	TT	TC	TT	TC	TC	TC	TC	TC	TT	TC	TC	TC	CC	TC	TC	TT	TT	TT	TT	CC	TC	TT	TT	TT	TT	CC	TC	TT	TC	TT
snp26449-scaffold276-6138113	TT	TC	TT	TT	CC	TC	TC	CC	TC	TT	TC	CC	TC	TT	TC	TC	TC	TC	TC	TC	TC	CC	CC	CC	TT	TC	TT	CC	TT	TC	CC	CC	CC	TC	TT	CC	TC	TT	TC	TT	CC	CC	CC	TC	TT	TC	TT	CC	TC
snp26451-scaffold276-6238530	TC	CC	TC	CC	TC	TC	TC	TC	TT	CC	CC	TT	CC	CC	TC	TC	CC	CC	CC	CC	CC	CC	TT	TC	TC	CC	TC	CC	TC	CC	CC	CC	CC	TT	CC	CC	CC	TC	CC	CC	TC	CC	CC	CC	CC	TC	TC	CC	CC
snp26452-scaffold276-6286620	TC	TC	TC	TC	TT	TT	TC	TC	TC	TC	TT	TC	TT	TC	TC	CC	TT	TC	TC	TT	CC	CC	TT	TT	TC	TT	TC	TC	TT	TT	TT	CC	TC	CC	TC	TC	CC	CC	TT	TT	CC	CC	CC	TT	TT	CC	TT	TC	TC
snp26453-scaffold276-6343157	GG	AG	GG	GG	AG	AG	GG	AG	AG	GG	AG	AG	GG	GG	GG	AG	GG	AG	GG	GG	AG	GG	AG	GG	AG	AG	AG	AG	GG	AG	AG	AA	GG	GG	AG	GG	AG	AG	GG	GG	GG	GG	GG	GG	GG	AA	GG	AG	AG
snp26455-scaffold276-6419953	AG	AA	AA	AG	GG	AG	AA	AG	GG	AA	AG	GG	GG	GG	AG	AG	AG	AG	AG	AG	GG	GG	AA	AG	AA	AG	AA	AG	AG	GG	AG	AG	AG	AG	GG	AG	AG	GG	GG	AA	AG	AA	AA	AG	AA	GG	AG	GG	AG
snp26456-scaffold276-6449616	AG	AG	AG	AA	AA	AA	AA	AA	GG	GG	AA	AA	AA	GG	AA	AA	AA	AG	AG	AG	AA	AA	AG	AA	AA	AG	AA	AA	AG	AG	AG	AG	AG	AA	AG	AA	AA	AG	AG	AA	AA	AA	AA	AA	GG	AG	AA	AG	AG
snp26457-scaffold276-6480289	AG	AG	AA	AA	AA	AA	AA	AG	AA	AA	AA	AG	AA	AG	AG	AA	AA	AG	AA	AA	AG	AA	AA	AA	AA	AG	AG	AA	AG	AA	AA	AG	AA	AA	AA	AG	AA	AG	AA	AG	AA	AA	AA	AG	AA	AG	AG	AA	AA
snp26459-scaffold276-6550428	AA	AG	GG	GG	AG	AG	AG	AG	AA	AG	AA	AG	AA	GG	AG	AG	AG	AG	AA	AA	AG	AG	AG	AG	AG	AG	AA	AG	AA	AA	AA	AG	AG	AG	GG	AG	GG	AG	GG	AA	GG	AG	AG	GG	AG	GG	AG	AG	AG
snp26460-scaffold276-6581890	GG	AG	GG	AG	AG	GG	AG	AG	GG	GG	GG	GG	AG	AG	GG	GG	GG	AG	AG	GG	AG	GG	GG	AG	AG	GG	AG	GG	GG	GG	AG	GG	GG	GG	AG	GG	AG	GG	GG	AG	GG	AG	AG	GG	GG	AA	GG	AG	GG
snp26462-scaffold276-6715025	TC	TT	TC	TT	TC	TT	TT	TT	TT	TT	TT	TT	TT	TT	TT	TT	TT	TT	TC	TT	TT	TT	TT	TT	TT	TT	TC	TT	TT	TT	TT	TT	TT	TT	TT	TT	TT	TT	TT	TT	TT	TT	TT	TT	TT	TT	TT	TT	TC
snp26463-scaffold276-6747017	AA	AG	AA	GG	AA	GG	GG	AG	AA	AA	AG	GG	AG	AG	AG	GG	GG	AG	AG	AA	AG	GG	AG	GG	AG	AG	AG	AG	AA	AG	GG	AG	AG	AG	AG	GG	AG	GG	AG	GG	AA	AG	GG	AG	GG	GG	AG	AG	AA
snp26464-scaffold276-6780671	AG	AG	AG	AA	GG	AA	AA	AG	AA	AG	AG	AA	AA	AA	AA	AA	AA	GG	GG	AG	AG	AA	AA	AA	AG	AG	AG	AG	AG	AA	AA	AG	AG	AG	AG	AA	AG	AA	AG	AA	GG	AG	AA	AG	AA	AA	AG	AA	GG
snp26465-scaffold276-6819557	GG	AA	GG	GG	GG	GG	GG	AG	AA	AG	AG	GG	AG	GG	AG	AA	AA	GG	GG	AG	AG	AG	GG	AG	GG	AG	AG	AG	AG	GG	GG	AG	GG	AG	GG	AG	AG	AG	AG	AG	AG	AG	AG	AG	AG	AG	AG	AG	AG
snp26466-scaffold276-6875327	TT	GG	TG	GG	TG	GG	GG	GG	TT	GG	TG	GG	TG	GG	TG	TG	TG	TT	TT	TT	TG	GG	TG	GG	TG	TG	GG	TG	GG	TG	GG	TG	TG	TG	TT	GG	TT	GG	TG	GG	TT	TG	GG	GG	GG	TG	TG	TG	TT
snp26467-scaffold276-6912234	CC	CC	CC	CC	TC	TC	TT	TC	CC	CC	TC	TC	CC	TC	CC	CC	TC	TC	CC	CC	CC	CC	TC	TC	CC	CC	CC	TC	CC	CC	CC	CC	CC	CC	CC	CC	CC	CC	CC	TC	CC	CC	CC	TC	TC	CC	CC	CC	TC
snp26469-scaffold276-6979011	TT	TT	TT	TT	TC	TT	TT	TT	TT	TT	TT	TT	TT	TT	TT	TT	TT	TT	TT	TT	TC	TT	TC	TT	TT	TT	TT	TT	TT	TT	TT	TT	TT	TT	TT	TT	TT	TT	TT	TT	TT	TT	TT	TT	TT	TC	TT	TT	TC
snp26470-scaffold276-7041211	TT	GG	TT	TT	TT	TT	TT	TG	TG	TG	TT	TG	TG	TG	TG	TG	TT	TT	TG	GG	GG	TG	TT	TG	TG	TG	TT	TT	TG	GG	TG	TG	TT	TT	TG	GG	GG	TG	TT	TG	GG	GG	GG	GG	TG	TG	TG	TT	TT
snp26471-scaffold276-7075584	AG	AG	AG	AG	AG	AA	AA	AA	AA	AA	AG	AA	AA	AG	AA	AA	AA	AG	AA	AA	AA	GG	AA	AA	AG	AG	AA	GG	AA	AA	AG	GG	AG	AG	AG	AA	AA	AG	AG	AA	AG	AG	AG	GG	AG	AG	AG	AA	AA
snp26472-scaffold276-7110350	TC	TT	TT	TT	TC	TC	TT	TT	TC	TT	TC	TC	CC	CC	CC	CC	CC	TC	TC	TC	TT	TC	TC	CC	CC	TC	CC	TC	TC	TC	TC	TC	TC	TC	CC	CC	CC	CC	TC	TT	CC	CC	CC	TC	TT	CC	TC	CC	CC
snp26473-scaffold276-7141017	AG	AG	GG	AG	AG	AG	AG	GG	AG	GG	AG	GG	AG	GG	GG	AG	GG	GG	AG	AG	GG	GG	GG	GG	AG	GG	GG	AG	GG	GG	GG	AG	AG	AG	AG	AG	AG	AG	GG	AG	GG	AG	AG	GG	GG	AG	GG	GG	AG
snp26474-scaffold276-7181027	TC	TT	TC	CC	CC	CC	TC	TT	TC	TT	TT	TC	TC	TC	CC	TC	TC	TT	TT	TC	TT	TT	TC	CC	TT	TT	TT	TC	TT	TT	TT	TT	TC	TC	CC	CC	CC	TT	TT	TC	TC	TC	TC	TC	TC	TC	TT	TT	TC
snp26475-scaffold276-7237791	CC	CC	CC	TC	CC	CC	CC	CC	TC	CC	TC	CC	CC	TC	CC	TC	CC	TC	TT	CC	TC	CC	CC	CC	CC	TC	TC	CC	TC	CC	TC	TC	TC	TT	CC	TC	TC	TC	TC	TC	TT	TC	CC	CC	TT	TC	TC	TC	CC
snp26477-scaffold276-7301972	TT	GG	TT	TG	TG	TT	TG	GG	TT	TG	TG	TT	TT	TT	TT	TT	TT	TT	TT	TT	TG	TG	TT	TG	TT	TG	TT	TG	TG	TG	TT	TT	TT	TT	TT	TT	TT	TT	TT	GG	TT	TT	TG	TG	TT	TT	TT	TT	TT
snp26478-scaffold276-7374042	TT	CC	TC	TC	TC	CC	CC	CC	CC	TC	CC	TC	CC	TC	CC	TC	CC	TT	TC	TC	CC	CC	CC	CC	TC	TC	TC	TC	CC	TC	TC	CC	TC	TC	CC	CC	CC	CC	CC	TC	TC	CC	CC	TC	TC	CC	CC	TC	TC
snp26479-scaffold276-7422057	TT	TC	TT	TC	TC	TT	TT	TT	TT	TT	TT	TC	TC	TC	TC	TC	TT	TT	TT	TC	TT	CC	TC	TT	TC	TC	TT	TT	TT	TT	TT	TT	TT	TT	TC	TC	TC	TT	TT	TT	TC	TT	TT	TT	TT	TC	TT	TT	TC
snp26480-scaffold276-7462385	TC	TT	TT	TT	TT	TT	TT	TT	TC	TT	TT	TT	TT	TT	TT	TT	TT	TT	TT	TT	TT	TT	TT	TT	TT	TT	TT	TC	TT	TT	TT	TT	TT	TT	TT	TT	TT	TT	TT	TT	TC	TT	TT	TT	TC	TT	TT	TT	TT
snp26481-scaffold276-7492745	TC	TT	TC	TT	TT	TT	TC	TC	TT	TC	TT	TC	TT	TC	TT	TC	TC	TC	TC	TC	TC	TT	TC	TT	TT	TT	TT	TC	TT	TC	TT	TT	TT	TT	TT	TC	TT	TT	TT	TT	TT	TT	TT	TT	TC	TT	TT	TT	TT
snp26482-scaffold276-7552428	TT	TT	TC	TT	CC	TT	TT	TT	TT	TT	TT	TC	TT	TC	TT	TT	TT	TT	TC	TT	TT	TC	TT	TT	TC	TC	TC	TT	TC	TC	TT	TC	TT	TT	TC	TC	TT	TT	TC	TT	TT	TT	TT	TC	TT	TT	TT	TC	TC
snp26483-scaffold276-7602725	AG	AG	AG	AG	GG	AA	AG	GG	AG	AA	AA	AG	GG	AG	GG	GG	AG	AG	AG	AG	AA	GG	AG	AA	AG	GG	GG	AG	AA	AA	AG	AG	AA	GG	GG	AG	AG	AG	AA	AG	AG	AA	AG	GG	GG	GG	AA	AG	GG
snp26485-scaffold276-7715356	AA	AG	AG	GG	AG	AA	AA	AA	AG	AA	GG	AG	GG	GG	AG	AG	AG	GG	AG	GG	AA	GG	GG	AG	AG	AG	GG	AA	AG	AG	AG	GG	AG	AG	AA	AA	AG	AG	GG	AG	GG	GG	AG	AG	AG	AG	AG	AG	AA
snp26486-scaffold276-7747380	AG	AG	AA	AG	AG	AG	AG	GG	AA	AA	AA	AG	GG	GG	AA	AG	AA	GG	AG	AG	AA	AG	GG	GG	AA	AG	AG	AA	GG	AA	GG	AA	GG	GG	AA	AA	AA	AG	AG	AA	AG	AA	AA	AA	AA	AA	AG	AG	AG
snp26487-scaffold276-7780147	CC	TT	TT	TT	TT	TC	TC	CC	TC	TT	CC	TC	TC	TT	TT	TT	CC	TT	TC	TC	CC	TC	TC	TC	TT	TC	TC	TT	CC	TT	TC	TC	CC	TC	TT	TT	TT	TT	TC	TT	TC	TT	TC	TT	TT	TT	TT	CC	TC
snp26488-scaffold276-7837545	TC	CC	TC	TC	TT	TC	TC	TC	TT	TC	TT	CC	TC	TC	TC	TC	TT	TC	TC	TT	TT	TT	CC	TC	TC	TC	TC	CC	TC	CC	TC	TT	TT	TC	TT	TC	TT	TC	TC	TT	TT	TT	TT	TC	TC	TT	TT	TT	TC
snp26489-scaffold276-7881906	AA	CC	AC	AC	CC	AC	AC	CC	AC	AC	AC	AA	AA	AA	AC	AC	CC	CC	AC	CC	AA	CC	AA	AA	CC	AA	AA	AA	AC	AA	AA	AC	AC	AC	AA	CC	AC	AC	AC	AC	CC	AC	AA	AC	CC	AC	AC	AC	AC
snp26490-scaffold276-7916993	AG	AG	AA	GG	AG	AG	AA	AA	AG	AG	AG	AG	AA	AG	AG	AG	AG	AG	AA	AG	AA	GG	AG	GG	AG	AA	AA	GG	AG	AA	AA	AA	AA	AG	AG	GG	GG	AA	GG	AG	AG	AG	AA	AA	AG	GG	AG	AA	AG
snp26491-scaffold276-7946702	TC	CC	TC	TT	TT	CC	TC	TT	TC	TC	TC	TC	TT	CC	TC	TT	TC	TT	CC	TT	TC	TC	TC	TT	TT	TC	TC	TC	TT	TC	CC	TC	TC	TC	CC	TC	TC	TT	TC	TC	TT	TT	TT	CC	TT	CC	TT	TC	CC
snp26492-scaffold276-7991301	AC	CC	AC	AC	CC	CC	CC	CC	AC	AC	CC	AA	CC	AC	AC	AC	AC	AC	CC	CC	CC	AC	CC	CC	CC	CC	CC	AC	AC	AC	CC	CC	CC	AC	CC	CC	AC	CC	AC	AC	AA	AC	CC	CC	AC	CC	AA	CC	CC
snp26493-scaffold276-8039202	TT	TT	TT	TT	TT	TT	TT	TT	TT	TT	TT	TT	TT	TT	TT	TT	TT	TT	TT	TT	TT	TT	TT	TT	TT	TT	TT	TT	TT	TT	TT	TT	TT	TC	TT	TT	TT	TT	TT	TT	TC	TT	TT	TT	TC	TT	TT	TT	TT
snp26494-scaffold276-8068860	AA	AG	AA	AA	GG	AG	AA	AA	AA	AA	AG	AG	AG	AG	AG	AA	AG	AA	AA	AA	AG	AA	AA	AA	AG	AG	AA	AG	AA	AA	AG	NA	AA	AG	AA	AG	AA	AA	AA	GG	AG	AA	AA	AG	AG	AG	AG	AA	AA
snp26495-scaffold276-8106894	TT	TC	TT	TC	TC	TT	TT	TT	TT	TC	TT	TT	TT	TT	TT	TT	TT	TT	TT	TT	TT	TT	TT	TT	TT	TT	TC	TT	TT	TT	TT	TC	TT	TC	TT	TT	TC	TT	TC	TC	TC	TC	TT	TT	TT	TT	TC	TT	TT
snp26498-scaffold276-8201892	AA	AG	AG	AA	GG	AG	AA	AA	AA	AG	AA	GG	AG	GG	AG	AG	GG	AA	AA	AA	AA	AG	AA	AA	AA	AG	AA	GG	AA	GG	AA	AG	AA	GG	AA	AA	AA	AA	AA	AG	AA	AA	AA	AG	AG	AA	AA	AA	AA
snp26499-scaffold276-8254250	AG	AA	AA	AA	AA	AA	AG	GG	AG	AA	AG	AA	AG	AG	AA	AA	AA	AG	AG	GG	AG	AG	AG	AA	AG	AA	AG	AA	AG	AA	AA	AG	AG	AA	AG	GG	AG	AA	AG	AA	AA	AG	AG	AG	AA	AG	AG	AA	AG
snp26502-scaffold276-8389415	TC	CC	TT	CC	TC	TC	TC	TT	TC	TC	CC	TC	TC	TC	TC	TC	CC	TC	TC	CC	TC	CC	TC	TT	TC	TT	CC	TC	CC	TC	CC	CC	CC	CC	TC	TC	TC	TT	TC	CC	TC	TT	TT	TC	CC	CC	CC	CC	CC
snp26503-scaffold276-8422057	TC	TT	TT	TC	CC	TC	CC	CC	CC	TT	CC	CC	TC	TC	CC	TT	TC	TC	CC	CC	TC	CC	TC	CC	TC	TT	TC	TC	CC	TC	CC	CC	CC	CC	TC	TC	CC	TC	TC	TC	TC	TC	TC	TC	TC	CC	TC	TC	TC
snp26505-scaffold276-8516509	TT	CC	TT	TC	TC	TC	TC	TC	TC	TC	TC	TC	TC	TC	TC	CC	TC	TC	TT	TC	TT	TC	TT	TC	TC	CC	TC	TC	CC	CC	TC	TT	CC	TC	TT	TT	TT	TT	TC	CC	TC	TT	TT	TT	TC	TC	CC	CC	TT
snp26507-scaffold276-8646227	TC	TC	TC	CC	TT	TC	CC	TC	CC	CC	CC	CC	CC	TC	CC	TT	CC	TC	TC	CC	TC	CC	CC	CC	TC	CC	CC	CC	CC	TC	TC	TC	TC	TC	CC	CC	CC	TC	CC	CC	TC	TC	TT	CC	CC	CC	CC	TC	CC
snp26508-scaffold276-8694040	TC	CC	TC	CC	CC	TC	TC	CC	TC	CC	CC	TC	CC	TC	TT	CC	CC	TC	TC	TC	CC	TT	CC	CC	CC	CC	CC	TT	TC	CC	CC	TC	CC	CC	CC	TT	CC	TC	TC	TT	TC	CC	CC	TC	CC	CC	CC	CC	CC
snp26509-scaffold276-8750998	AA	GG	AA	GG	GG	AG	AA	AA	AG	AG	AG	AA	AG	AG	AG	AG	AG	AA	AG	AA	AG	AG	AG	AA	AG	AG	GG	AG	AG	AG	AG	GG	AA	GG	AA	AG	AG	AG	AG	AG	AG	AG	AA	AG	GG	AA	AG	AG	AA
snp26510-scaffold276-8787659	TC	CC	TC	CC	TC	TC	TT	TC	TC	TC	TT	TT	TC	TC	TC	TT	TT	TT	TT	TT	TC	TC	TC	TT	TC	TC	TC	TT	TC	TT	CC	TC	CC	TT	TC	TT	CC	CC	TT	TT	TC	CC	TC	TC	TC	TC	TC	CC	CC
snp26511-scaffold276-8820339	GG	GG	TG	GG	GG	GG	TG	TT	TG	GG	TG	GG	TG	TG	GG	TG	GG	GG	TG	GG	TG	GG	TG	TG	TT	TT	TG	GG	GG	TT	TG	GG	TT	TG	GG	TG	TG	TT	TT	TG	TT	TT	TG	GG	TG	GG	TT	TT	TG
snp26512-scaffold276-8854550	TC	CC	CC	CC	CC	CC	CC	CC	TC	CC	CC	CC	TC	CC	CC	CC	TC	TT	TT	CC	CC	TC	CC	CC	TC	CC	TC	CC	CC	CC	TC	CC	CC	CC	TC	CC	CC	CC	TC	TC	CC	CC	TC	CC	CC	CC	CC	CC	TC
snp26517-scaffold276-9069421	TG	TT	TG	TT	TT	TT	TG	TT	TT	TT	TG	TT	TG	TT	TT	TG	TT	TT	TT	TT	TT	TG	TT	TT	TT	TT	TT	TT	TT	TT	TT	TG	TT	TT	TT	TT	TT	TT	TT	TG	TT	TT	TT	TT	TT	TT	TT	TT	TT
snp26518-scaffold276-9111920	CC	CC	TC	CC	TT	CC	CC	TC	TT	TC	CC	TC	TC	CC	TC	CC	TC	CC	TC	TC	TC	CC	TC	TT	TC	TC	TT	TC	CC	CC	CC	CC	TC	CC	TT	TT	TC	CC	TC	CC	CC	TC	TT	TC	TT	TC	TC	TT	CC
snp26519-scaffold276-9153817	TT	TT	TC	CC	CC	TT	TT	TC	CC	TC	CC	TC	TC	TT	CC	TT	TT	TT	TC	CC	TT	TT	TT	TT	TC	TC	TT	TC	TT	TT	TT	TC	TC	TC	TC	CC	TC	TC	TC	TT	TT	TC	TC	TC	TC	TC	TC	CC	TC
snp26520-scaffold276-9209135	TC	CC	TC	TC	CC	TT	TT	TC	TT	CC	TC	TC	TT	TT	TC	TT	TC	TC	TC	TT	TT	TC	TC	TC	CC	TT	TT	TC	TC	TC	TC	CC	TT	TC	TC	TC	CC	TT	TC	CC	CC	CC	TC	TC	TT	TC	TC	TC	TC
snp26521-scaffold276-9239395	TC	TC	TT	TC	TC	CC	TC	TC	TC	TC	CC	CC	TC	CC	TC	TC	TC	TC	TC	TC	CC	CC	TT	TT	CC	TC	CC	CC	TC	TC	TC	TC	CC	TC	TC	TC	TC	CC	TC	CC	TC	TC	TC	TC	TC	CC	TC	TC	CC
snp26522-scaffold276-9305132	CC	TC	TC	CC	TC	TC	TC	TC	TC	TT	TC	TC	TC	CC	TC	TC	TC	CC	TC	TC	TT	TT	CC	CC	TC	CC	CC	TT	CC	TT	TC	CC	TT	TC	TC	TT	TC	TC	TC	TT	CC	TC	TC	TC	TT	TT	TC	TT	TC
snp26523-scaffold276-9362834	AA	AC	AA	AA	AC	AC	AA	AC	AC	AC	AC	AC	AA	AA	AC	AC	AC	AA	AA	AC	CC	CC	AA	AA	AC	AA	AA	CC	AA	CC	AA	AA	AC	AC	AC	AC	AC	AA	AC	AC	AA	AC	AC	AC	CC	CC	AC	AC	AC
snp26524-scaffold276-9393724	TT	TT	TT	TT	TC	TT	TT	TT	TC	TT	TC	TT	TC	TT	TT	TT	TT	TT	CC	TT	TT	TT	TT	TC	CC	TT	TC	TT	TT	TT	TT	TT	TT	TC	TT	TT	TT	TT	TT	TT	TT	TC	TC	TT	TC	TT	TT	TT	TC
snp26525-scaffold276-9437345	AG	AG	AG	AG	AG	AG	AG	AG	AG	AG	AG	AG	AA	AA	AA	AA	AA	AG	AG	AA	AG	AG	AG	AG	AA	GG	AA	AA	AA	AG	AA	AG	AA	GG	AG	AA	AG	AA	AG	AA	AG	AA	AA	AG	AA	AG	GG	GG	AG
snp26527-scaffold276-9544293	AG	AA	AA	AA	AG	AA	AA	AG	AG	AA	AG	AA	AA	AG	AA	AG	AG	AG	AA	AA	AG	AA	GG	GG	GG	AG	AG	AA	AG	AG	AG	AA	AA	GG	AG	AA	AA	AG	AG	AA	AG	AA	AG	AG	AG	AA	AA	GG	AG
snp26529-scaffold276-9638582	TC	CC	TC	TC	TC	CC	TC	CC	TT	TC	CC	CC	TC	CC	CC	CC	CC	TC	TC	TT	CC	TT	TC	TC	CC	CC	TC	TC	CC	CC	CC	TT	CC	CC	TC	TC	TC	CC	TC	TT	TC	TC	TC	CC	CC	TT	CC	CC	CC
snp26531-scaffold276-9704860	AA	AA	AG	AA	AG	AA	AA	AA	AA	AG	AA	AA	AG	AA	AA	AA	AA	AA	AA	AA	AA	AA	AA	AG	AA	AA	AA	AG	AG	AA	AG	AG	AA	AA	AA	AG	AA	AG	AA	AA	AA	AA	AA	AA	AG	AA	AG	AG	AA
snp30205-scaffold332-1463418	AG	AG	AG	AG	GG	AA	AA	AG	GG	AG	GG	AG	AG	AG	GG	AG	AG	AA	AG	AA	AA	AG	GG	AG	AG	AG	AA	AG	AA	AG	AA	GG	AA	AA	GG	AA	AG	AG	GG	AA	AA	AG	GG	AG	AG	AG	AG	AA	AA
snp30204-scaffold332-1433737	TC	TT	CC	TT	TT	TC	TT	CC	TC	TC	CC	CC	TC	TC	CC	TT	CC	TC	TC	TT	TT	CC	CC	CC	TC	TC	TC	CC	TT	TC	CC	TC	TC	CC	TC	TC	TC	CC	TT	TC	TC	TC	TT	TC	TT	TT	CC	CC	TC
snp30203-scaffold332-1402590	TC	TT	TC	TT	TC	TT	TC	TT	TT	TT	TT	TC	TC	TT	TC	TC	TT	TC	TT	TC	TC	TT	CC	CC	TC	TC	TC	CC	CC	TC	CC	TC	CC	TC	TC	TT	TC	CC	TT	CC	TC	TC	TC	TC	TT	TC	TC	CC	TT
snp30202-scaffold332-1353922	AG	AG	AG	GG	AG	GG	GG	GG	AA	AG	GG	GG	GG	GG	GG	GG	GG	AA	GG	AA	AG	GG	GG	AG	AG	AG	AG	AG	GG	AG	GG	AG	GG	AG	AA	AG	AA	AG	AG	GG	AA	AA	AG	AA	GG	AG	AG	AA	GG
snp30201-scaffold332-1306337	TC	TC	CC	TC	TC	TC	TC	TC	TT	CC	TC	CC	TT	CC	TC	TT	CC	TT	TT	CC	CC	TC	TC	TC	TC	TT	TT	TT	CC	TC	CC	TC	TC	TT	CC	CC	TC	TC	TC	TC	TT	TT	TT	TT	TC	CC	TT	CC	TC
snp30200-scaffold332-1252361	TC	TT	TC	TC	CC	CC	TC	TC	CC	TT	TC	TC	TT	TT	CC	CC	TC	TC	CC	TC	TT	TC	TC	TC	CC	CC	CC	CC	CC	TT	TC	TT	TC	CC	TC	TT	TC	TT	CC	CC	TC	TC	CC	CC	TC	TC	CC	TT	TC
snp30197-scaffold332-1143124	GG	GG	GG	GG	GG	AG	GG	GG	GG	GG	GG	GG	AG	GG	GG	GG	GG	AG	AA	GG	AG	GG	GG	GG	AG	GG	AG	GG	GG	GG	AG	GG	GG	GG	AG	AG	AG	GG	AG	AG	GG	GG	AG	GG	AG	AG	GG	GG	GG
snp30196-scaffold332-1090182	TT	TC	CC	TT	TT	TT	TT	TC	TT	CC	TT	TC	TC	CC	TC	TC	CC	TT	TT	TT	TT	TT	TT	TT	TT	TC	TT	TT	TT	TT	TC	TT	TC	TT	TC	TC	TC	TT	TT	TT	TC	CC	TC	TT	TT	TT	TT	TC	TT
snp30195-scaffold332-1060414	GG	GG	AG	AG	AG	AG	AG	AA	AG	GG	GG	AA	GG	AG	AA	GG	AA	AG	AA	AG	AA	AG	AG	AA	GG	GG	GG	AA	GG	AG	AG	AA	AG	GG	GG	GG	AG	GG	GG	GG	AG	AG	GG	AA	AG	GG	AG	AA	AG
snp30194-scaffold332-1014525	GG	GG	AG	GG	GG	AG	AG	GG	AA	AG	AG	GG	AG	GG	GG	GG	AA	GG	AG	GG	AG	GG	AG	GG	AG	GG	AA	AA	GG	AG	GG	AG	GG	AG	AG	AG	GG	AA	GG	AG	GG	GG	GG	AA	AG	AG	AA	AG	AA
snp30193-scaffold332-966780	CC	TC	CC	CC	CC	TC	TC	TT	TC	CC	TC	CC	TC	TT	CC	CC	TC	TC	CC	TC	TC	TC	TC	TT	TT	CC	TT	CC	TC	TC	CC	TT	TC	TC	CC	TC	TC	TC	CC	CC	TC	TC	CC	TC	TC	CC	CC	TC	CC
snp30190-scaffold332-824837	AA	AG	AG	AG	AA	AG	AG	GG	AA	AG	AA	AG	AG	AG	AA	AG	GG	AA	AA	AA	AA	GG	AA	AA	AA	GG	AG	AG	AG	AA	AA	AA	AA	AA	AG	AG	AA	AA	AG	GG	AA	AG	AG	AA	AG	AA	AG	AG	AA
snp30189-scaffold332-792630	AA	AG	AA	AA	AA	AA	AA	AG	AA	AA	AA	AG	AA	AG	AA	AG	AG	AA	AA	AA	AA	AG	AA	AA	AG	AA	AA	AG	AG	AA	AA	AA	AA	AA	AA	AA	AA	AA	AG	AA	AA	AA	AA	AA	AA	AA	AA	AA	AA
snp30188-scaffold332-742276	AG	AG	AA	AA	GG	AG	AA	GG	AA	AA	AG	AG	AA	AG	AA	AA	GG	GG	AA	AA	AA	AG	AA	AA	GG	AG	AG	AG	AA	AA	AA	AA	AA	AA	AA	AG	AA	GG	AA	AA	AA	AG	AG	AG	AA	AA	AA	AA	GG
snp30187-scaffold332-700128	AA	AA	AG	GG	AG	AA	AG	AG	AA	AG	GG	GG	AG	AG	GG	AG	AG	AG	GG	AA	AG	GG	GG	GG	AG	AG	GG	AA	AG	GG	GG	GG	GG	GG	AG	AA	AG	AA	AA	GG	GG	AG	AG	AG	AA	AG	AG	GG	AG
snp30186-scaffold332-671107	CC	TC	TC	CC	CC	CC	CC	CC	CC	TT	TC	CC	CC	CC	CC	CC	CC	CC	CC	TC	CC	CC	CC	CC	CC	CC	CC	TC	CC	TC	CC	CC	CC	CC	TC	CC	TC	CC	TC	TC	CC	TC	TC	CC	TT	TC	TC	CC	TC
snp30185-scaffold332-635064	AA	AA	AA	AA	AA	AA	AA	AA	AA	AA	AG	AA	AA	AA	AA	AA	AA	AA	AA	AA	AA	AG	AA	AA	AA	AA	AA	AA	AA	AA	AA	AA	AG	AA	AG	AA	AA	AA	AA	AG	AA	AA	AA	AA	AA	AA	AA	AA	AA
snp30184-scaffold332-604314	TT	TT	CC	TT	TT	TT	TT	TC	CC	TC	TT	TT	TT	TC	TC	TC	CC	TT	TT	TC	TC	TT	TT	TT	TC	TT	CC	TT	TC	TC	TC	TC	TT	TC	TT	TT	TC	TC	TC	CC	CC	TC	TT	TT	TC	TT	TT	CC	TC
snp30183-scaffold332-573164	TC	TT	CC	TC	TC	CC	TC	CC	CC	TC	CC	TT	TC	TT	TC	CC	CC	TT	TC	TC	CC	CC	TC	TC	TC	TT	CC	TC	TC	CC	CC	TC	CC	TC	TT	TC	TC	TC	TC	TC	CC	CC	CC	TT	CC	TT	TC	CC	TC
snp30182-scaffold332-539062	AA	AG	AA	AA	AA	AA	AA	AA	AA	AG	AA	AA	AA	AG	AA	AA	AA	AA	AA	AG	AA	AA	AG	AG	AA	GG	AA	AG	AG	AG	AA	AA	AA	AA	GG	AA	AG	GG	AG	AG	AA	AA	AA	AA	AA	AG	GG	AA	AG
snp30181-scaffold332-490100	AA	AG	AG	AG	AA	AG	AA	GG	AG	GG	AG	AA	AG	AG	AA	AG	AA	AA	AG	AG	AG	GG	GG	AG	AA	GG	AA	GG	AG	AG	AG	AA	GG	AA	GG	AG	AG	GG	AG	AG	AG	AG	AG	AG	GG	AG	GG	AA	AG
snp30180-scaffold332-450005	TC	TT	TC	TT	TC	TC	TC	TT	TC	TT	TC	TT	TC	TT	TC	TC	CC	TT	TT	TC	TC	TT	TT	TC	TC	TT	CC	TC	TT	TC	TC	TC	TT	TC	TT	TT	TC	TT	TC	TT	TC	CC	CC	TT	TT	TT	TT	CC	TT
snp30179-scaffold332-418014	CC	TT	TC	TT	TT	TC	TC	TT	CC	TT	TC	TT	TC	TC	TC	TC	TC	TC	TT	TC	TC	TT	TT	TC	TC	TC	CC	TC	TT	TC	TC	TC	TT	TC	TC	TT	TC	TT	TC	TC	TC	CC	CC	TT	TT	TT	TC	CC	TT
snp30178-scaffold332-364856	AG	AA	AA	AA	AA	AG	AG	AA	GG	AA	AA	AA	AA	AG	AG	GG	AA	AG	AA	AA	AG	AA	AA	AA	AG	AA	AG	AG	AA	AG	AA	AG	AA	AA	AA	AG	AA	AA	AG	AG	AA	AG	GG	AG	AG	AA	AG	AA	AG
snp30177-scaffold332-319892	TG	TG	TG	GG	TG	GG	GG	TG	GG	TG	TG	GG	TG	TG	GG	GG	TT	TG	GG	TT	GG	TT	TG	TG	TG	TG	GG	TG	TT	GG	GG	GG	GG	TG	TT	GG	TG	TG	TG	TT	GG	TG	TG	GG	GG	TG	TG	GG	TG
snp30176-scaffold332-271910	CC	CC	CC	TC	CC	TC	TC	TC	TT	CC	TC	TC	TT	CC	TC	CC	TT	CC	CC	CC	TC	TC	TC	TT	CC	TT	CC	TC	TC	CC	CC	CC	CC	CC	TC	CC	CC	CC	CC	TC	TC	TC	TC	TC	CC	TC	TC	CC	CC
snp30175-scaffold332-242146	AA	AG	AA	AA	AG	AA	AG	AA	AA	AG	AA	AG	AA	AG	AG	AA	AA	AG	AA	AA	AA	AG	AA	AA	AG	AA	AA	AG	GG	AA	GG	AG	AG	GG	AA	AA	AA	AG	AA	AA	AA	AG	AG	AA	AA	AG	AG	AA	AA
snp30174-scaffold332-192743	AG	AG	GG	AG	GG	AG	AA	GG	AG	GG	GG	AG	GG	AA	AA	GG	AG	GG	AG	GG	AG	GG	AG	GG	GG	GG	GG	GG	GG	AG	AG	AG	AG	AG	GG	GG	GG	GG	GG	AG	GG	GG	AG	AG	GG	AG	GG	GG	GG
snp30173-scaffold332-149036	GG	AG	GG	GG	AG	GG	AG	AG	GG	AG	GG	AG	GG	GG	AA	GG	GG	GG	GG	GG	GG	AG	GG	GG	GG	GG	GG	GG	AG	GG	AG	AA	GG	AG	GG	GG	GG	GG	GG	GG	GG	GG	GG	AG	GG	AG	AG	AG	GG
snp30171-scaffold332-65209	TC	CC	TC	TC	TC	TC	TC	TC	TC	TC	TT	TC	TC	TC	TT	TC	TT	CC	TC	TC	TC	TT	TC	TC	CC	TC	TC	TC	TC	TT	TC	TC	CC	TT	TT	TC	TC	TC	TC	TC	TC	TC	CC	TC	TC	TC	TT	TC	TC
snp30170-scaffold332-3715	GG	GG	GG	AA	AG	GG	GG	GG	AG	GG	GG	AA	GG	GG	AG	GG	AG	AA	GG	GG	GG	GG	AG	AG	AA	GG	AG	AG	AG	GG	GG	GG	GG	GG	GG	GG	GG	AG	GG	GG	GG	GG	AG	GG	AG	GG	GG	GG	AG
snp11326-scaffold1409-832959	CC	CC	CC	AA	AC	CC	CC	AC	AC	CC	AC	CC	CC	CC	CC	CC	AC	AA	AC	CC	AC	CC	AC	AC	AA	CC	CC	AC	AC	CC	CC	CC	CC	AC	CC	CC	AC	AC	CC	CC	AC	AC	AC	CC	CC	CC	CC	AC	AC
snp11325-scaffold1409-774510	TC	TC	TC	TC	TT	TT	TT	TT	TC	TC	TC	TC	CC	TT	TC	CC	TT	TT	TT	TC	TT	TT	TT	TT	TT	TC	TC	TT	TT	TT	TT	TT	TT	TC	TT	CC	TT	TT	TC	TT	TT	TT	TT	TT	TC	TC	TC	TT	TT
snp11324-scaffold1409-732870	AA	AC	AC	AA	AC	AC	AC	AC	CC	AC	AC	AC	AA	AC	AC	AA	CC	AA	CC	AA	AC	AC	AC	AC	AA	AC	AC	CC	CC	CC	CC	AC	CC	AA	AC	AA	AA	AC	AA	AC	AA	AC	AC	CC	AC	AA	AC	AC	AC
snp11323-scaffold1409-700104	AA	AA	AG	AG	AA	AA	AA	AA	AG	AA	AG	AA	AG	AA	AA	GG	AA	AA	AA	AG	AA	AA	AA	AA	AA	AG	AG	AG	AA	AA	AA	AA	AA	AG	AA	GG	AA	AG	AG	AG	AA	AA	AA	AA	AA	AG	AG	AA	AA
snp11322-scaffold1409-671287	AC	AC	CC	CC	AC	AC	AC	AC	CC	CC	CC	CC	AC	AA	AC	AC	CC	AA	AC	AC	AA	AC	AC	CC	AA	CC	AC	AC	AC	AC	CC	AC	AC	AC	AC	CC	AA	CC	AC	AC	AA	AC	AC	CC	AC	AC	CC	AC	CC
snp11319-scaffold1409-535534	AA	AA	AA	AG	AA	AA	AA	AG	AG	AA	GG	AG	AA	AA	AA	AA	AG	AA	AG	AG	AG	AG	AG	AG	AA	AG	AA	AA	AG	AA	AA	AA	AA	AG	GG	AG	AG	AG	AG	AA	AA	AA	AA	AG	AA	GG	AG	AG	AG
snp11316-scaffold1409-409506	TC	TT	TC	TC	TC	TC	TT	CC	TC	TC	TC	CC	TC	TC	CC	TC	CC	CC	TT	TC	TC	TT	TT	TC	CC	TC	TC	TC	CC	TC	TC	TT	TT	CC	TT	TT	TT	TC	TT	TT	TT	TT	TC	CC	TC	TT	TC	TT	TC
snp11315-scaffold1409-331850	AG	AA	GG	GG	AA	AG	AG	AG	AG	AG	GG	AG	AG	GG	AG	GG	AG	GG	AA	AA	AG	AG	AA	AG	GG	AG	AG	AG	AG	GG	AG	GG	AG	GG	AA	AG	AG	AG	AG	GG	AG	GG	AG	AG	GG	AG	GG	GG	AG
snp11314-scaffold1409-294370	TC	TT	TC	TT	TC	TC	TC	TC	TC	TC	TT	TC	TC	TC	TC	CC	CC	TC	TC	TC	TC	TT	TT	TC	TT	TC	TT	CC	TC	CC	TT	TC	TT	TC	TT	CC	TC	TT	TT	TC	TC	TC	TC	CC	TT	TC	TC	TC	CC
snp11313-scaffold1409-232485	GG	AG	AG	AA	AA	AG	AG	AA	AG	GG	AA	AG	AG	GG	AA	AG	AG	AA	AG	AA	AG	AG	AG	AG	AA	AG	GG	AG	AA	AG	AG	AG	AA	AG	AA	AA	AA	AA	AG	AG	AA	AG	GG	AA	AG	AA	AA	AA	GG
snp11312-scaffold1409-190769	TC	TC	TT	TT	CC	TC	TC	TT	TC	TC	TT	CC	CC	TC	CC	TT	TC	TT	TC	TT	TC	TC	TT	TC	TT	TC	TC	CC	TT	TC	CC	TT	TC	TC	TT	TT	TT	TC	TC	TC	TT	TC	CC	TT	TT	TT	TT	TC	TC
snp11311-scaffold1409-116275	GG	AG	AG	AA	AG	GG	AG	AA	AG	AG	AG	AA	AA	AG	AA	AG	AA	AA	AA	NA	AG	AG	AA	AG	AA	AA	AG	AA	AA	GG	AG	AA	GG	AA	AA	AG	AA	AA	AA	AG	AA	AA	AA	AA	AG	AA	AA	AA	AG
snp11310-scaffold1409-69105	TC	TT	TC	TC	TT	TC	TT	TT	TT	TT	TC	TC	TC	TT	TC	TC	TC	TT	TC	TT	TC	TC	TT	TC	TT	TC	TT	TT	TT	CC	TC	TT	CC	TC	TT	TC	TT	TC	TC	TT	TT	TC	TC	TT	TC	TT	TT	TC	TC
snp16781-scaffold1758-299848	TG	TG	GG	GG	TG	TG	TG	GG	GG	TG	GG	GG	GG	GG	GG	GG	GG	GG	GG	GG	GG	TG	GG	GG	GG	GG	TG	GG	GG	GG	GG	GG	GG	GG	GG	GG	GG	GG	GG	GG	GG	GG	GG	TG	GG	GG	TG	GG	GG
snp16780-scaffold1758-256605	CC	TC	CC	TC	TC	CC	CC	TC	CC	TC	CC	CC	CC	CC	CC	CC	CC	TC	CC	CC	CC	CC	CC	CC	CC	TC	TC	CC	CC	CC	CC	CC	CC	CC	CC	CC	CC	CC	CC	CC	CC	CC	CC	TC	CC	CC	CC	CC	CC
snp16779-scaffold1758-205448	TC	TC	CC	TC	CC	TC	TC	TC	CC	TC	CC	CC	CC	TC	CC	CC	CC	TC	CC	TC	TC	TC	TC	TC	CC	TC	TT	TC	CC	CC	CC	TC	TC	CC	CC	TC	CC	TC	CC	TC	CC	CC	CC	CC	CC	CC	CC	CC	CC
snp16778-scaffold1758-173265	CC	AC	CC	AC	CC	CC	CC	AC	CC	AC	CC	CC	CC	AC	CC	AC	CC	AC	CC	AC	CC	AC	AC	AA	CC	AA	AA	AC	CC	CC	CC	AC	CC	CC	CC	AC	CC	AC	CC	AC	CC	CC	CC	AC	AC	AC	CC	CC	CC
snp16777-scaffold1758-144644	AA	AG	AG	AG	AA	AG	AA	AA	AG	AG	AA	AG	AA	AA	AA	AA	AG	AA	GG	GG	AG	AG	AA	AA	AG	AG	AG	AA	AG	AA	AG	AG	AG	AG	AG	AG	AG	AA	AG	AG	AG	AA	AA	AG	AA	AG	AG	AG	AG
snp16776-scaffold1758-103460	TC	CC	CC	TT	CC	TC	TC	CC	TC	CC	TT	TT	CC	TC	TC	TC	CC	CC	TC	CC	CC	CC	CC	CC	CC	CC	CC	CC	CC	CC	CC	CC	CC	CC	CC	CC	CC	CC	CC	CC	CC	CC	CC	CC	CC	CC	CC	CC	CC
snp16775-scaffold1758-67457	TC	TT	TT	TC	TT	TC	TC	TT	TC	TT	TC	CC	TT	TT	TC	TC	TT	TT	TC	TT	TT	TT	TT	TT	TT	TT	TT	TT	TT	TT	TT	TT	TT	TT	TT	TT	TT	TT	TT	TT	TT	TT	TT	TT	TT	TC	TT	TT	TT
snp16774-scaffold1758-31204	AA	AG	GG	AG	AA	AG	AA	AG	AG	AG	AG	AG	AG	AG	AG	AG	AG	GG	GG	AG	AG	AG	AG	GG	GG	AG	AG	AG	AG	AG	AA	AG	AA	GG	GG	AA	AG	AG	AG	AA	AG	AA	AG	GG	AA	AG	GG	AG	GG
snp23565-scaffold2379-3969	TT	CC	CC	TC	CC	TT	TC	TC	TC	CC	CC	TC	CC	CC	TC	CC	TC	TC	CC	TC	CC	TC	TC	CC	CC	TC	CC	TC	CC	CC	CC	CC	CC	CC	TC	TC	TC	CC	TC	CC	CC	CC	CC	CC	CC	TC	CC	TC	CC
snp23567-scaffold2379-87684	AG	AA	AA	GG	AA	AG	AG	AG	AG	AA	AG	AG	AA	AA	AG	AG	AG	AG	AA	AG	AA	AG	AA	AA	AA	AG	AA	AG	AA	AA	AA	AA	AA	AA	AA	AG	AA	AA	AA	AA	AA	AA	AA	AA	AG	AA	AA	AG	AA
snp23570-scaffold2379-194474	GG	GG	GG	GG	GG	GG	GG	GG	GG	GG	GG	TG	GG	GG	GG	GG	TG	TG	TG	GG	GG	GG	TG	GG	GG	GG	GG	GG	GG	GG	GG	GG	GG	GG	GG	GG	GG	GG	GG	GG	GG	GG	GG	TG	GG	TG	GG	GG	GG
snp23571-scaffold2379-225265	GG	GG	GG	GG	GG	GG	GG	GG	GG	GG	GG	AG	GG	GG	GG	GG	AG	AA	AG	GG	GG	GG	GG	GG	AG	GG	GG	GG	GG	GG	GG	GG	GG	AG	AG	GG	GG	GG	GG	GG	GG	GG	GG	AG	GG	AG	AG	GG	GG
snp6965-scaffold1257-239	TC	CC	TC	TT	TT	TC	TT	TC	CC	CC	TC	TC	TC	TT	TT	TT	TC	TC	TC	TC	TC	CC	TT	TT	TT	TT	TC	TT	TC	TC	TT	TT	TT	TC	TC	TC	TC	TC	TC	TT	TT	TT	TT	TC	TT	TC	CC	TC	TC
snp6966-scaffold1257-90626	CC	CC	AC	AC	AC	CC	CC	CC	AC	CC	AC	AC	AC	AA	AA	CC	AC	AA	CC	AC	AA	AC	CC	AC	CC	AA	AC	CC	AC	CC	AA	AC	AA	AC	AC	AC	AA	AC	AA	AA	AA	AA	AC	AA	AA	AA	AC	AC	CC
snp6967-scaffold1257-142879	AA	AA	AC	AA	AA	AA	AA	AA	AC	AA	AC	AA	AA	AA	AA	AA	AC	AC	AA	AA	AA	AA	AA	AA	AA	AC	AA	AA	AC	AA	AA	AA	AC	AA	AA	AA	AC	AA	AA	AA	AC	CC	AC	AA	AA	AA	AA	AC	AA
snp6969-scaffold1257-224382	AG	AA	GG	AG	AG	AG	AG	GG	GG	AG	AA	AG	AA	AA	AA	GG	GG	AG	AG	AG	AA	AG	GG	AG	GG	AG	AG	GG	AG	AG	AA	AG	AA	GG	AG	AA	AA	AA	AA	AG	AA	AG	AG	AA	AA	AG	AG	AA	AG
snp6970-scaffold1257-270846	TC	TT	CC	TT	CC	TC	TC	TC	CC	TC	CC	CC	TT	TC	TC	CC	TC	CC	TT	TC	TC	TC	CC	CC	TC	TC	CC	CC	TC	TC	TT	TC	TC	TC	TC	TT	TC	TC	TT	TC	TC	CC	TC	TC	CC	TT	TC	TC	TC
snp6971-scaffold1257-339758	GG	TT	GG	TT	GG	GG	GG	GG	GG	TG	TG	TG	TG	TG	TG	TG	TG	TG	TT	TG	GG	TG	TG	TT	GG	TG	GG	GG	GG	GG	TG	TG	TT	TT	GG	TG	TG	TG	TG	GG	TG	TG	GG	TG	TG	GG	TT	GG	TG
snp6972-scaffold1257-382661	CC	AC	AA	AA	AC	AC	CC	AC	AC	AC	AC	CC	AA	AA	CC	AC	AA	AA	AA	AA	AC	CC	AA	AC	AC	AA	AA	AC	AC	CC	AA	AC	AA	AC	AC	AA	AA	AC	AA	AC	AA	AA	AA	AC	AC	AA	AA	AA	CC
snp6973-scaffold1257-422119	AG	GG	AG	GG	AG	AA	AG	AG	AA	GG	AG	GG	GG	AG	AG	AG	AG	GG	AG	GG	GG	AG	AG	GG	AG	GG	AA	GG	GG	AG	GG	AG	GG	GG	GG	GG	GG	GG	GG	GG	GG	GG	GG	AG	AG	GG	GG	AG	AG
snp6974-scaffold1257-459805	AA	AG	AA	AA	AA	AA	AA	AG	AA	AG	AA	AA	GG	AG	AA	AG	AG	AA	AA	GG	AA	AG	AG	AG	AG	GG	AA	AA	GG	AG	GG	AA	AG	AA	AG	AG	AA	AA	AG	AA	AA	AG	GG	AA	AG	AA	AA	AA	AA
snp6975-scaffold1257-492684	GG	GG	GG	GG	AG	GG	GG	GG	GG	GG	GG	GG	GG	GG	GG	GG	GG	AG	GG	GG	GG	GG	GG	GG	GG	GG	AG	GG	GG	GG	GG	GG	GG	AG	GG	GG	GG	GG	GG	AG	GG	GG	GG	GG	GG	AG	GG	AG	GG
snp6976-scaffold1257-538601	AA	AG	AG	AA	AA	AA	AA	AA	AA	GG	AA	AA	AA	AG	AA	AA	AG	AG	AA	AG	GG	AA	AG	AG	GG	AG	AA	AA	GG	AG	AA	AA	AA	GG	GG	AG	AG	AG	AG	GG	AG	AA	AA	AG	AG	GG	AG	AA	AA
snp6977-scaffold1257-581704	TC	CC	TC	CC	TC	TC	TC	CC	TC	TC	TC	TC	TC	TT	TT	TC	TC	CC	CC	TC	TC	TC	TC	TC	TC	CC	TC	CC	TC	CC	CC	TT	TC	CC	TC	TC	TC	CC	TC	TC	TC	CC	CC	TC	TC	TT	TC	CC	CC
snp6978-scaffold1257-637290	AG	AG	GG	GG	AG	AG	AG	AG	GG	GG	GG	GG	GG	GG	GG	GG	GG	AG	AG	AG	GG	GG	GG	GG	AG	AA	AG	GG	AG	AG	GG	GG	AG	AA	GG	AG	GG	GG	GG	GG	AG	GG	GG	GG	GG	GG	AG	GG	AG
snp6979-scaffold1257-667055	AG	AA	AA	AG	AG	AA	AA	AG	AA	AA	AG	AA	AA	AG	AA	AA	AG	AA	AG	AA	AG	AG	AG	AA	AG	AG	AG	AG	AA	AG	AA	AG	AG	AG	AA	AA	AG	AA	AA	AA	GG	AG	AA	AA	AA	AA	AA	AA	AA
snp6980-scaffold1257-696291	CC	TC	TT	TC	TC	TC	TC	CC	TT	TC	TT	CC	CC	CC	TC	TC	CC	TT	TC	TC	TC	CC	CC	TC	TC	CC	TC	TC	TC	TC	TT	TC	TT	TC	CC	TC	TC	TC	TC	TC	TC	TT	TT	TC	TT	CC	TT	TT	TT
snp6981-scaffold1257-734324	CC	CC	CC	TC	CC	CC	CC	CC	CC	CC	CC	CC	CC	CC	CC	CC	CC	TC	CC	CC	CC	CC	CC	CC	TC	CC	CC	CC	CC	CC	TC	CC	TC	TC	CC	CC	CC	TC	TC	TC	CC	TC	TC	CC	TC	CC	TC	CC	CC
snp6982-scaffold1257-770177	GG	AG	AG	GG	GG	GG	GG	AG	GG	AG	AG	AA	AA	AG	AG	AA	AG	GG	AG	AG	GG	AG	AG	AG	AG	AG	GG	AG	AG	GG	AG	GG	GG	AG	AA	GG	AA	AG	AG	AG	AA	AG	GG	AG	GG	AA	GG	AG	AA
snp6983-scaffold1257-812176	AG	GG	AG	GG	AG	GG	GG	AG	GG	GG	AG	AG	AG	AG	AG	AG	GG	AG	GG	AG	AG	AG	GG	GG	GG	AG	GG	AG	AG	GG	GG	GG	GG	AA	GG	AG	AG	GG	GG	GG	AG	AG	GG	GG	AG	GG	AG	GG	AG
snp6985-scaffold1257-924855	CC	CC	TC	CC	TC	CC	CC	CC	CC	TC	TC	TC	TT	TC	TT	TC	CC	TC	CC	CC	TC	CC	CC	CC	CC	CC	TT	CC	CC	CC	CC	TC	TC	TC	CC	CC	CC	CC	CC	CC	CC	CC	CC	CC	TC	CC	TC	CC	CC
snp6986-scaffold1257-965636	TT	TT	TT	TT	TT	TT	TT	TT	TT	TT	TT	TT	TT	CC	TT	TT	TT	TT	TT	TT	TT	TC	TT	TT	TT	TT	TC	TT	TC	TT	TT	TC	TT	TT	TC	TT	TC	TT	TC	TT	TT	TT	TT	TC	TT	TC	TT	TT	TT
snp6988-scaffold1257-1110728	AG	AG	AG	AG	AG	AA	AG	GG	AG	AA	GG	AG	AG	AG	AG	AG	GG	AA	GG	GG	AG	GG	AG	AG	AG	AG	AA	GG	AG	AG	GG	AG	AG	AA	AG	GG	AG	GG	GG	GG	AA	AG	GG	GG	GG	GG	AG	AG	AG
snp6989-scaffold1257-1143579	CC	CC	TC	TC	TC	CC	TC	TC	CC	TC	CC	TC	CC	TC	TC	TC	TC	TC	TC	TT	CC	CC	TC	CC	TT	TC	CC	TC	TT	TC	TT	TC	TT	TT	TC	TT	TT	TT	TT	TT	TT	TT	TC	TC	TC	TT	TT	TC	TC
snp6991-scaffold1257-1213780	TT	TT	TT	TT	TT	TT	TG	TT	TT	TT	TT	TT	TT	TT	TT	TT	TT	TT	TT	TG	TT	TT	TT	TT	TT	TT	TG	TT	TG	TT	TG	TT	TG	TT	TT	TT	TG	TT	TT	TT	TG	TG	TT	TG	TG	TT	TT	TG	TT
snp6992-scaffold1257-1260144	TT	TT	TT	TT	TC	TT	TC	TT	TT	TT	TT	TT	TT	TT	TT	TT	TT	TT	TC	TT	TT	TT	TT	TT	TC	TT	TT	TC	TC	TC	TT	TT	TC	TT	TT	TT	TC	TT	TT	TT	CC	TC	TT	TC	TT	TT	TT	TC	TT
snp6993-scaffold1257-1318233	GG	TG	GG	GG	TG	GG	GG	GG	GG	GG	GG	GG	GG	GG	GG	GG	GG	GG	TG	GG	GG	GG	GG	GG	GG	GG	GG	TG	TG	GG	GG	GG	TG	GG	GG	GG	TG	TG	GG	GG	TG	TG	GG	TG	GG	GG	GG	TG	GG
snp6995-scaffold1257-1393664	TT	TT	TT	TT	TC	TT	TT	TT	TT	TT	TT	TT	TT	TT	TT	TT	TT	CC	TT	TT	TT	TT	TT	TC	TC	TT	TT	TT	TT	TT	TT	TT	TT	TC	TC	TT	TT	TT	TT	TT	TT	TT	TT	TC	TT	TC	TC	TT	TT
snp46637-scaffold65-82482	TC	CC	CC	TC	TC	TC	TT	TC	CC	CC	TC	CC	CC	CC	CC	TT	TC	CC	TC	CC	CC	CC	TT	TC	TT	CC	CC	TT	CC	TC	CC	TC	CC	TC	CC	CC	CC	CC	CC	CC	CC	CC	CC	TC	CC	CC	CC	CC	TC
snp46639-scaffold65-169122	AG	AA	AA	AG	AA	AA	AA	AA	AA	AA	AA	AA	AG	AA	AA	AG	AG	AG	AA	AA	AG	AG	AA	AA	AA	AA	AA	AA	AA	AA	AA	AG	AA	AG	AG	AG	AA	AA	AA	AA	AA	AA	AA	AA	AA	AA	AA	AG	AA
snp46640-scaffold65-246768	AA	AA	GG	AA	AG	AA	AA	AG	AA	AG	AA	GG	AA	AG	AG	AA	AA	AA	AA	AG	AG	AA	AA	AG	AA	AA	AG	AA	AG	AA	AA	GG	AG	AG	AA	GG	AG	AG	AA	GG	GG	AG	AA	AA	AG	AG	AA	AA	AA
snp46641-scaffold65-275341	CC	CC	TC	CC	CC	CC	CC	TC	TC	TC	TC	CC	CC	TC	TC	TC	CC	TT	CC	TC	TC	TC	CC	CC	TC	TC	TC	CC	TC	CC	CC	TT	CC	TT	CC	TT	CC	TC	CC	TC	CC	TC	TC	CC	CC	TC	TC	TC	TT
snp46642-scaffold65-317002	TT	TC	TT	TC	TT	TT	TT	TC	TT	TT	TC	TT	CC	TT	TC	TT	TT	TT	TC	TT	TC	TC	TT	TT	TT	TC	TT	TT	TC	TT	TT	TT	TT	TT	TT	TT	TT	TT	TT	TT	TT	TT	TT	TT	TT	TT	TT	TC	TT
snp46643-scaffold65-346972	AG	AA	AG	AA	AA	AA	AA	AA	AG	AG	AG	AA	AA	AG	AA	AG	AG	AG	AA	AG	AA	AG	AA	AA	AA	AA	AG	AG	AA	GG	AA	AA	AA	AA	AA	AG	AA	AG	AA	AG	AA	AA	AA	AA	AA	AG	AA	AG	AG
snp46644-scaffold65-387565	CC	CC	CC	TC	CC	CC	CC	CC	CC	CC	TT	CC	CC	CC	CC	CC	CC	TC	CC	CC	CC	CC	CC	CC	CC	CC	CC	CC	CC	CC	CC	CC	CC	CC	CC	CC	CC	CC	CC	CC	CC	TC	TC	CC	CC	CC	CC	CC	CC
snp46645-scaffold65-421084	TG	GG	TT	TT	TG	GG	TG	TT	TG	TG	TT	TT	TG	TT	TG	TT	TG	TT	TG	TT	TT	TG	TG	TG	TG	TT	TT	TT	TG	TT	TT	TG	TT	TT	TT	TG	TT	TT	TT	TG	TT	TT	TG	TG	TT	TG	TT	TT	TT
snp46647-scaffold65-503925	GG	AG	AG	GG	AG	GG	AG	GG	GG	AG	AA	AA	AG	AA	AA	AG	AG	GG	AG	AG	AG	GG	AG	AG	GG	AG	GG	AA	GG	AG	GG	AG	GG	AA	AG	AA	AG	GG	GG	AG	GG	GG	AG	GG	GG	AA	AG	GG	AA
snp46648-scaffold65-534865	TT	TT	TT	TT	TT	TT	TT	TT	TT	TT	TC	TT	TT	TC	TT	TT	TT	TT	TT	TT	TT	TT	TT	TT	TT	TT	TT	TC	TT	TC	TT	TT	TT	TT	TT	TT	TT	TT	TT	TC	TT	TT	TT	TT	TT	TC	TT	TT	TT
snp46649-scaffold65-565888	GG	TG	GG	TG	GG	GG	GG	GG	GG	GG	TG	GG	TG	GG	GG	GG	GG	TG	TG	GG	GG	GG	TG	TT	GG	TG	GG	GG	GG	GG	GG	GG	GG	GG	GG	GG	TG	GG	GG	GG	TG	TG	GG	GG	GG	GG	GG	TG	GG
snp46650-scaffold65-605003	CC	AC	CC	AA	AC	AC	CC	AC	AC	AC	CC	AA	AC	CC	AA	AC	AA	AC	CC	AC	AC	AA	AC	CC	AC	AC	AC	AA	AA	AA	CC	AA	CC	AA	AA	AA	AC	AC	AA	AC	AC	AC	AC	AC	AC	AA	AA	CC	AC
snp46651-scaffold65-638709	AG	GG	AA	AG	GG	GG	AG	GG	AG	AG	AA	GG	AG	AG	AG	AG	AA	AG	AG	AG	AA	AG	AA	AA	AG	AG	AG	GG	AG	GG	AA	AA	AG	AG	AG	AG	AA	AG	GG	GG	AG	AG	AG	GG	GG	AG	AG	AG	AA
snp46652-scaffold65-692363	TT	TT	TT	TC	TT	TT	TT	TT	TT	TT	TT	TT	TT	TT	TT	TT	TT	TT	TT	TT	TC	TT	TT	TT	TT	TT	TT	TT	TT	TC	TC	TT	NA	TT	TT	TT	TT	TT	TT	TT	TT	TT	TT	TT	TT	TT	TC	TT	TT
snp46653-scaffold65-722627	AA	AG	AA	AG	AA	AA	AA	AA	AA	AA	GG	AA	AG	AA	AG	AA	AA	AA	AG	AA	AG	AG	AG	AG	AA	AG	AA	AG	GG	AG	AG	AG	GG	AG	AG	AA	AG	AG	AG	AG	AA	AA	AA	AG	AG	AG	GG	AA	AA
snp46654-scaffold65-759307	CC	AC	CC	CC	AC	AC	CC	CC	AC	AC	CC	AA	CC	AC	CC	AC	AC	AC	CC	CC	CC	AC	AC	CC	AC	CC	CC	CC	CC	AC	AC	AC	CC	CC	AC	CC	CC	CC	CC	CC	CC	CC	CC	CC	CC	CC	CC	AC	CC
snp46655-scaffold65-824631	AC	CC	CC	CC	AC	AC	AA	AA	CC	CC	AA	CC	AC	CC	CC	CC	CC	AC	AC	AA	AC	CC	CC	AC	AC	AA	CC	CC	CC	AC	AC	CC	AC	CC	CC	AA	AC	CC	AC	CC	AC	AC	CC	CC	AC	CC	CC	CC	CC
snp46656-scaffold65-870394	CC	TC	TC	TC	CC	TC	CC	TC	TC	CC	TC	TC	TC	TC	CC	CC	CC	CC	TT	TC	CC	TC	TC	CC	TT	CC	CC	TT	TT	CC	TC	TC	CC	CC	TC	TC	TC	CC	CC	TC	CC	CC	TC	TC	CC	TT	CC	CC	CC
snp46657-scaffold65-910332	TC	TT	CC	CC	TC	CC	CC	TT	CC	TC	CC	TC	TC	TC	TC	TC	CC	TT	TC	TC	TT	CC	CC	TC	CC	CC	TC	CC	TC	CC	TC	CC	TC	CC	CC	CC	TC	CC	TC	CC	TT	TT	TC	CC	CC	CC	CC	TC	TC
snp46658-scaffold65-938963	TC	TC	TT	CC	TC	TT	TC	TT	TC	TT	TC	TT	CC	CC	TC	TC	TC	TT	TC	TT	TC	TT	TT	TC	TT	TC	TC	TT	TC	CC	TC	CC	TC	CC	TC	TT	CC	TT	TT	TT	TC	TC	TC	TT	TT	TC	TC	TT	TC
snp46659-scaffold65-980926	AG	AG	AA	AA	AG	AG	AG	AA	AA	AG	AA	AG	AA	AA	AA	AA	AA	AG	AG	AA	AG	AG	AG	AG	AA	AG	AG	AA	AG	AA	AG	AA	AA	AA	AA	AA	AA	AA	GG	AA	AA	AG	AG	AG	AG	AA	AG	AA	AA
snp46660-scaffold65-1021250	GG	GG	GG	GG	GG	GG	GG	GG	GG	GG	GG	GG	GG	GG	GG	GG	GG	GG	GG	GG	GG	AG	GG	GG	GG	AG	GG	GG	GG	GG	GG	GG	GG	GG	GG	GG	GG	AG	GG	GG	GG	GG	AG	AG	AG	GG	GG	GG	GG
snp46661-scaffold65-1052281	GG	AG	AG	AA	GG	AG	AG	AA	AA	AG	GG	GG	GG	AG	AA	AG	AG	AG	GG	AG	AA	AG	AG	AG	AG	AA	AG	AG	AG	AG	GG	AA	GG	AA	AG	AA	GG	GG	AG	AG	AG	GG	AG	AG	GG	AG	AG	AG	GG
snp46662-scaffold65-1104569	CC	CC	CC	CC	CC	TC	CC	TC	TC	CC	CC	TT	TC	TC	TC	CC	CC	TC	CC	CC	CC	TC	CC	TC	CC	TC	CC	TC	TC	CC	CC	TC	TC	CC	TC	CC	CC	TT	TC	TC	CC	CC	TC	TC	TC	CC	CC	TT	CC
snp46663-scaffold65-1136704	TG	GG	GG	GG	GG	GG	GG	TG	GG	GG	TG	GG	GG	TG	TG	GG	GG	TG	GG	GG	GG	GG	GG	TG	GG	TG	GG	TG	TG	GG	GG	GG	GG	GG	GG	GG	GG	GG	GG	GG	GG	GG	TG	GG	TG	GG	GG	GG	TT
snp46664-scaffold65-1190831	CC	CC	TC	CC	TT	TC	CC	TC	TT	TC	TC	TT	TC	TC	TC	TC	CC	TT	CC	TC	CC	TC	TC	CC	CC	TC	TC	TC	TC	TC	TT	TC	TC	TT	CC	TC	TC	CC	TC	CC	TC	TC	TC	CC	TC	CC	TC	CC	TC
snp46666-scaffold65-1273194	TT	TT	GG	TT	TG	TG	TT	TG	TG	TG	TT	TT	TT	TT	TG	TT	TT	TT	TT	TT	TT	TT	TT	TT	TT	TT	TG	TT	TT	TT	TG	TG	TG	TT	TT	TT	TG	TT	TG	TT	TG	TG	TT	TG	TT	TT	TT	TG	TT
[truncated: 44,983 more rows]
[truncated: 46 more columns]

## Sheet: Probe Locations (CHIR 1.0)
	SNP	Chromosome	Position	SNP alleles	rsID	Reference Allele
snp14079-scaffold1560-51801	[T/C]	1	51801	C/T	rs268246841	T
snp14080-scaffold1560-100946	[A/G]	1	100946	C/T	rs268246842	C
snp14082-scaffold1560-185575	[T/C]	1	185575	C/T	rs268246844	C
snp14083-scaffold1560-228319	[T/G]	1	228319	G/T	rs268246845	T
snp14084-scaffold1560-297224	[T/C]	1	297224	C/T	rs268246846	T
snp14085-scaffold1560-330454	[T/C]	1	330454	A/G	rs268246847	G
snp14086-scaffold1560-378997	[A/G]	1	378997	C/T	rs268246848	C
snp14087-scaffold1560-412202	[A/G]	1	412202	C/T	rs268246849	T
snp14088-scaffold1560-452762	[T/C]	1	452762	C/T	rs268246850	C
snp14089-scaffold1560-488156	[T/C]	1	488156	C/T	rs268246851	C
snp14090-scaffold1560-516844	[A/G]	1	516844	A/G	rs268246852	A
snp14091-scaffold1560-581464	[T/C]	1	581464	A/G	rs268246853	A
snp14092-scaffold1560-614162	[T/C]	1	614162	A/G	rs268246854	G
snp14095-scaffold1560-755958	[A/G]	1	755958	A/G	rs268246856	A
snp14096-scaffold1560-786871	[T/C]	1	786871	C/T	rs268246857	T
snp14097-scaffold1560-830197	[A/G]	1	830197	A/G	rs268246858	G
snp14098-scaffold1560-872326	[T/C]	1	872326	A/G	rs268246859	G
snp14099-scaffold1560-920888	[T/C]	1	920888	C/T	rs268246860	T
snp14100-scaffold1560-986550	[A/G]	1	986550	C/T	rs268246861	C
snp14101-scaffold1560-1032913	[A/G]	1	1032913	C/T	rs268246862	T
snp2819-scaffold1082-727669	[T/C]	1	1087568	C/T	rs268235871	G
snp2817-scaffold1082-658683	[A/G]	1	1156554	A/G	rs268235869	T
snp2816-scaffold1082-615033	[T/C]	1	1200204	A/G	rs268235868	C
snp2814-scaffold1082-524695	[A/G]	1	1290542	C/T	rs268235866	A
snp2812-scaffold1082-438570	[A/G]	1	1376667	A/G	rs268235864	C
snp2810-scaffold1082-348665	[T/C]	1	1466572	A/G	rs268235863	C
snp2809-scaffold1082-312463	[A/G]	1	1502774	A/G	rs268235862	C
snp2808-scaffold1082-273160	[A/G]	1	1542077	C/T	rs268235861	A
snp2807-scaffold1082-243110	[T/C]	1	1572127	A/G	rs268235860	T
snp2806-scaffold1082-191347	[T/G]	1	1623890	G/T	rs268235859	A
snp2804-scaffold1082-97008	[T/C]	1	1718229	A/G	rs268235857	C
snp2803-scaffold1082-50965	[T/G]	1	1764272	G/T	rs268235856	C
snp2802-scaffold1082-11101	[A/G]	1	1804136	A/G	rs268235855	T
snp59371-scaffold979-21857	[A/G]	1	1837193	A/G	rs268290849	A
snp59372-scaffold979-81956	[A/G]	1	1897292	A/G	rs268290850	G
snp59373-scaffold979-126197	[A/G]	1	1941533	A/G	rs268290851	A
snp59374-scaffold979-159760	[A/G]	1	1975096	A/G	rs268290852	G
snp59375-scaffold979-197942	[T/C]	1	2013278	C/T	rs268290853	T
snp59376-scaffold979-232669	[T/C]	1	2048005	C/T	rs268290854	T
snp59377-scaffold979-262092	[A/G]	1	2077428	C/T	rs268290855	T
snp59378-scaffold979-314571	[T/C]	1	2129907	C/T	rs268293062	C
snp59382-scaffold979-502277	[A/G]	1	2317613	C/T	rs268290858	T
snp59383-scaffold979-533641	[T/C]	1	2348977	A/G	rs268290859	G
snp59384-scaffold979-591448	[A/G]	1	2406784	A/G	rs268290860	A
snp59385-scaffold979-633118	[A/G]	1	2448454	A/G	rs268290861	G
snp59386-scaffold979-681920	[A/G]	1	2497256	A/G	rs268290862	G
snp59388-scaffold979-752980	[A/G]	1	2568316	C/T	rs268293064	T
snp59389-scaffold979-799602	[A/G]	1	2614938	A/G	rs268290864	A
snp59390-scaffold979-844062	[A/G]	1	2659398	A/G	rs268290865	A
snp59391-scaffold979-879926	[A/G]	1	2695262	C/T	rs268290866	T
snp59392-scaffold979-935182	[A/G]	1	2750518	A/G	rs268290867	A
snp59393-scaffold979-973155	[A/G]	1	2788491	A/G	rs268290868	G
snp59394-scaffold979-1038507	[T/C]	1	2853843	C/T	rs268290869	C
snp59395-scaffold979-1074405	[A/G]	1	2889741	A/G	rs268290870	G
snp59396-scaffold979-1106112	[T/G]	1	2921448	G/T	rs268290871	T
snp59397-scaffold979-1141722	[A/G]	1	2957058	C/T	rs268290872	C
snp59398-scaffold979-1170449	[T/C]	1	2985785	C/T	rs268290873	C
snp59399-scaffold979-1201688	[T/C]	1	3017024	A/G	rs268290874	A
snp59400-scaffold979-1244886	[T/C]	1	3060222	A/G	rs268290875	G
snp59402-scaffold979-1346417	[A/G]	1	3161753	A/G	rs268290877	G
snp59403-scaffold979-1385491	[A/G]	1	3200827	A/G	rs268290878	A
snp23394-scaffold2342-28469	[A/G]	1	3242012	A/G	rs268255816	G
snp23396-scaffold2342-118180	[A/G]	1	3331723	A/G	rs268255818	G
snp23397-scaffold2342-154277	[A/G]	1	3367820	C/T	rs268255819	T
snp23398-scaffold2342-183254	[A/G]	1	3396797	A/G	rs268255820	G
snp55868-scaffold868-1126684	[T/C]	1	3456156	C/T	rs268287452	G
snp55867-scaffold868-1096205	[T/C]	1	3486635	A/G	rs268287451	T
snp55866-scaffold868-1036388	[T/C]	1	3546452	A/G	rs268287450	C
snp55865-scaffold868-981390	[T/C]	1	3601450	C/T	rs268287449	A
snp55864-scaffold868-947940	[T/C]	1	3634900	C/T	rs268287448	G
snp55862-scaffold868-832664	[A/G]	1	3750176	A/G	rs268287446	C
snp55860-scaffold868-758549	[A/G]	1	3824291	A/G	rs268287444	T
snp55858-scaffold868-683055	[T/C]	1	3899785	C/T	rs268287442	A
snp55857-scaffold868-647631	[A/G]	1	3935209	A/G	rs268287441	T
snp55856-scaffold868-608675	[T/C]	1	3974165	A/G	rs268287440	C
snp55855-scaffold868-569009	[A/G]	1	4013831	A/G	rs268287439	C
snp55854-scaffold868-519038	[A/G]	1	4063802	A/G	rs268287438	T
snp55849-scaffold868-287934	[T/C]	1	4294906	C/T	rs268287433	A
snp55847-scaffold868-199792	[A/G]	1	4383048	A/G	rs268287431	T
snp55842-scaffold868-15809	[T/C]	1	4567031	C/T	rs268287426	G
snp14437-scaffold1577-36160	[T/C]	1	4619099	C/T	rs268247189	T
snp14439-scaffold1577-120700	[T/C]	1	4703639	A/G	rs268247191	A
snp14440-scaffold1577-154369	[T/G]	1	4737308	G/T	rs268247192	T
snp14442-scaffold1577-228607	[A/G]	1	4811546	C/T	rs268247194	T
snp14443-scaffold1577-292579	[A/G]	1	4875518	C/T	rs268247195	T
snp14444-scaffold1577-339711	[T/C]	1	4922650	A/G	rs268247196	G
snp14446-scaffold1577-437027	[T/C]	1	5019966	C/T	rs268247198	C
snp14447-scaffold1577-466245	[T/C]	1	5049184	C/T	rs268247199	C
snp19294-scaffold1944-916977	[A/G]	1	5059043	A/G	rs268251838	C
snp19293-scaffold1944-883209	[T/G]	1	5092811	G/T	rs268251837	C
snp19292-scaffold1944-852140	[A/C]	1	5123880	A/C	rs268251836	G
snp19291-scaffold1944-821436	[T/C]	1	5154584	C/T	rs268251835	G
snp19290-scaffold1944-764910	[A/G]	1	5211110	A/G	rs268251834	C
snp19289-scaffold1944-735736	[T/C]	1	5240284	C/T	rs268251833	G
snp19288-scaffold1944-677079	[A/G]	1	5298941	A/G	rs268251832	T
snp19287-scaffold1944-630651	[A/G]	1	5345369	C/T	rs268251831	A
snp19286-scaffold1944-586100	[A/G]	1	5389920	A/G	rs268251830	C
snp19285-scaffold1944-542253	[T/C]	1	5433767	A/G	rs268251829	C
snp19284-scaffold1944-505899	[A/G]	1	5470121	C/T	rs268251828	G
snp19282-scaffold1944-411838	[T/C]	1	5564182	C/T	rs268251826	G
snp19281-scaffold1944-356532	[A/G]	1	5619488	A/G	rs268251825	C
snp19280-scaffold1944-291614	[T/C]	1	5684406	C/T	rs268251824	G
snp19278-scaffold1944-217295	[T/C]	1	5758725	C/T	rs268251822	A
snp19277-scaffold1944-141961	[A/G]	1	5834059	A/G	rs268251821	T
snp19276-scaffold1944-91838	[T/C]	1	5884182	A/G	rs268251820	T
snp20593-scaffold2027-972600	[T/G]	1	5980393	A/C	rs268253101	T
snp20592-scaffold2027-926205	[T/C]	1	6026788	A/G	rs268253100	C
snp20591-scaffold2027-853476	[A/G]	1	6099517	A/G	rs268253099	C
snp20590-scaffold2027-794231	[T/C]	1	6158762	C/T	rs268253098	G
snp20588-scaffold2027-719077	[T/C]	1	6233916	C/T	rs268253096	G
snp20587-scaffold2027-679919	[A/C]	1	6273074	A/C	rs268253095	T
snp20586-scaffold2027-649711	[A/G]	1	6303282	C/T	rs268253094	G
snp20584-scaffold2027-560960	[A/G]	1	6392033	C/T	rs268253092	G
snp20583-scaffold2027-526428	[T/C]	1	6426565	A/G	rs268253091	C
snp20582-scaffold2027-471738	[A/G]	1	6481255	A/G	rs268253090	T
snp20581-scaffold2027-439393	[A/G]	1	6513600	A/G	rs268253089	C
snp20580-scaffold2027-408470	[A/C]	1	6544523	A/C	rs268253088	T
snp20579-scaffold2027-364126	[A/G]	1	6588867	A/G	rs268253087	C
snp20578-scaffold2027-301629	[T/C]	1	6651364	C/T	rs268253086	A
snp20576-scaffold2027-203036	[A/G]	1	6749957	A/G	rs268253084	T
snp20575-scaffold2027-167610	[A/G]	1	6785383	C/T	rs268253083	A
snp20574-scaffold2027-123792	[T/C]	1	6829201	C/T	rs268253082	G
snp20573-scaffold2027-88982	[T/C]	1	6864011	A/G	rs268253081	C
snp20572-scaffold2027-35745	[T/C]	1	6917248	C/T	rs268253080	G
snp20571-scaffold2027-5376	[A/G]	1	6947617	C/T	rs268253079	A
snp44228-scaffold601-899	[T/C]	1	6953991	C/T	rs268276097	T
snp44229-scaffold601-31689	[T/C]	1	6984781	C/T	rs268276098	T
snp44230-scaffold601-91049	[A/G]	1	7044141	C/T	rs268276099	C
snp44231-scaffold601-124250	[T/C]	1	7077342	A/G	rs268276100	A
snp44232-scaffold601-182320	[A/G]	1	7135412	C/T	rs268276101	T
snp44233-scaffold601-231840	[A/G]	1	7184932	C/T	rs268276102	T
snp44234-scaffold601-295353	[A/G]	1	7248445	C/T	rs268276103	T
snp44235-scaffold601-349858	[T/C]	1	7302950	A/G	rs268276104	A
snp44237-scaffold601-425976	[T/C]	1	7379068	A/G	rs268276106	A
snp44238-scaffold601-470512	[T/C]	1	7423604	C/T	rs268276107	C
snp44239-scaffold601-507242	[T/G]	1	7460334	A/C	rs268276108	A
snp44240-scaffold601-557235	[A/G]	1	7510327	A/G	rs268276109	A
snp44242-scaffold601-627172	[A/C]	1	7580264	A/C	rs268276111	C
snp44243-scaffold601-681618	[A/G]	1	7634710	A/G	rs268276112	A
snp44244-scaffold601-753492	[T/C]	1	7706584	C/T	rs268276113	T
snp44245-scaffold601-839136	[A/G]	1	7792228	A/G	rs268276114	G
snp44246-scaffold601-869506	[T/G]	1	7822598	G/T	rs268276115	T
snp44247-scaffold601-903098	[A/G]	1	7856190	C/T	rs268276116	T
snp44248-scaffold601-958653	[A/G]	1	7911745	C/T	rs268276117	T
snp44250-scaffold601-1055861	[A/G]	1	8008953	A/G	rs268276119	A
snp44251-scaffold601-1125355	[T/C]	1	8078447	C/T	rs268276120	T
snp44252-scaffold601-1187060	[T/C]	1	8140152	C/T	rs268276121	C
snp44253-scaffold601-1235229	[T/C]	1	8188321	A/G	rs268276122	A
snp44254-scaffold601-1317599	[A/G]	1	8270691	A/G	rs268276123	G
snp17081-scaffold1783-272495	[A/G]	1	8295574	A/G	rs268249752	C
snp17080-scaffold1783-241862	[T/G]	1	8326207	G/T	rs268249751	C
snp17079-scaffold1783-206653	[A/G]	1	8361416	C/T	rs268249750	A
snp17078-scaffold1783-162399	[A/G]	1	8405670	A/G	rs268249749	T
snp17077-scaffold1783-120369	[A/G]	1	8447700	A/G	rs268249748	T
snp17076-scaffold1783-59256	[T/C]	1	8508813	A/G	rs268249747	T
snp48423-scaffold688-18401	[T/C]	1	8586569	A/G	rs268280186	A
snp48424-scaffold688-52770	[T/C]	1	8620938	C/T	rs268280187	T
snp48425-scaffold688-116562	[A/G]	1	8684730	A/G	rs268280188	G
snp48426-scaffold688-148557	[A/G]	1	8716725	A/G	rs268280189	A
snp48427-scaffold688-185942	[A/G]	1	8754110	C/T	rs268280190	C
snp48429-scaffold688-249236	[T/C]	1	8817404	A/G	rs268280192	G
snp48430-scaffold688-305593	[A/C]	1	8873761	A/C	rs268280193	A
snp48432-scaffold688-380638	[T/C]	1	8948806	A/G	rs268280195	G
snp48433-scaffold688-431723	[T/C]	1	8999891	A/G	rs268280196	A
snp48434-scaffold688-460814	[A/G]	1	9028982	C/T	rs268280197	C
snp48435-scaffold688-500674	[A/G]	1	9068842	A/G	rs268280198	A
snp48436-scaffold688-538658	[A/G]	1	9106826	A/G	rs268280199	A
snp48437-scaffold688-574595	[A/G]	1	9142763	A/G	rs268280200	A
snp48438-scaffold688-610973	[A/G]	1	9179141	A/G	rs268280201	A
snp48440-scaffold688-675187	[A/G]	1	9243355	A/G	rs268280203	G
snp48441-scaffold688-732850	[A/G]	1	9301018	A/G	rs268280204	A
snp48443-scaffold688-823757	[A/G]	1	9391925	C/T	rs268280206	C
snp48444-scaffold688-869974	[T/C]	1	9438142	C/T	rs268280207	T
snp48445-scaffold688-903917	[A/G]	1	9472085	A/G	rs268280208	A
snp48446-scaffold688-941891	[T/C]	1	9510059	C/T	rs268280209	T
snp48447-scaffold688-973374	[T/C]	1	9541542	C/T	rs268280210	C
snp48448-scaffold688-1007538	[A/G]	1	9575706	C/T	rs268280211	T
snp48449-scaffold688-1083890	[A/G]	1	9652058	C/T	rs268280212	T
snp48450-scaffold688-1138797	[A/G]	1	9706965	A/G	rs268280213	G
snp48451-scaffold688-1172148	[T/C]	1	9740316	C/T	rs268280214	T
snp48453-scaffold688-1237779	[A/G]	1	9805947	A/G	rs268280215	G
snp48454-scaffold688-1267155	[A/G]	1	9835323	A/G	rs268280216	G
snp48455-scaffold688-1307466	[T/C]	1	9875634	C/T	rs268280217	C
snp48456-scaffold688-1348884	[A/G]	1	9917052	A/G	rs268280218	A
snp48457-scaffold688-1377410	[T/C]	1	9945578	C/T	rs268280219	C
snp48458-scaffold688-1409735	[T/C]	1	9977903	C/T	rs268280220	C
snp48459-scaffold688-1442858	[A/G]	1	10011026	A/G	rs268280221	G
snp55833-scaffold867-19405	[T/C]	1	10043939	A/G	rs268287418	A
snp55836-scaffold867-124680	[A/C]	1	10149214	G/T	rs268287420	G
snp55837-scaffold867-158233	[T/C]	1	10182767	C/T	rs268287421	T
snp55838-scaffold867-192173	[A/G]	1	10216707	A/G	rs268287422	A
snp55839-scaffold867-222852	[T/G]	1	10247386	G/T	rs268287423	G
snp55841-scaffold867-306085	[T/G]	1	10330619	G/T	rs268287425	T
snp8479-scaffold1307-528093	[A/G]	1	10353936	C/T	rs268241396	A
snp8478-scaffold1307-493898	[A/G]	1	10388131	C/T	rs268241395	G
snp8477-scaffold1307-443595	[A/G]	1	10438434	A/G	rs268241394	T
snp8476-scaffold1307-388513	[T/C]	1	10493516	C/T	rs268241393	G
snp8475-scaffold1307-335360	[A/G]	1	10546669	A/G	rs268241392	C
snp8474-scaffold1307-302682	[A/G]	1	10579347	C/T	rs268241391	G
snp8472-scaffold1307-221346	[T/C]	1	10660683	C/T	rs268241389	G
snp8471-scaffold1307-175478	[A/G]	1	10706551	C/T	rs268241388	G
snp8470-scaffold1307-144906	[A/C]	1	10737123	G/T	rs268241387	C
snp8469-scaffold1307-115620	[T/C]	1	10766409	C/T	rs268241386	G
snp8467-scaffold1307-32102	[A/G]	1	10849927	C/T	rs268241384	G
snp42339-scaffold559-14474	[A/G]	1	10896602	A/G	rs268274259	A
snp42340-scaffold559-46407	[A/G]	1	10928535	C/T	rs268274260	T
snp42341-scaffold559-94118	[A/G]	1	10976246	C/T	rs268274261	C
snp42342-scaffold559-158645	[A/G]	1	11040773	A/G	rs268274262	G
snp42343-scaffold559-197027	[A/G]	1	11079155	A/G	rs268274263	A
snp42344-scaffold559-235740	[T/C]	1	11117868	A/G	rs268274264	A
snp42346-scaffold559-311056	[T/C]	1	11193184	A/G	rs268274266	G
snp42347-scaffold559-340732	[T/C]	1	11222860	A/G	rs268274267	A
snp42348-scaffold559-372721	[T/C]	1	11254849	C/T	rs268274268	C
snp42349-scaffold559-421109	[T/G]	1	11303237	G/T	rs268274269	G
snp42350-scaffold559-452798	[A/G]	1	11334926	A/G	rs268274270	G
snp42351-scaffold559-520734	[T/C]	1	11402862	C/T	rs268274271	T
snp42352-scaffold559-561470	[A/C]	1	11443598	A/C	rs268274272	A
snp42354-scaffold559-621023	[T/C]	1	11503151	C/T	rs268274274	T
snp42355-scaffold559-661242	[T/C]	1	11543370	A/G	rs268274275	G
snp42356-scaffold559-700544	[T/C]	1	11582672	C/T	rs268274276	T
snp42357-scaffold559-739700	[T/C]	1	11621828	C/T	rs268274277	T
snp42358-scaffold559-794213	[T/C]	1	11676341	A/G	rs268274278	A
snp42359-scaffold559-842435	[T/C]	1	11724563	A/G	rs268274279	G
snp42360-scaffold559-890088	[T/G]	1	11772216	G/T	rs268274280	G
snp42361-scaffold559-926000	[T/C]	1	11808128	C/T	rs268274281	T
snp42362-scaffold559-968122	[T/C]	1	11850250	C/T	rs268274282	C
snp42363-scaffold559-1010347	[A/G]	1	11892475	A/G	rs268274283	A
snp15926-scaffold1670-99541	[T/C]	1	12070904	C/T	rs268248640	G
snp15924-scaffold1670-12136	[T/G]	1	12158309	G/T	rs268248638	A
snp16300-scaffold1716-229833	[T/G]	1	12179283	G/T	rs268248996	C
snp16298-scaffold1716-152594	[T/C]	1	12256522	C/T	rs268248994	G
snp16297-scaffold1716-120264	[T/C]	1	12288852	A/G	rs268248993	T
snp16295-scaffold1716-58435	[A/G]	1	12350681	C/T	rs268248991	A
snp2867-scaffold1084-438967	[T/C]	1	12423536	C/T	rs268235917	A
snp2866-scaffold1084-403856	[A/G]	1	12458647	C/T	rs268235916	A
snp2865-scaffold1084-369840	[T/G]	1	12492663	A/C	rs268235915	G
snp2863-scaffold1084-280421	[T/G]	1	12582082	A/C	rs268235913	T
snp2862-scaffold1084-246759	[T/G]	1	12615744	A/C	rs268235912	G
snp2861-scaffold1084-214201	[T/C]	1	12648302	A/G	rs268235911	C
snp2859-scaffold1084-135238	[A/G]	1	12727265	A/G	rs268235909	C
snp2858-scaffold1084-91126	[T/C]	1	12771377	A/G	rs268235908	T
snp2857-scaffold1084-51902	[T/C]	1	12810601	A/G	rs268235907	C
snp1254-scaffold10319-713	[A/C]	1	12863672	A/C	rs268234351	A
snp31515-scaffold35-27797	[T/C]	1	12902821	A/G	rs268263726	G
snp31516-scaffold35-87383	[A/C]	1	12962407	G/T	rs268263727	T
snp31519-scaffold35-192321	[T/C]	1	13067345	A/G	rs268263730	A
snp15439-scaffold1636-419017	[A/C]	1	13093640	A/C	rs268248167	G
snp15438-scaffold1636-386740	[T/G]	1	13125917	G/T	rs268248166	C
snp15437-scaffold1636-352851	[T/C]	1	13159806	C/T	rs268248165	G
snp15436-scaffold1636-297829	[T/C]	1	13214828	C/T	rs268248164	A
snp15435-scaffold1636-267485	[A/G]	1	13245172	A/G	rs268248163	C
snp15433-scaffold1636-201423	[T/C]	1	13311234	C/T	rs268248161	G
snp15432-scaffold1636-161129	[T/C]	1	13351528	A/G	rs268248160	T
snp15431-scaffold1636-122585	[A/G]	1	13390072	C/T	rs268248159	A
snp15430-scaffold1636-85104	[A/G]	1	13427553	A/G	rs268248158	T
snp15429-scaffold1636-52810	[A/G]	1	13459847	C/T	rs268248157	A
snp15428-scaffold1636-19251	[T/C]	1	13493406	C/T	rs268248156	A
snp23407-scaffold235-11963	[A/G]	1	13524719	C/T	rs268255829	C
snp23408-scaffold235-40555	[T/C]	1	13553311	A/G	rs268255830	G
snp23410-scaffold235-109886	[T/G]	1	13622642	A/C	rs268255832	A
snp23411-scaffold235-143129	[A/C]	1	13655885	A/C	rs268255833	C
snp23412-scaffold235-175013	[A/G]	1	13687769	C/T	rs268255834	T
snp23413-scaffold235-207213	[A/G]	1	13719969	C/T	rs268255835	T
snp23414-scaffold235-239749	[A/G]	1	13752505	A/G	rs268255836	G
snp23415-scaffold235-282600	[T/C]	1	13795356	A/G	rs268255837	G
snp23416-scaffold235-320253	[T/C]	1	13833009	C/T	rs268255838	T
snp23417-scaffold235-349226	[A/G]	1	13861982	A/G	rs268255839	A
snp23418-scaffold235-380220	[A/G]	1	13892976	A/G	rs268255840	A
snp23419-scaffold235-439012	[A/G]	1	13951768	A/G	rs268255841	G
snp23420-scaffold235-481275	[T/C]	1	13994031	A/G	rs268255842	G
snp16371-scaffold1727-15166	[T/C]	1	14020087	A/G	rs268249065	G
snp16372-scaffold1727-72750	[T/C]	1	14077671	A/G	rs268249066	G
snp16373-scaffold1727-136500	[A/G]	1	14141421	A/G	rs268249067	A
snp16374-scaffold1727-165015	[A/G]	1	14169936	A/G	rs268249068	G
snp16375-scaffold1727-198087	[A/C]	1	14203008	A/C	rs268249069	C
snp16376-scaffold1727-226746	[A/G]	1	14231667	A/G	rs268249070	A
snp16377-scaffold1727-267813	[A/G]	1	14272734	C/T	rs268249071	T
snp16378-scaffold1727-347460	[A/G]	1	14352381	C/T	rs268249072	C
snp16379-scaffold1727-379972	[A/G]	1	14384893	A/G	rs268249073	A
snp16380-scaffold1727-416969	[T/C]	1	14421890	C/T	rs268249074	T
snp16382-scaffold1727-499061	[A/G]	1	14503982	C/T	rs268249076	T
snp16383-scaffold1727-539624	[T/C]	1	14544545	A/G	rs268249077	G
snp16384-scaffold1727-584472	[T/G]	1	14589393	G/T	rs268249078	T
snp16385-scaffold1727-628232	[T/C]	1	14633153	C/T	rs268249079	C
snp16386-scaffold1727-692992	[A/G]	1	14697913	C/T	rs268249080	T
snp16387-scaffold1727-727174	[T/G]	1	14732095	A/C	rs268249081	C
snp16388-scaffold1727-774982	[T/G]	1	14779903	A/C	rs268249082	C
snp16389-scaffold1727-810062	[A/G]	1	14814983	A/G	rs268249083	G
snp22899-scaffold2280-49319	[T/C]	1	14869528	C/T	rs268255345	C
snp18406-scaffold1864-4910	[T/C]	1	14883481	C/T	rs268251004	T
snp18407-scaffold1864-42371	[A/G]	1	14920942	A/G	rs268251005	A
snp18408-scaffold1864-81955	[T/C]	1	14960526	A/G	rs268251006	A
snp18410-scaffold1864-161767	[T/C]	1	15040338	C/T	rs268251008	C
snp18411-scaffold1864-214928	[A/G]	1	15093499	A/G	rs268251009	G
snp18412-scaffold1864-246941	[A/G]	1	15125512	A/G	rs268251010	G
snp18413-scaffold1864-302397	[A/G]	1	15180968	A/G	rs268251011	G
snp18417-scaffold1864-436778	[T/C]	1	15315349	A/G	rs268251015	G
snp18418-scaffold1864-502366	[T/C]	1	15380937	A/G	rs268251016	G
snp18419-scaffold1864-538542	[T/G]	1	15417113	G/T	rs268251017	G
snp18420-scaffold1864-579977	[T/C]	1	15458548	A/G	rs268251018	G
snp18422-scaffold1864-649921	[A/G]	1	15528492	C/T	rs268251020	T
snp18423-scaffold1864-701459	[A/G]	1	15580030	C/T	rs268251021	T
snp18425-scaffold1864-796507	[A/G]	1	15675078	C/T	rs268251023	C
snp18426-scaffold1864-834676	[A/G]	1	15713247	C/T	rs268251024	C
snp19491-scaffold197-88308	[T/C]	1	15809457	C/T	rs268252022	C
snp19492-scaffold197-143853	[T/C]	1	15865002	A/G	rs268252023	G
snp19493-scaffold197-177092	[T/C]	1	15898241	A/G	rs268252024	A
snp19494-scaffold197-209156	[T/C]	1	15930305	A/G	rs268252025	G
snp19495-scaffold197-240248	[A/G]	1	15961397	A/G	rs268252026	G
snp19496-scaffold197-271219	[A/G]	1	15992368	C/T	rs268252027	C
snp19497-scaffold197-329480	[A/G]	1	16050629	C/T	rs268252028	T
snp19498-scaffold197-373855	[T/C]	1	16095004	C/T	rs268252029	T
snp19499-scaffold197-420534	[T/C]	1	16141683	C/T	rs268252030	T
snp19500-scaffold197-473327	[A/G]	1	16194476	A/G	rs268252031	A
snp19501-scaffold197-526561	[T/C]	1	16247710	A/G	rs268252032	A
snp19503-scaffold197-615809	[T/C]	1	16336958	A/G	rs268252034	A
snp19504-scaffold197-664478	[T/C]	1	16385627	C/T	rs268252035	C
snp19505-scaffold197-696238	[A/G]	1	16417387	A/G	rs268252036	A
snp19507-scaffold197-771778	[A/G]	1	16492927	A/G	rs268252038	A
snp19508-scaffold197-811792	[A/G]	1	16532941	A/G	rs268252039	A
snp19509-scaffold197-876261	[T/C]	1	16597410	A/G	rs268252040	G
snp19510-scaffold197-919323	[T/G]	1	16640472	G/T	rs268252041	T
snp19512-scaffold197-992686	[T/C]	1	16713835	A/G	rs268252043	A
snp19514-scaffold197-1084194	[T/C]	1	16805343	C/T	rs268252045	C
snp19515-scaffold197-1138717	[T/C]	1	16859866	A/G	rs268252046	G
snp19516-scaffold197-1195120	[T/C]	1	16916269	C/T	rs268252047	T
snp19517-scaffold197-1228293	[T/G]	1	16949442	G/T	rs268252048	G
snp19519-scaffold197-1324696	[T/G]	1	17045845	G/T	rs268252050	G
snp19520-scaffold197-1358363	[T/C]	1	17079512	A/G	rs268252051	A
snp19521-scaffold197-1391007	[A/G]	1	17112156	C/T	rs268252052	T
snp19522-scaffold197-1459019	[A/G]	1	17180168	A/G	rs268252053	A
snp19524-scaffold197-1568886	[A/G]	1	17290035	C/T	rs268252055	C
snp19525-scaffold197-1622472	[A/G]	1	17343621	C/T	rs268252056	C
snp19526-scaffold197-1652647	[A/G]	1	17373796	A/G	rs268252057	G
snp19527-scaffold197-1682937	[A/G]	1	17404086	C/T	rs268252058	T
snp19528-scaffold197-1741232	[T/C]	1	17462381	C/T	rs268252059	T
snp29443-scaffold3180-212691	[A/G]	1	17546289	A/G	rs268261718	T
snp29442-scaffold3180-178901	[A/G]	1	17580079	C/T	rs268261717	A
snp29441-scaffold3180-133307	[T/G]	1	17625673	G/T	rs268261716	C
snp29439-scaffold3180-4360	[T/G]	1	17754620	G/T	rs268261714	A
snp2703-scaffold1077-1616072	[T/C]	1	17843940	A/G	rs268235759	C
snp2702-scaffold1077-1551097	[A/G]	1	17908915	C/T	rs268235758	G
snp2701-scaffold1077-1514725	[T/C]	1	17945287	C/T	rs268235757	A
snp2700-scaffold1077-1462879	[T/C]	1	17997133	A/G	rs268235756	T
snp2699-scaffold1077-1406515	[A/G]	1	18053497	A/G	rs268291484	T
snp2698-scaffold1077-1349758	[A/C]	1	18110254	A/C	rs268235755	G
snp2697-scaffold1077-1310506	[T/C]	1	18149506	A/G	rs268235754	C
snp2696-scaffold1077-1261395	[T/C]	1	18198617	A/G	rs268235753	C
snp2695-scaffold1077-1206130	[A/G]	1	18253882	A/G	rs268291483	C
snp2694-scaffold1077-1152775	[A/G]	1	18307237	A/G	rs268235752	C
snp2693-scaffold1077-1119315	[A/G]	1	18340697	A/G	rs268235751	C
snp2691-scaffold1077-1023522	[A/G]	1	18436490	A/G	rs268235749	T
snp2690-scaffold1077-992016	[A/C]	1	18467996	A/C	rs268235748	T
snp2689-scaffold1077-943184	[T/C]	1	18516828	C/T	rs268235747	G
snp2688-scaffold1077-899121	[A/C]	1	18560891	A/C	rs268235746	G
snp2687-scaffold1077-857485	[A/G]	1	18602527	C/T	rs268235745	G
snp2686-scaffold1077-811032	[A/G]	1	18648980	C/T	rs268235744	A
snp2685-scaffold1077-756583	[T/C]	1	18703429	A/G	rs268235743	C
snp2684-scaffold1077-725013	[A/G]	1	18734999	A/G	rs268235742	T
snp2682-scaffold1077-659046	[T/C]	1	18800966	C/T	rs268235740	G
snp2681-scaffold1077-625537	[A/G]	1	18834475	C/T	rs268235739	G
snp2680-scaffold1077-583962	[A/G]	1	18876050	C/T	rs268235738	A
snp2679-scaffold1077-554567	[T/C]	1	18905445	C/T	rs268235737	G
snp2678-scaffold1077-513074	[T/G]	1	18946938	G/T	rs268235736	A
snp2677-scaffold1077-472914	[T/C]	1	18987098	A/G	rs268235735	T
snp2676-scaffold1077-440931	[A/G]	1	19019081	A/G	rs268235734	C
snp2675-scaffold1077-392666	[T/C]	1	19067346	A/G	rs268235733	T
snp2673-scaffold1077-323811	[T/C]	1	19136201	A/G	rs268235731	T
snp2671-scaffold1077-260243	[A/G]	1	19199769	C/T	rs268235729	A
snp2670-scaffold1077-230230	[T/C]	1	19229782	C/T	rs268235728	G
snp2669-scaffold1077-195070	[A/G]	1	19264942	A/G	rs268235727	T
snp2668-scaffold1077-160361	[T/C]	1	19299651	A/G	rs268235726	T
snp2667-scaffold1077-105589	[T/C]	1	19354423	C/T	rs268235725	A
snp2666-scaffold1077-62845	[A/G]	1	19397167	C/T	rs268235724	A
snp2665-scaffold1077-2853	[A/G]	1	19457159	C/T	rs268235723	A
snp56449-scaffold889-49706	[A/G]	1	19509817	C/T	rs268287996	C
snp56450-scaffold889-81899	[T/C]	1	19542010	C/T	rs268287997	T
snp56451-scaffold889-117783	[T/C]	1	19577894	A/G	rs268287998	G
snp56452-scaffold889-149700	[T/C]	1	19609811	C/T	rs268287999	C
snp56453-scaffold889-191547	[A/C]	1	19651658	A/C	rs268288000	A
snp56454-scaffold889-223354	[T/C]	1	19683465	C/T	rs268288001	T
snp56455-scaffold889-252848	[A/G]	1	19712959	A/G	rs268288002	A
snp56456-scaffold889-297540	[T/C]	1	19757651	A/G	rs268288003	G
snp56457-scaffold889-335404	[A/G]	1	19795515	A/G	rs268288004	G
snp56459-scaffold889-395908	[A/G]	1	19856019	C/T	rs268288006	T
snp56460-scaffold889-430556	[T/G]	1	19890667	A/C	rs268288007	A
snp56463-scaffold889-601574	[T/C]	1	20061685	C/T	rs268288009	C
snp56464-scaffold889-633296	[A/G]	1	20093407	C/T	rs268288010	T
snp56465-scaffold889-663680	[A/G]	1	20123791	A/G	rs268288011	G
snp56466-scaffold889-701622	[A/G]	1	20161733	A/G	rs268288012	A
snp56467-scaffold889-738170	[A/G]	1	20198281	A/G	rs268288013	A
snp56468-scaffold889-766729	[T/G]	1	20226840	G/T	rs268288014	G
snp56470-scaffold889-884487	[T/C]	1	20344598	A/G	rs268288016	G
snp56471-scaffold889-925406	[T/C]	1	20385517	C/T	rs268288017	T
snp29897-scaffold325-113963	[A/C]	1	20524193	A/C	rs268262156	C
snp29898-scaffold325-146256	[T/C]	1	20556486	C/T	rs268262157	T
snp29899-scaffold325-199682	[T/C]	1	20609912	A/G	rs268262158	G
snp29900-scaffold325-236650	[A/C]	1	20646880	G/T	rs268262159	G
snp29901-scaffold325-292851	[T/G]	1	20703081	G/T	rs268262160	G
snp29902-scaffold325-327908	[A/G]	1	20738138	A/G	rs268262161	G
snp29905-scaffold325-443200	[A/G]	1	20853430	A/G	rs268262164	G
snp29906-scaffold325-478368	[A/G]	1	20888598	A/G	rs268262165	G
snp29907-scaffold325-529365	[A/G]	1	20939595	A/G	rs268262166	A
snp29908-scaffold325-568853	[T/C]	1	20979083	C/T	rs268262167	C
snp29909-scaffold325-623115	[T/C]	1	21033345	C/T	rs268262168	C
snp29910-scaffold325-660939	[A/G]	1	21071169	A/G	rs268262169	A
snp29911-scaffold325-694009	[T/C]	1	21104239	A/G	rs268262170	G
snp29912-scaffold325-754182	[A/G]	1	21164412	A/G	rs268262171	G
snp29913-scaffold325-817983	[A/G]	1	21228213	A/G	rs268262172	A
snp29917-scaffold325-983048	[T/C]	1	21393278	C/T	rs268262176	T
snp29918-scaffold325-1013313	[T/G]	1	21423543	G/T	rs268262177	G
snp29919-scaffold325-1042654	[A/G]	1	21452884	C/T	rs268262178	C
snp29922-scaffold325-1136180	[T/C]	1	21546410	A/G	rs268262181	G
snp29923-scaffold325-1167330	[T/C]	1	21577560	A/G	rs268292281	A
snp29924-scaffold325-1201854	[A/C]	1	21612084	A/C	rs268262182	C
snp29925-scaffold325-1260525	[T/C]	1	21670755	C/T	rs268262183	T
snp14115-scaffold1564-24142	[A/G]	1	21774903	C/T	rs268246876	C
snp14116-scaffold1564-83916	[T/C]	1	21834677	C/T	rs268246877	T
snp14117-scaffold1564-138906	[A/G]	1	21889667	A/G	rs268246878	G
snp14119-scaffold1564-212895	[T/C]	1	21963656	A/G	rs268246880	G
snp14120-scaffold1564-254458	[T/C]	1	22005219	C/T	rs268246881	T
snp14121-scaffold1564-291831	[T/C]	1	22042592	C/T	rs268246882	C
snp14124-scaffold1564-414763	[T/C]	1	22165524	A/G	rs268246885	A
snp14125-scaffold1564-468437	[A/G]	1	22219198	C/T	rs268246886	T
snp14126-scaffold1564-524752	[A/G]	1	22275513	C/T	rs268246887	T
snp14127-scaffold1564-569494	[T/C]	1	22320255	C/T	rs268246888	T
snp14128-scaffold1564-604366	[A/G]	1	22355127	A/G	rs268246889	G
snp14129-scaffold1564-642988	[T/C]	1	22393749	C/T	rs268246890	T
snp14130-scaffold1564-698580	[T/C]	1	22449341	A/G	rs268246891	G
snp14131-scaffold1564-743315	[A/G]	1	22494076	C/T	rs268246892	T
snp14132-scaffold1564-790368	[T/C]	1	22541129	A/G	rs268246893	G
snp14133-scaffold1564-844000	[T/C]	1	22594761	A/G	rs268246894	G
snp14134-scaffold1564-883412	[T/C]	1	22634173	A/G	rs268246895	A
snp14136-scaffold1564-964970	[A/G]	1	22715731	C/T	rs268246897	T
snp14137-scaffold1564-1023233	[T/C]	1	22773994	A/G	rs268246898	G
snp14138-scaffold1564-1053422	[A/G]	1	22804183	C/T	rs268246899	T
snp38013-scaffold472-1246997	[T/C]	1	22842438	C/T	rs268270091	G
snp38012-scaffold472-1216103	[A/G]	1	22873332	A/G	rs268270090	C
snp38011-scaffold472-1186160	[A/G]	1	22903275	A/G	rs268270089	C
snp38010-scaffold472-1123832	[A/G]	1	22965603	A/G	rs268270088	C
snp38006-scaffold472-951898	[T/C]	1	23137537	C/T	rs268270084	G
snp38005-scaffold472-900891	[A/G]	1	23188544	A/G	rs268270083	C
snp38004-scaffold472-850073	[T/C]	1	23239362	C/T	rs268270082	G
snp38003-scaffold472-808885	[A/G]	1	23280550	C/T	rs268270081	A
snp38000-scaffold472-702101	[T/G]	1	23387334	A/C	rs268270078	T
snp37999-scaffold472-668384	[A/G]	1	23421051	A/G	rs268270077	T
snp37998-scaffold472-628236	[A/G]	1	23461199	C/T	rs268270076	A
snp37997-scaffold472-549191	[T/C]	1	23540244	C/T	rs268270075	G
snp37996-scaffold472-514946	[A/C]	1	23574489	A/C	rs268270074	T
snp37995-scaffold472-469182	[A/G]	1	23620253	C/T	rs268270073	G
snp37994-scaffold472-439408	[T/C]	1	23650027	A/G	rs268270072	C
snp37992-scaffold472-342556	[T/C]	1	23746879	C/T	rs268270070	G
snp37991-scaffold472-308567	[T/C]	1	23780868	A/G	rs268270069	T
snp37990-scaffold472-257492	[A/G]	1	23831943	A/G	rs268270068	C
snp37989-scaffold472-221261	[T/C]	1	23868174	A/G	rs268270067	T
snp37988-scaffold472-190386	[A/G]	1	23899049	A/G	rs268270066	C
snp37987-scaffold472-125488	[T/C]	1	23963947	C/T	rs268270065	A
snp37986-scaffold472-65540	[A/G]	1	24023895	C/T	rs268270064	G
snp37985-scaffold472-30882	[A/G]	1	24058553	C/T	rs268270063	G
snp8055-scaffold1292-1488	[A/C]	1	24091022	A/C	rs268240982	C
snp8056-scaffold1292-51757	[A/G]	1	24141291	C/T	rs268240983	T
snp8057-scaffold1292-81777	[A/C]	1	24171311	A/C	rs268240984	C
snp8058-scaffold1292-114256	[T/C]	1	24203790	C/T	rs268240985	C
snp8059-scaffold1292-155797	[A/G]	1	24245331	C/T	rs268240986	T
snp46388-scaffold640-654371	[T/C]	1	24321451	A/G	rs268278208	C
snp46387-scaffold640-620592	[A/G]	1	24355230	C/T	rs268278207	G
snp46386-scaffold640-591503	[A/G]	1	24384319	C/T	rs268278206	G
snp46385-scaffold640-561516	[A/G]	1	24414306	A/G	rs268278205	C
snp46384-scaffold640-532528	[A/G]	1	24443294	A/G	rs268278204	C
snp46382-scaffold640-457655	[A/G]	1	24518167	C/T	rs268278202	G
snp46381-scaffold640-424727	[A/G]	1	24551095	C/T	rs268278201	G
snp46380-scaffold640-385838	[A/G]	1	24589984	C/T	rs268278200	A
snp46379-scaffold640-322113	[T/C]	1	24653709	C/T	rs268278199	G
snp46378-scaffold640-293065	[T/C]	1	24682757	C/T	rs268278198	A
snp46377-scaffold640-258836	[A/G]	1	24716986	C/T	rs268278197	G
snp46376-scaffold640-193367	[A/C]	1	24782455	A/C	rs268278196	T
snp46375-scaffold640-163838	[A/C]	1	24811984	G/T	rs268278195	C
snp46374-scaffold640-108253	[A/G]	1	24867569	C/T	rs268278194	A
snp46372-scaffold640-19604	[A/G]	1	24956218	A/G	rs268278192	C
snp23367-scaffold234-14290	[T/C]	1	24990211	C/T	rs268255790	C
snp23368-scaffold234-50647	[A/G]	1	25026568	A/G	rs268292117	A
snp23369-scaffold234-104736	[T/C]	1	25080657	C/T	rs268255791	C
snp23370-scaffold234-134373	[T/C]	1	25110294	A/G	rs268255792	G
snp23371-scaffold234-167191	[A/G]	1	25143112	C/T	rs268255793	T
snp23372-scaffold234-223305	[T/C]	1	25199226	C/T	rs268255794	C
snp23374-scaffold234-284579	[T/C]	1	25260500	C/T	rs268255796	C
snp23376-scaffold234-347754	[T/C]	1	25323675	A/G	rs268255798	A
snp23377-scaffold234-386697	[A/G]	1	25362618	C/T	rs268255799	T
snp23379-scaffold234-455981	[T/C]	1	25431902	A/G	rs268255801	G
snp23380-scaffold234-494126	[A/G]	1	25470047	A/G	rs268255802	G
snp23381-scaffold234-532987	[T/C]	1	25508908	C/T	rs268255803	C
snp23382-scaffold234-580216	[A/G]	1	25556137	C/T	rs268255804	T
snp23383-scaffold234-618526	[A/G]	1	25594447	C/T	rs268255805	T
snp23385-scaffold234-683659	[A/C]	1	25659580	G/T	rs268255807	T
snp23386-scaffold234-746496	[T/C]	1	25722417	C/T	rs268255808	C
snp45807-scaffold629-1505	[T/G]	1	25747521	G/T	rs268277634	T
snp45808-scaffold629-55787	[A/G]	1	25801803	C/T	rs268277635	C
snp45809-scaffold629-110496	[A/G]	1	25856512	A/G	rs268277636	G
snp45810-scaffold629-158409	[T/C]	1	25904425	A/G	rs268277637	A
snp45812-scaffold629-255404	[T/C]	1	26001420	A/G	rs268277639	A
snp45813-scaffold629-307168	[A/G]	1	26053184	A/G	rs268277640	G
snp45814-scaffold629-339258	[T/C]	1	26085274	C/T	rs268277641	T
snp45815-scaffold629-374658	[T/G]	1	26120674	G/T	rs268277642	G
snp45816-scaffold629-412795	[A/G]	1	26158811	A/G	rs268277643	A
snp45817-scaffold629-484215	[T/C]	1	26230231	C/T	rs268277644	C
snp45818-scaffold629-512874	[T/C]	1	26258890	A/G	rs268277645	A
snp45819-scaffold629-558019	[A/G]	1	26304035	A/G	rs268277646	G
snp45821-scaffold629-642356	[A/G]	1	26388372	C/T	rs268277648	T
snp11780-scaffold1437-813	[T/C]	1	26469618	C/T	rs268244603	T
snp11781-scaffold1437-41411	[T/C]	1	26510216	C/T	rs268244604	T
snp11782-scaffold1437-114863	[A/G]	1	26583668	C/T	rs268244605	C
snp11784-scaffold1437-174947	[A/G]	1	26643752	A/G	rs268244607	G
snp11785-scaffold1437-218398	[A/G]	1	26687203	C/T	rs268244608	C
snp11786-scaffold1437-248909	[T/C]	1	26717714	A/G	rs268244609	A
snp11787-scaffold1437-308268	[A/G]	1	26777073	A/G	rs268244610	G
snp11788-scaffold1437-365730	[A/G]	1	26834535	C/T	rs268244611	T
snp11789-scaffold1437-413841	[A/C]	1	26882646	A/C	rs268244612	C
snp11790-scaffold1437-451538	[A/C]	1	26920343	G/T	rs268244613	T
snp11791-scaffold1437-496710	[A/G]	1	26965515	A/G	rs268244614	A
snp11792-scaffold1437-527662	[A/G]	1	26996467	A/G	rs268244615	G
snp11793-scaffold1437-557127	[A/G]	1	27025932	A/G	rs268244616	G
snp11794-scaffold1437-597970	[T/C]	1	27066775	C/T	rs268244617	T
snp51940-scaffold763-313236	[A/G]	1	27118415	C/T	rs268283604	G
snp51939-scaffold763-284577	[A/G]	1	27147074	C/T	rs268283603	A
snp51938-scaffold763-236846	[T/C]	1	27194805	A/G	rs268283602	T
snp51937-scaffold763-185874	[T/C]	1	27245777	A/G	rs268283601	C
snp51936-scaffold763-141654	[T/C]	1	27289997	C/T	rs268283600	G
snp51935-scaffold763-102681	[T/C]	1	27328970	A/G	rs268283599	T
snp51934-scaffold763-51109	[A/C]	1	27380542	G/T	rs268283598	C
snp51933-scaffold763-16884	[T/G]	1	27414767	G/T	rs268283597	A
snp15734-scaffold1652-1168377	[T/C]	1	27454715	C/T	rs268248456	G
snp15732-scaffold1652-1076324	[A/G]	1	27546768	C/T	rs268248454	A
snp15731-scaffold1652-1009834	[T/C]	1	27613258	C/T	rs268248453	A
snp15730-scaffold1652-979958	[A/G]	1	27643134	C/T	rs268248452	G
snp15728-scaffold1652-876047	[T/C]	1	27747045	C/T	rs268248450	A
snp15727-scaffold1652-840804	[A/G]	1	27782288	A/G	rs268248449	C
snp15726-scaffold1652-791798	[T/C]	1	27831294	A/G	rs268248448	C
snp15725-scaffold1652-760628	[T/G]	1	27862464	G/T	rs268248447	C
snp15724-scaffold1652-714543	[T/C]	1	27908549	A/G	rs268248446	T
snp15723-scaffold1652-685303	[A/G]	1	27937789	C/T	rs268291817	G
snp15722-scaffold1652-641532	[A/C]	1	27981560	G/T	rs268248445	C
snp15720-scaffold1652-548964	[A/G]	1	28074128	A/G	rs268248443	C
snp15719-scaffold1652-499358	[T/C]	1	28123734	C/T	rs268248442	G
snp15718-scaffold1652-461678	[A/G]	1	28161414	C/T	rs268248441	A
snp15717-scaffold1652-420742	[T/C]	1	28202350	A/G	rs268248440	C
snp15716-scaffold1652-383318	[T/C]	1	28239774	C/T	rs268248439	A
snp15715-scaffold1652-331055	[A/G]	1	28292037	A/G	rs268248438	T
snp15714-scaffold1652-298142	[T/G]	1	28324950	G/T	rs268248437	A
snp15713-scaffold1652-259800	[A/G]	1	28363292	C/T	rs268248436	G
snp15712-scaffold1652-223091	[T/G]	1	28400001	A/C	rs268248435	T
snp15711-scaffold1652-176269	[T/G]	1	28446823	A/C	rs268248434	G
snp15709-scaffold1652-107652	[A/C]	1	28515440	G/T	rs268248432	C
snp15708-scaffold1652-60220	[T/C]	1	28562872	A/G	rs268248431	T
snp15707-scaffold1652-21110	[T/C]	1	28601982	C/T	rs268248430	A
snp52909-scaffold794-813793	[T/G]	1	28722307	G/T	rs268284557	A
snp52908-scaffold794-782739	[A/G]	1	28753361	A/G	rs268284556	C
snp52907-scaffold794-711886	[T/C]	1	28824214	A/G	rs268284555	C
snp52906-scaffold794-670206	[T/C]	1	28865894	A/G	rs268284554	C
snp52905-scaffold794-627528	[T/C]	1	28908572	C/T	rs268284553	A
snp52904-scaffold794-559368	[A/G]	1	28976732	A/G	rs268284552	C
snp52903-scaffold794-529736	[A/G]	1	29006364	A/G	rs268284551	T
snp52902-scaffold794-491120	[A/G]	1	29044980	C/T	rs268284550	G
snp52899-scaffold794-345235	[T/C]	1	29190865	C/T	rs268284547	A
snp52898-scaffold794-315337	[A/G]	1	29220763	C/T	rs268284546	G
snp52897-scaffold794-271993	[A/G]	1	29264107	A/G	rs268284545	T
snp52896-scaffold794-239363	[A/G]	1	29296737	C/T	rs268284544	G
snp52895-scaffold794-206143	[T/C]	1	29329957	C/T	rs268284543	A
snp52894-scaffold794-159849	[A/C]	1	29376251	G/T	rs268284542	C
snp52893-scaffold794-116924	[T/C]	1	29419176	A/G	rs268284541	C
snp52892-scaffold794-54513	[T/G]	1	29481587	A/C	rs268284540	G
snp52891-scaffold794-23037	[A/C]	1	29513063	A/C	rs268284539	G
snp52334-scaffold778-553965	[T/C]	1	29559298	A/G	rs268283995	T
snp52333-scaffold778-492006	[T/C]	1	29621257	A/G	rs268283994	C
snp52332-scaffold778-459652	[T/C]	1	29653611	A/G	rs268283993	T
snp52331-scaffold778-414241	[A/G]	1	29699022	C/T	rs268283992	A
snp52330-scaffold778-361557	[T/C]	1	29751706	C/T	rs268283991	G
snp52329-scaffold778-302412	[T/C]	1	29810851	C/T	rs268283990	A
snp52326-scaffold778-163756	[T/G]	1	29949507	G/T	rs268283987	A
snp52325-scaffold778-134244	[T/C]	1	29979019	A/G	rs268283986	C
snp52324-scaffold778-80952	[T/C]	1	30032311	A/G	rs268283985	C
snp52323-scaffold778-51618	[T/C]	1	30061645	A/G	rs268283984	T
snp43727-scaffold586-1168057	[T/G]	1	30127029	A/C	rs268275611	G
snp43726-scaffold586-1122183	[T/C]	1	30172903	A/G	rs268275610	C
snp43725-scaffold586-1088313	[T/C]	1	30206773	C/T	rs268275609	A
snp43724-scaffold586-1035538	[T/C]	1	30259548	C/T	rs268275608	G
snp43723-scaffold586-1001715	[T/C]	1	30293371	C/T	rs268275607	G
snp43722-scaffold586-947545	[A/G]	1	30347541	A/G	rs268275606	T
snp43720-scaffold586-861870	[T/G]	1	30433216	A/C	rs268275604	T
snp43719-scaffold586-823691	[A/G]	1	30471395	A/G	rs268275603	C
snp43718-scaffold586-770338	[T/G]	1	30524748	G/T	rs268275602	A
snp43716-scaffold586-710210	[T/C]	1	30584876	C/T	rs268275600	G
snp43715-scaffold586-670504	[T/C]	1	30624582	C/T	rs268275599	A
snp43714-scaffold586-641810	[A/C]	1	30653276	A/C	rs268275598	G
snp43713-scaffold586-604117	[T/G]	1	30690969	A/C	rs268275597	G
snp43712-scaffold586-532751	[A/C]	1	30762335	A/C	rs268275596	G
snp43710-scaffold586-469331	[T/C]	1	30825755	C/T	rs268275594	A
snp43708-scaffold586-336904	[A/C]	1	30958182	G/T	rs268275592	A
snp43707-scaffold586-285121	[A/G]	1	31009965	A/G	rs268275591	T
snp43705-scaffold586-219038	[A/C]	1	31076048	A/C	rs268275589	G
snp43704-scaffold586-152386	[T/C]	1	31142700	A/G	rs268275588	T
snp43703-scaffold586-87155	[A/G]	1	31207931	C/T	rs268275587	A
snp43702-scaffold586-48283	[A/C]	1	31246803	G/T	rs268275586	C
snp43701-scaffold586-4105	[T/C]	1	31290981	C/T	rs268275585	G
snp39621-scaffold504-1771923	[T/C]	1	31300494	A/G	rs268271645	G
snp39623-scaffold504-1844040	[T/C]	1	31372611	A/G	rs268271647	A
snp39624-scaffold504-1878205	[T/C]	1	31406776	C/T	rs268271648	C
snp39625-scaffold504-1910358	[A/G]	1	31438929	A/G	rs268271649	A
snp39626-scaffold504-1940361	[T/G]	1	31468932	A/C	rs268271650	A
snp39628-scaffold504-2044373	[T/G]	1	31572944	G/T	rs268271652	T
snp39629-scaffold504-2121833	[A/G]	1	31650404	C/T	rs268271653	T
snp39630-scaffold504-2158239	[T/C]	1	31686810	C/T	rs268271654	T
snp39631-scaffold504-2206496	[T/G]	1	31735067	G/T	rs268271655	G
snp39632-scaffold504-2263926	[A/C]	1	31792497	A/C	rs268271656	A
snp39633-scaffold504-2315729	[T/C]	1	31844300	C/T	rs268271657	C
snp39634-scaffold504-2348770	[A/G]	1	31877341	A/G	rs268271658	G
snp39637-scaffold504-2500434	[A/G]	1	32029005	C/T	rs268271661	C
snp39638-scaffold504-2577242	[T/G]	1	32105813	G/T	rs268271662	G
snp39639-scaffold504-2640144	[A/G]	1	32168715	A/G	rs268271663	A
snp39640-scaffold504-2674710	[A/G]	1	32203281	A/G	rs268271664	G
snp39641-scaffold504-2719303	[A/C]	1	32247874	A/C	rs268271665	A
snp39642-scaffold504-2756179	[T/C]	1	32284750	A/G	rs268271666	G
snp39643-scaffold504-2788616	[T/G]	1	32317187	G/T	rs268271667	T
snp39644-scaffold504-2843329	[A/G]	1	32371900	C/T	rs268271668	T
snp39645-scaffold504-2872191	[T/C]	1	32400762	C/T	rs268271669	T
snp39646-scaffold504-2912871	[T/C]	1	32441442	A/G	rs268271670	A
snp39649-scaffold504-3043211	[A/G]	1	32571782	A/G	rs268271673	A
snp39650-scaffold504-3078592	[T/C]	1	32607163	A/G	rs268271674	G
snp39651-scaffold504-3119630	[A/G]	1	32648201	A/G	rs268271675	A
snp39652-scaffold504-3172647	[T/C]	1	32701218	A/G	rs268271676	A
snp39653-scaffold504-3216946	[A/G]	1	32745517	C/T	rs268271677	C
snp39654-scaffold504-3267407	[A/G]	1	32795978	A/G	rs268271678	G
snp39655-scaffold504-3325828	[T/C]	1	32854399	A/G	rs268271679	A
snp39656-scaffold504-3376241	[T/C]	1	32904812	A/G	rs268271680	G
snp39657-scaffold504-3420875	[T/C]	1	32949446	A/G	rs268271681	A
snp39658-scaffold504-3464237	[A/G]	1	32992808	C/T	rs268271682	T
snp39659-scaffold504-3518494	[T/C]	1	33047065	A/G	rs268271683	G
snp39661-scaffold504-3609661	[A/G]	1	33138232	C/T	rs268271685	T
snp39662-scaffold504-3641781	[A/G]	1	33170352	A/G	rs268271686	G
snp33078-scaffold385-4043804	[A/C]	1	33214499	G/T	rs268265250	C
snp33077-scaffold385-4013593	[T/G]	1	33244710	A/C	rs268265249	G
snp33076-scaffold385-3980795	[A/G]	1	33277508	C/T	rs268265248	A
snp33075-scaffold385-3935256	[A/G]	1	33323047	C/T	rs268265247	G
snp33074-scaffold385-3890610	[T/C]	1	33367693	C/T	rs268265246	G
snp33073-scaffold385-3846794	[T/C]	1	33411509	A/G	rs268265245	T
snp33072-scaffold385-3816865	[T/C]	1	33441438	A/G	rs268265244	C
snp33071-scaffold385-3762207	[T/C]	1	33496096	C/T	rs268265243	G
snp33068-scaffold385-3605750	[A/C]	1	33652553	A/C	rs268265240	T
snp33067-scaffold385-3574382	[A/C]	1	33683921	A/C	rs268265239	T
snp33066-scaffold385-3514574	[T/C]	1	33743729	A/G	rs268265238	C
snp33064-scaffold385-3436013	[T/C]	1	33822290	A/G	rs268265236	C
snp33063-scaffold385-3390994	[A/G]	1	33867309	A/G	rs268265235	C
snp33062-scaffold385-3337638	[T/C]	1	33920665	C/T	rs268265234	A
snp33061-scaffold385-3285980	[A/G]	1	33972323	A/G	rs268265233	C
snp33060-scaffold385-3247573	[T/G]	1	34010730	G/T	rs268265232	C
snp33058-scaffold385-3171682	[A/G]	1	34086621	A/G	rs268265230	T
snp33057-scaffold385-3137504	[A/G]	1	34120799	C/T	rs268265229	G
snp33055-scaffold385-3035058	[T/C]	1	34223245	C/T	rs268265227	A
snp33054-scaffold385-2980717	[A/G]	1	34277586	A/G	rs268265226	C
snp33053-scaffold385-2929464	[A/G]	1	34328839	A/G	rs268265225	T
snp33052-scaffold385-2863452	[T/C]	1	34394851	A/G	rs268265224	C
snp33051-scaffold385-2829526	[T/C]	1	34428777	C/T	rs268265223	A
snp33050-scaffold385-2788294	[T/C]	1	34470009	C/T	rs268265222	A
snp33049-scaffold385-2715801	[A/G]	1	34542502	C/T	rs268265221	A
snp33048-scaffold385-2683606	[A/G]	1	34574697	C/T	rs268265220	A
snp33047-scaffold385-2653913	[T/C]	1	34604390	C/T	rs268265219	A
snp33046-scaffold385-2596339	[T/C]	1	34661964	A/G	rs268265218	T
snp33045-scaffold385-2557767	[A/G]	1	34700536	A/G	rs268265217	C
snp33044-scaffold385-2524409	[A/G]	1	34733894	C/T	rs268265216	G
snp33043-scaffold385-2492405	[A/G]	1	34765898	A/G	rs268265215	T
snp33041-scaffold385-2404018	[T/C]	1	34854285	C/T	rs268265213	A
snp33040-scaffold385-2335537	[T/C]	1	34922766	C/T	rs268265212	G
snp33039-scaffold385-2290295	[A/C]	1	34968008	A/C	rs268265211	G
snp33038-scaffold385-2244681	[A/G]	1	35013622	C/T	rs268265210	G
snp33037-scaffold385-2155654	[A/C]	1	35102649	A/C	rs268265209	G
snp33036-scaffold385-2116108	[T/C]	1	35142195	A/G	rs268265208	T
snp33035-scaffold385-2078727	[T/C]	1	35179576	A/G	rs268265207	T
snp33034-scaffold385-2021519	[T/C]	1	35236784	C/T	rs268265206	A
snp33033-scaffold385-1978059	[T/G]	1	35280244	A/C	rs268265205	G
snp33032-scaffold385-1948120	[T/C]	1	35310183	A/G	rs268265204	C
snp33031-scaffold385-1889215	[T/C]	1	35369088	A/G	rs268265203	T
snp33030-scaffold385-1831144	[T/C]	1	35427159	A/G	rs268265202	T
snp33029-scaffold385-1773366	[A/G]	1	35484937	A/G	rs268265201	T
snp33028-scaffold385-1729509	[A/C]	1	35528794	G/T	rs268265200	C
snp33027-scaffold385-1698298	[A/G]	1	35560005	C/T	rs268265199	A
snp33026-scaffold385-1637985	[A/C]	1	35620318	G/T	rs268265198	A
snp33025-scaffold385-1593083	[T/C]	1	35665220	A/G	rs268265197	T
snp33024-scaffold385-1532619	[T/C]	1	35725684	A/G	rs268265196	T
snp33023-scaffold385-1499795	[A/C]	1	35758508	A/C	rs268265195	T
snp33022-scaffold385-1470692	[T/C]	1	35787611	C/T	rs268265194	A
snp33021-scaffold385-1433984	[T/C]	1	35824319	A/G	rs268265193	C
snp33020-scaffold385-1385835	[T/C]	1	35872468	C/T	rs268265192	A
snp33019-scaffold385-1349817	[A/G]	1	35908486	A/G	rs268265191	T
snp33018-scaffold385-1319640	[T/G]	1	35938663	G/T	rs268265190	A
snp33017-scaffold385-1283573	[T/C]	1	35974730	C/T	rs268265189	A
snp33016-scaffold385-1248224	[A/G]	1	36010079	C/T	rs268265188	G
snp33015-scaffold385-1199560	[A/G]	1	36058743	C/T	rs268265187	A
snp33014-scaffold385-1157784	[T/C]	1	36100519	C/T	rs268265186	A
snp33013-scaffold385-1098723	[T/C]	1	36159580	A/G	rs268265185	C
snp33012-scaffold385-1062024	[T/C]	1	36196279	C/T	rs268265184	A
snp33011-scaffold385-1014855	[A/G]	1	36243448	C/T	rs268265183	A
snp33010-scaffold385-977251	[T/C]	1	36281052	C/T	rs268265182	G
snp33009-scaffold385-918451	[T/C]	1	36339852	C/T	rs268265181	G
snp33008-scaffold385-874687	[T/C]	1	36383616	A/G	rs268265180	C
snp33006-scaffold385-806356	[T/C]	1	36451947	A/G	rs268265178	T
snp33004-scaffold385-741275	[A/G]	1	36517028	C/T	rs268265176	A
snp33003-scaffold385-690333	[T/G]	1	36567970	A/C	rs268265175	T
snp33002-scaffold385-657608	[A/G]	1	36600695	A/G	rs268265174	T
snp33001-scaffold385-610162	[A/G]	1	36648141	A/G	rs268265173	C
[truncated: 47,797 more rows]

## Sheet: Samples
Sample Name	Breed	Location	Age (Years)	locationShort
[truncated: 95 more rows]
